# Supplementary material for: Promiscuous Targeting of Cellular Proteins by Vpr Drives Systems-Level Proteomic Remodeling in HIV-1 Infection
Source: Cell Rep. 2019 Apr 30;27(5):1579–1596.e7. doi: 10.1016/j.celrep.2019.04.025 (PMC6506760; doi:10.1016/j.celrep.2019.04.025)
Supplement: Table S1. Interactive Database of Protein Changes in the Datasets Described Here, Related to Figure 1 [file mmc2.xlsx]

## Sheet: Automatic graphs
	Enter gene name
	here ↓
	KIF18B
		Gene ID found	Single ID?	Unique peptides
	WT/∆Vpr (Fig. 1)	Yes	Yes	13
	VLP experiment (Fig 2)	Yes	Yes	5
	shDCAF experiment (Fig 3)	Yes	Yes	16
	Pulsed SILAC 6 h (Fig.7)	Yes	Yes	8
	Pulsed SILAC 24 h (Fig. 7)	Yes	Yes	6
	MS-IP (Fig. 6)	Not found	Not found	Not found
	Vpr/Vpx varients (Fig. 9)	Yes	Yes	11
	HIV-2 7312a Vpr&Vpx (Fig. 11)	Yes	Yes	12
						Comparison	Log2 (Fold change)	q-value		Comparison	Log2 (Fold change)	q-value
						WT vs Mock	-1.22432	4.0957e-06		WT vs Mock	-1.84	9.62241e-05
						∆Vpr vs Mock	0.1137	0.208304
						WT vs ∆Vpr	-1.33857	4.3726e-06
	TYPING BELOW THIS LINE MAY RENDER THE SPREADHSHEET UNUSABLE
										Mock	Wt	∆Vpr
	1	2	3	4	5	6	7	8	9	10	11	12	13	14	15	16	17	18	19	20	21	22	23	24	25	26	27	28	29	30	31	32	33	34
WT/dVpr infection:	KIF18B	13	1	-1.22432	4.0957e-06	0.1137	0.208304	-1.33857	4.3726e-06	1	0.427894	1.08229	116.4	117	125.1	51.3	50.7	51.4	125.8	130.1	132.1	119.5		0.974059	0.979079	1.04686	0.429289	0.424268	0.430126	1.05272	1.0887	1.10544
										0.0234757	0.00182913	0.0155533										Avererage mock		Normalised
VLP	KIF18B	1	5	-1.84	9.62241e-05	-0.7	-1.31	0.16	-0.89	-1.57	160.5	44.7	99	64.9	179.8	86.4	54.2	169.2	157.5	154.8	41.3	50.4	42.5	99	64.9	179.8	86.4	54.2
											Empty particles	WT Vpr particles
											160.5	44.7	179.8	86.4	54.2	64.9	99		1	0.278505	1.12025	0.538318	0.337695	0.404361	0.616822
											Empty particles	WT	Q65R	S79A	E26R, R36P	W54R	Y47A, D52A, W54R
											0.0275344	0.0177846						1.05421	0.981308	0.964486	0.257321	0.314019	0.264798	0.616822	0.404361	1.12025	0.538318	0.337695
shRNA	KIF18B	1	16	142.7	85.8	61.2	140.9	102	90.7
	GeneID	countif	# Unique Peptides	Ctrl_0h	Ctrl_6h	Ctrl_24h	shDCAF1_0h	shDCAF1_6h	shDCAF1_24h
				1	0.601261	0.428872	1	0.723918	0.643719
				0 h	6 h	24 h
IP	Not found	Not found	Not found	Not found	Not found	Not found	Not found
					Mock	3XHA Vpr
Varients	KIF18B	1	11	-1.96139	-2.10792	-1.22326	-2.1636	-1.03738	-1.46934	-2.28187	-0.887823	-0.0745695	193.4	193.7	49.7	44.9	82.9	43.2	94.3	69.9	39.8	104.6	183.8	0	0	0	0	0	0	0	0	0	0	0	#VALUE!	#VALUE!	#VALUE!	#VALUE!	#VALUE!	#VALUE!	#VALUE!
			# Unique Peptides	Abundance Ratio: (2511) / (2501)	Abundance Ratio: (2) / (2501)	Abundance Ratio: (3) / (2501)	Abundance Ratio: (4) / (2501)	Abundance Ratio: (6) / (2501)	Abundance Ratio: (10) / (2501)	Abundance Ratio: (12) / (2501)	Abundance Ratio: (14) / (2501)	Abundance Ratio: (15) / (2501)	2510 -A	2510-B	2511	Group O	SIVrcm	SIVcpz	SIVsmm	SIVagm	Clade C	HIV-2 Vpr	HIV-2Vpx	Abundances (Normalized): F2: 126, Sample, 2501	Abundances (Normalized): F2: 127N, Sample, 2501	Abundances (Normalized): F2: 127C, Sample, 2511	Abundances (Normalized): F2: 128N, Sample, 2	Abundances (Normalized): F2: 128C, Sample, 3	Abundances (Normalized): F2: 129N, Sample, 4	Abundances (Normalized): F2: 129C, Sample, 6	Abundances (Normalized): F2: 130N, Sample, 10	Abundances (Normalized): F2: 130C, Sample, 12	Abundances (Normalized): F2: 131N, Sample, 14	Abundances (Normalized): F2: 131C, Sample, 15
													Empty Vector	NL4-3	Clade C	Group O	SIVcpz	SIVrcm	SIVagm	SIVsmm	HIV-2	HIV-2 Vpx
													193.55	49.7	39.8	44.9	43.2	82.9	69.9	94.3	104.6	183.8
													1	0.256781	0.205632	0.231981	0.223198	0.428313	0.361147	0.487213	0.540429	0.949625
6 h PS	KIF18B	1	8	25.969	25.1888	22.9673	-2.22155	+	+		1	0.911804
				6.5684e+07	3.82462e+07	8.2004e+06					1	0.214411
24 h PS	KIF18B	1	6	25.4004	22.1702	21.482	-0.688146	0	0		1	0.968961
				4.4288e+07	4.7194e+06	2.9291e+06					1	0.620651
				Medium (Empty vector)	Heavy (Vpr)
1	2	3	4	5	6	7	8	9	10	11	12	13	14	15	16	17	18	19	20	21	22	23	24	25	26	27	28	29	30	31	32
KIF18B	12	1	-0.92	0.00294989	-0.26	0.283244	-1.10775	-0.737625	67	70	84.1	128.1	132.5	135.8	121.5	109.5	110.7	61.4	79.4	0	0	Not found	Not found	Not found	Not found	Not found	Not found	Not found	Not found	Not found	Not found
Gene name	# Unique Peptides	# Rows for this gene	Log2 (Vpr 96 h/Mock)	q-Value Vpr 96 h/Mock	Log2 (Vpx 96 h/Mock)	q-Value Vpx 96 h/Mock	Log2 (Vpr 48 h/Mock)	Log2 (Vpr 72 h/Mock)	VPR_1	VPR_2	VPR_3	Ctrl_1	Ctrl_2	Ctrl_3	VPX_1	VPX_2	VPX_3	VPR-24	VPR-72
									Empty Vector	Vpr	Vpx		Control	48 h	72 h	96 h
								Average	132.133	73.7	113.9		1	0.464682	0.600908	0.55777
								Stdev	3.86307	9.13072	6.60908
									0.0168795	0.0398962	0.0288781
									1	0.55777	0.862008
								Empty	0.969475	1.00277	1.02775
								Vpr	0.507064	0.529768	0.636478
								Vpx	0.919526	0.828708	0.83779

## Sheet: WT&dVpr (Fig. 1)
Accession	Description	Species	# Unique Peptides	Gene name	# Unique Peptides	# Rows for this gene	Log2 (WT/Mock)	q-Value WT/Mock	Log2 (ΔVpr/Mock)	q-Value ΔVpr/Mock	Log2 (ΔVpr/WT)	q-Value ΔVpr/WT	Average Mock	Average WT	Average ΔVpr	Mock 1	Mock 2	Mock 3	WT 1	WT 2	WT 3	ΔVpr 1	ΔVpr 2	ΔVpr 3
Q9UII5	Zinc finger protein 107	Homo sapiens	1	ZNF107	1	1	-3.68038	3.6036e-06	-0.535332	0.0092128	-3.1517	2.27937e-05	169.7	13.2	117.1	167.3	177.8	164	13.3	14.9	11.3	101.7	128.4	121.2
Q56NI9	N-acetyltransferase ESCO2	Homo sapiens	15	ESCO2	15	1	-2.4344	1.19269e-05	0.128293	0.396673	-2.56584	1.07688e-05	131.7	24.3	144	128	136.6	130.5	24.2	21.7	27.1	143.1	158.7	130.2
Q32NC0	UPF0711 protein C18orf21	Homo sapiens	2	C18orf21	2	1	-2.4112	4.93594e-07	-0.118727	0.151495	-2.28924	1.81164e-06	142.2	26.8	131	139.2	140.3	147.1	25.3	26.1	29	127.4	133.4	132.3
Q16637	Survival motor neuron protein	Homo sapiens	10	SMN1	10	1	-2.13289	7.30527e-06	-0.120294	0.396293	-2.01436	1.78326e-05	139.6	31.8	128.5	143.9	127.4	147.7	33.3	30.2	32	130.5	119.7	135.4
Q14527	Helicase-like transcription factor	Homo sapiens	41	HLTF	41	1	-2.12658	1.46766e-06	-0.128156	0.17903	-1.99603	4.16126e-06	139.9	32.1	128	141.9	144.6	133.2	31.9	31.2	33.2	124.3	132	127.7
Q96KM6	Zinc finger protein 512B	Homo sapiens	12	ZNF512B	12	1	-1.84166	1.42509e-05	0.124328	0.378803	-1.96458	1.19817e-05	126.6	35.4	138	121.7	121.2	136.9	35.1	34.6	36.4	145.3	127.2	141.7
Q9UKM9	RNA-binding protein Raly	Homo sapiens	19	RALY	19	1	-1.96016	3.64302e-06	-0.00723157	0.951588	-1.94972	5.69946e-06	133.2	34.3	132.5	128.7	143	127.9	33.7	33.6	35.6	131.4	136.3	129.8
Q6ZWK4	Uncharacterized protein C1orf186	Homo sapiens	4	RHEX	4	1	-1.90509	0.000475556	-0.0365259	0.916843	-1.86829	0.000776555	133.8	35.7	130.5	120.8	117.7	162.8	36.8	30.5	39.9	128.6	117.3	145.5
Q9H8G1	Zinc finger protein 430	Homo sapiens	3	ZNF430	3	1	-1.89432	1.43921e-05	-0.237864	0.182655	-1.65947	6.42748e-05	141.7	38.1	120.2	129.7	152.2	143.3	35.5	34.7	44	110.8	128.1	121.7
Q8WY36	HMG box transcription factor BBX	Homo sapiens	18	BBX	18	1	-1.64837	4.0957e-06	0.00575927	0.957847	-1.65398	6.36898e-06	129.1	41.2	129.7	130.3	131.6	125.4	40	48.5	35.2	125	130.8	133.3
A6NFI3	Zinc finger protein 316	Homo sapiens	4	ZNF316	4	1	-1.64386	3.02307e-06	-0.00144342	0.989509	-1.64432	4.3726e-06	129.4	41.3	129.3	127.5	126.5	134.1	45.2	38.2	40.6	130.5	124.5	132.7
Q7L590	Protein MCM10 homolog	Homo sapiens	4	MCM10	4	1	-1.71312	1.60626e-05	-0.0969617	0.500101	-1.61636	3.61446e-05	133.9	40.9	125.2	125.5	129.7	146.5	37.3	36.3	49	129.8	124.4	121.5
Q8NI77	Kinesin-like protein KIF18A	Homo sapiens	5	KIF18A	5	1	-1.46196	7.01255e-05	0.146655	0.384525	-1.61023	4.23715e-05	121.5	44	134.5	125.3	112.9	126.2	40.8	45.4	45.9	119.6	138.9	145
Q9UIL8	PHD finger protein 11	Homo sapiens	3	PHF11	3	1	-1.47393	9.56553e-05	0.0976108	0.571522	-1.57289	7.4915e-05	123.5	44.4	132.1	120.3	116.8	133.3	43.3	43	47	138.8	115.7	141.9
Q96MX3	Zinc finger protein 48	Homo sapiens	3	ZNF48	3	1	-1.57777	9.35926e-06	-0.018878	0.893076	-1.55827	1.48834e-05	129.2	43.3	127.5	132	124.2	131.5	44.2	34.9	50.7	131.9	120.1	130.5
Q53T94	TATA box-binding protein-associated factor RNA polymerase I subunit B	Homo sapiens	3	TAF1B	3	1	-1.6529	2.18325e-05	-0.118727	0.440754	-1.53356	5.62353e-05	134	42.6	123.4	136.5	125.8	139.8	41.5	48.8	37.5	114.8	119.3	136
Q8TF32	Zinc finger protein 431	Homo sapiens	3	ZNF431	3	1	-1.39593	8.66286e-06	0.132248	0.26078	-1.52757	7.71244e-06	121.2	46.1	132.8	118.2	119.5	125.8	43.7	44.9	49.6	137.5	124	136.9
Q5TGY3	AT-hook DNA-binding motif-containing protein 1	Homo sapiens	2	AHDC1	2	1	-1.662	4.58913e-06	-0.139236	0.25964	-1.52356	1.32117e-05	134.9	42.6	122.5	133.9	137.2	133.6	36.3	46.3	45.2	114.1	123.2	130.1
Q14592	Zinc finger protein 460	Homo sapiens	2	ZNF460	2	1	-1.17788	9.60586e-05	0.329985	0.0620036	-1.50792	1.99796e-05	111.2	49.1	139.7	108	116.4	109.1	49	53.8	44.6	142.8	149	127.3
Q9NWZ8	Gem-associated protein 8	Homo sapiens	5	GEMIN8	5	1	-1.62593	4.79235e-06	-0.128156	0.288844	-1.49723	1.35453e-05	134	43.4	122.6	136	140.1	125.8	43.4	47.5	39.4	117	123.5	127.3
P52952	Homeobox protein Nkx-2.5	Homo sapiens	12	NKX2-5	12	1	-2.08314	3.39986e-06	-0.60165	0.00189292	-1.47768	5.00005e-05	158.3	37.4	104.3	149.6	166.1	159.2	40.2	34.9	37.2	112.6	100.2	100
Q8TF76	Serine/threonine-protein kinase haspin	Homo sapiens	9	HASPIN	9	1	-1.47393	1.61659e-05	0.00144197	0.994572	-1.47716	2.27937e-05	127.1	45.7	127.2	128.9	118.1	134.3	44.8	46.8	45.5	129.7	117.7	134.2
Q9Y4B6	Protein VPRBP	Homo sapiens	40	DCAF1	40	1	-1.47794	2.07075e-06	-0.0174171	0.833889	-1.45996	4.16126e-06	127.8	45.9	126.3	124.5	127.5	131.4	47	44.1	46.6	129.9	122.6	126.4
Q96FF9	Sororin	Homo sapiens	8	CDCA5	8	1	-1.26534	5.11333e-06	0.183963	0.0852223	-1.44996	4.3726e-06	117.5	48.9	133.6	116.7	112.3	123.6	50.2	48.8	47.6	129.3	136.1	135.3
Q6PK04	Coiled-coil domain-containing protein 137	Homo sapiens	9	CCDC137	9	1	-1.38836	4.05965e-05	0.0384362	0.803914	-1.42868	4.23715e-05	124.5	47.5	127.9	124.3	114.4	134.9	45.4	50.2	46.9	136	119.1	128.7
Q9UQ84	Exonuclease 1	Homo sapiens	3	EXO1	3	1	-1.59074	0.00143526	-0.166503	0.615269	-1.42492	0.00439512	134.9	44.8	120.3	144.2	105.5	155.2	39.3	46.4	48.7	115.5	103	142.3
P55008	Allograft inflammatory factor 1	Homo sapiens	2	AIF1	2	1	-1.55216	0.00145494	-0.142417	0.670486	-1.41088	0.00397266	133.5	45.5	121	143.5	110.7	146.3	45.2	49.4	41.9	110.7	102.1	150.1
Q8IX21	Protein FAM178A	Homo sapiens	5	SLF2	5	1	-1.38082	4.79235e-06	0.00575927	0.960321	-1.38571	7.88789e-06	125.6	48.3	126.1	125.4	121.1	130.3	51.4	46.4	47	127.1	119.7	131.6
Q9NXE8	Pre-mRNA-splicing factor CWC25 homolog	Homo sapiens	5	CWC25	5	1	-1.5649	4.46534e-05	-0.224317	0.251811	-1.34199	0.000208479	136.8	46.2	117.1	138.3	143.7	128.3	51.4	47.9	39.3	105.3	131.5	114.4
Q86Y91	Kinesin-like protein KIF18B	Homo sapiens	13	KIF18B	13	1	-1.22432	4.0957e-06	0.1137	0.208304	-1.33857	4.3726e-06	119.5	51.1	129.4	116.4	117	125.1	51.3	50.7	51.4	125.8	130.1	132.1
P23771	Trans-acting T-cell-specific transcription factor GATA-3	Homo sapiens	4	GATA3	4	1	-1.39593	0.004563	-0.0603973	0.894412	-1.33628	0.00791872	128.3	48.7	123	123.1	106.6	155.2	47.1	52.9	46.1	137.3	91	140.7
Q8N3Z6	Zinc finger CCHC domain-containing protein 7	Homo sapiens	3	ZCCHC7	3	1	-1.26882	1.19269e-05	0.0648829	0.549754	-1.33285	1.30376e-05	121.9	50.6	127.5	112.6	124	129.2	51.3	50.4	50.1	123.8	131.7	126.9
Q1ED39	Lysine-rich nucleolar protein 1	Homo sapiens	15	KNOP1	15	1	-1.20756	3.6036e-06	0.10165	0.226548	-1.31034	4.3726e-06	119.7	51.8	128.5	119.3	119.9	120	54.3	51.2	49.8	133.5	127.3	124.6
Q8TBZ8	Zinc finger protein 564	Homo sapiens	1	ZNF564	1	1	-1.13289	1.61258e-05	0.153157	0.201288	-1.28511	9.82212e-06	116.8	53.3	129.9	117.8	115.7	117	50.6	54.4	54.9	123.9	126.3	139.4
Q14865	AT-rich interactive domain-containing protein 5B	Homo sapiens	17	ARID5B	17	1	-1.63039	4.16047e-06	-0.360305	0.0152679	-1.26724	3.31405e-05	142.7	46.2	111.1	146.4	139	142.7	45.5	45.1	48	111.7	101.8	119.9
Q03014	Hematopoietically-expressed homeobox protein HHEX	Homo sapiens	6	HHEX	6	1	-1.09234	0.00981944	0.172488	0.624121	-1.26303	0.00464104	115.6	54.2	130.2	112.8	110.3	123.5	54.2	49.2	59.3	100.5	165.5	124.6
O14893	Gem-associated protein 2	Homo sapiens	1	GEMIN2	1	1	-1.07097	0.0318566	0.189034	0.69261	-1.25942	0.015227	114.7	54.6	130.7	100.7	92.7	150.6	50	50.5	63.4	161.2	99.8	131.1
P51679	C-C chemokine receptor type 4	Homo sapiens	2	CCR4	2	1	-1.74178	0.0061188	-0.486004	0.38251	-1.25882	0.0628903	149	44.5	106.5	160.2	106.4	180.5	41.6	47	45	91	81	147.4
Q9H8H2	Probable ATP-dependent RNA helicase DDX31	Homo sapiens	22	DDX31	22	1	-1.20756	2.58698e-05	0.0426443	0.738452	-1.24914	2.74772e-05	121.8	52.8	125.4	114.7	121.4	129.2	54.9	48	55.4	128.2	130.5	117.6
P33778	Histone H2B type 1-B	Homo sapiens	1	HIST1H2BB	1	1	-0.541618	0.32491	0.70044	0.265625	-1.24306	0.0170431	90.6	62.2	147.2	103.8	42.7	125.3	55.7	66.8	64.1	122.5	142.5	176.7
Q8TD30	Alanine aminotransferase 2	Homo sapiens	5	GPT2	5	1	-1.24127	0.000227013	0	0.998914	-1.24245	0.000292229	123.8	52.4	123.8	123.6	112.6	135.2	51	59.8	46.2	129.2	109.9	132.4
Q8IY67	Ribonucleoprotein PTB-binding 1	Homo sapiens	14	RAVER1	14	1	-1.22432	0.000475556	0.0129262	0.961512	-1.23634	0.000590403	123.1	52.7	124.2	121.9	107.6	139.7	52.9	53.2	52.1	134.8	109.6	128.3
Q93079	Histone H2B type 1-H	Homo sapiens	1	HIST1H2BH	1	1	-0.224317	0.683284	1.0115	0.113484	-1.23511	0.00902063	77.5	66.3	156.2	84.4	48.3	99.8	60.8	55.2	83	116.1	183.9	168.6
Q6P4F7	Rho GTPase-activating protein 11A	Homo sapiens	10	ARHGAP11A	10	1	-1.11092	8.5363e-06	0.121679	0.23162	-1.23389	7.56001e-06	117.6	54.4	128	117.3	112.5	123	50.8	59.2	53.2	128.2	125.7	130.1
O15265	Ataxin-7	Homo sapiens	4	ATXN7	4	1	-1.25843	7.9949e-05	-0.0439433	0.802431	-1.21661	0.000141657	125.6	52.5	121.9	116.6	135.5	124.8	56.7	48.6	52.1	111.6	133.1	121
Q6NW34	Uncharacterized protein C3orf17	Homo sapiens	6	NEPRO	6	1	-1.16488	3.39986e-06	0.0342157	0.636945	-1.19912	4.3726e-06	121.5	54.2	124.4	124	120.4	120	51.9	57.6	53	127.6	121.9	123.5
Q9BVJ6	U3 small nucleolar RNA-associated protein 14 homolog A	Homo sapiens	38	UTP14A	38	1	-1.191	2.42084e-05	0.00432161	0.982477	-1.19346	3.23908e-05	122.9	53.9	123.2	121.3	117.7	129.7	54.1	54	53.5	132.9	116.1	120.6
Q9BVI4	Nucleolar complex protein 4 homolog	Homo sapiens	17	NOC4L	17	1	-1.17788	4.82751e-05	0.0129262	0.935362	-1.19283	5.91284e-05	122.4	54	123.5	123.1	115.6	128.5	52.8	54.2	55.1	132.5	112	126.2
Q96T21	Selenocysteine insertion sequence-binding protein 2	Homo sapiens	4	SECISBP2	4	1	-1.191	0.000896478	-0.0101344	0.972452	-1.17887	0.0012699	123.4	54.1	122.5	131.4	105.7	133.2	58.1	55.1	49.1	132.4	103.4	131.8
Q14004	Cyclin-dependent kinase 13	Homo sapiens	24	CDK13	24	1	-1.05289	4.16496e-06	0.123004	0.147206	-1.1776	4.3726e-06	116.7	56.2	127.1	116.3	112.8	120.9	55.1	56.4	57	124.9	130	126.5
Q96GE5	Zinc finger protein 799	Homo sapiens	2	ZNF799	2	1	-1.2863	1.30099e-05	-0.118727	0.349363	-1.16736	3.68156e-05	128.7	52.8	118.5	118.7	133.6	133.8	54.7	51.1	52.5	119.3	112.8	123.5
P10646	Tissue factor pathway inhibitor	Homo sapiens	5	TFPI	5	1	-0.926865	0.004796	0.240009	0.386803	-1.16736	0.00130091	110.9	58.3	130.9	115.6	110.5	106.5	53.5	57.6	63.7	112.9	122	157.7
Q8NCN4	E3 ubiquitin-protein ligase RNF169	Homo sapiens	15	RNF169	15	1	-1.18442	4.58913e-06	-0.0232698	0.799509	-1.16221	7.88789e-06	123.8	54.4	121.8	122.2	123.8	125.4	54.8	52.1	56.4	126.8	115	123.6
Q969S2	Endonuclease 8-like 2	Homo sapiens	1	NEIL2	1	1	-0.905088	0.00713716	0.243669	0.403662	-1.14926	0.00188467	110.4	58.9	130.7	92.7	120.1	118.4	52.8	49.4	74.6	147.9	129.3	114.9
O75151	Lysine-specific demethylase PHF2	Homo sapiens	1	PHF2	1	1	-1.25498	0.00213125	-0.115597	0.72028	-1.14143	0.00534113	128.1	53.6	118.3	112.7	112.6	158.9	40.7	57	63.2	115.1	114.9	124.8
Q6N021	Methylcytosine dioxygenase TET2	Homo sapiens	5	TET2	5	1	-1.22769	0.00234344	-0.100051	0.760234	-1.12631	0.00545864	127.1	54.3	118.6	138.1	102	141.3	48.8	59.9	54.3	121.1	98.2	136.5
Q8NDF8	Non-canonical poly(A) RNA polymerase PAPD5	Homo sapiens	9	PAPD5	9	1	-1.13289	3.02307e-06	-0.00723157	0.930488	-1.12631	4.3726e-06	122.4	55.8	121.8	124	124.5	118.7	56	56.3	55.1	123.5	122.9	119
P78316	Nucleolar protein 14	Homo sapiens	32	NOP14	32	1	-1.13924	3.73994e-06	-0.0144996	0.870434	-1.12433	5.99788e-06	122.8	55.7	121.5	122.3	120.5	125.4	54.6	57.6	55	126.4	119.2	119
Q8N567	Zinc finger CCHC domain-containing protein 9	Homo sapiens	3	ZCCHC9	3	1	-1.13924	0.000408118	-0.0174171	0.942423	-1.12035	0.000631132	122.8	55.8	121.3	128	109.5	131.1	54	62.5	50.9	132	105.6	126.4
Q9NVN8	Guanine nucleotide-binding protein-like 3-like protein	Homo sapiens	15	GNL3L	15	1	-1.21759	5.11333e-06	-0.103147	0.316294	-1.11503	1.40677e-05	127	54.6	118.3	122.9	125.6	132.6	54.2	54.5	55.2	116.1	114.2	124.7
Q5QJE6	Deoxynucleotidyltransferase terminal-interacting protein 2	Homo sapiens	21	DNTTIP2	21	1	-1.13606	1.19269e-05	-0.0232698	0.836533	-1.1137	2.05517e-05	123	55.9	121	121.5	121.6	126	55.5	54.9	57.4	129.9	113.8	119.3
Q9UQQ2	SH2B adapter protein 3	Homo sapiens	2	SH2B3	2	1	-0.713119	0.078503	0.400538	0.37027	-1.11303	0.00983535	102.4	62.5	135.1	100.5	91.6	115.1	53.3	68.8	65.2	171	99.8	134.7
Q15361	Transcription termination factor 1	Homo sapiens	11	TTF1	11	1	-1.074	5.25316e-05	0.0384362	0.784518	-1.11103	5.47594e-05	119.9	57	123.1	121.9	113	124.8	55.9	61	54.1	128.9	112.8	127.7
Q9Y3A2	Probable U3 small nucleolar RNA-associated protein 11	Homo sapiens	14	UTP11	14	1	-1.22769	3.39986e-06	-0.145605	0.128727	-1.08202	7.88789e-06	128.7	55	116.4	127.8	127.6	130.6	55.4	54.7	54.8	122.2	115.6	111.3
O95243	Methyl-CpG-binding domain protein 4	Homo sapiens	8	MBD4	8	1	-1.04692	3.87902e-05	0.0299829	0.81887	-1.07861	4.13813e-05	119.8	57.9	122.3	116.3	118.7	124.3	58	61.5	54.2	131.7	121	114.3
P23921	Ribonucleoside-diphosphate reductase large subunit	Homo sapiens	25	RRM1	25	1	-0.979942	9.62571e-05	0.0962619	0.473389	-1.07519	6.62391e-05	116.4	59.1	124.5	117.6	114.4	117.3	63.3	56.6	57.3	137.2	119.5	116.8
Q69YH5	Cell division cycle-associated protein 2	Homo sapiens	28	CDCA2	28	1	-0.9771	3.39986e-06	0.0962619	0.168696	-1.07245	4.04111e-06	116.4	59.2	124.4	116.3	115.8	117.1	57.5	58.2	61.8	124.6	123	125.7
Q9UIG0	Tyrosine-protein kinase BAZ1B	Homo sapiens	68	BAZ1B	68	1	-1.1016	3.39986e-06	-0.0350469	0.616065	-1.06833	5.69946e-06	122.9	57.2	119.9	120	122.1	126.5	59.1	56.6	56	122	120.7	117.1
O43159	Ribosomal RNA-processing protein 8	Homo sapiens	14	RRP8	14	1	-1.09851	4.63796e-05	-0.0306192	0.834436	-1.06833	7.59831e-05	122.7	57.3	120.1	119.8	130.1	118.1	60.2	52.5	59.1	118.3	129.5	112.4
Q86YA3	Protein ZGRF1	Homo sapiens	1	ZGRF1	1	1	-1.22095	0.000502071	-0.155213	0.503169	-1.06557	0.00186993	128.9	55.3	115.7	125.3	111.9	149.7	62.4	54.7	48.8	115.4	124.4	107.5
Q9H9L3	Interferon-stimulated 20 kDa exonuclease-like 2	Homo sapiens	13	ISG20L2	13	1	-1.02915	7.14069e-05	0.0243197	0.88001	-1.05311	8.05305e-05	119.7	58.6	121.7	112.2	129	117.8	60.8	54	61.1	123.3	127.9	113.9
Q96BK5	PIN2/TERF1-interacting telomerase inhibitor 1	Homo sapiens	11	PINX1	11	1	-1.02034	9.62571e-05	0.0257376	0.877775	-1.04544	0.000113411	119.4	58.9	121.6	114.3	127.3	116.8	57.5	54.8	64.5	117.7	132.2	115
Q3KQV3	Zinc finger protein 792	Homo sapiens	2	ZNF792	2	1	-1.20091	0.00218879	-0.155213	0.609163	-1.04474	0.0071367	128.6	56	115.4	130.2	118.9	136.6	59.7	69.2	39	100.1	104.4	141.8
Q9NP50	Protein FAM60A	Homo sapiens	2	SINHCAF	2	1	-1.45799	1.08201e-05	-0.416962	0.0195584	-1.03914	0.000192117	141.9	51.7	106.3	139	151.8	135.1	55.3	49.5	50.4	99.7	104.2	115.1
Q8NDD1	Uncharacterized protein C1orf131	Homo sapiens	7	C1orf131	7	1	-1.04692	1.43921e-05	-0.00868224	0.94655	-1.03703	2.23284e-05	121	58.6	120.3	117	121.4	124.7	60.4	61.5	54	127	118.8	115.2
Q15573	TATA box-binding protein-associated factor RNA polymerase I subunit A	Homo sapiens	2	TAF1A	2	1	-0.8863	0.00104266	0.144046	0.458951	-1.02928	0.000465391	113.4	61.4	125.3	110.1	117.9	112.1	60.2	52	71.9	135	109.5	131.4
Q9BRT6	Protein LLP homolog	Homo sapiens	3	LLPH	3	1	-0.833927	0.00310491	0.195348	0.404773	-1.02857	0.00100544	110.9	62.2	126.9	98.8	115	118.8	60.8	59.2	66.6	146.7	119.4	114.6
Q49AG3	Zinc finger BED domain-containing protein 5	Homo sapiens	4	ZBED5	4	1	-1.2109	2.55757e-05	-0.182786	0.227272	-1.02715	0.00011765	129.7	56	114.2	130.9	126.8	131.4	58.8	55.2	54.1	109.3	106.5	127
O75691	Small subunit processome component 20 homolog	Homo sapiens	67	UTP20	67	1	-0.974262	5.61376e-05	0.0524159	0.672115	-1.02645	5.14478e-05	117.8	60	122.2	115.1	113.8	124.6	59.7	60.9	59.4	131.2	114	121.5
Q9Y2P8	RNA 3'-terminal phosphate cyclase-like protein	Homo sapiens	17	RCL1	17	1	-1.02327	5.7535e-05	0	0.996107	-1.02219	7.60918e-05	120.4	59.3	120.4	114.2	121.5	125.3	59.2	58	60.5	131.5	116	113.7
Q9H5J8	TATA box-binding protein-associated factor RNA polymerase I subunit D	Homo sapiens	2	TAF1D	2	1	-0.974262	5.66665e-05	0.0313952	0.81751	-1.00648	5.9719e-05	118.6	60.3	121.1	117.2	111.9	126.5	59.3	53.6	68	122	118.6	122.9
P12980	Protein lyl-1	Homo sapiens	3	LYL1	3	1	-0.831358	0.000189029	0.164786	0.268237	-0.996389	7.07342e-05	111.8	62.8	125.3	111.4	118.4	105.8	67	55.7	65.8	123.7	133.1	119.2
Q9UKT4	F-box only protein 5	Homo sapiens	8	FBXO5	8	1	-1.18771	1.78028e-05	-0.190997	0.17361	-0.995665	8.99654e-05	129.6	56.9	113.5	120.5	132.5	135.9	60.1	50.1	60.6	113.2	117.1	110.2
Q8N5A5	Zinc finger CCCH-type with G patch domain-containing protein	Homo sapiens	15	ZGPAT	15	1	-0.985645	0.000381186	0.00863031	0.972174	-0.992768	0.000484028	119.5	60.4	120.2	115.5	132.1	110.8	60.6	55	65.6	114	132.6	113.8
Q14980	Nuclear mitotic apparatus protein 1	Homo sapiens	121	NUMA1	121	1	-0.926865	4.79235e-06	0.0538064	0.457276	-0.981853	6.36898e-06	117	61.5	121.5	114.4	119.9	116.7	64.3	60.4	59.9	123.8	122.1	118.5
Q96RU7	Tribbles homolog 3	Homo sapiens	4	TRIB3	4	1	-0.710756	0.00584912	0.271426	0.275234	-0.981122	0.000963405	106.5	65.1	128.5	97.8	118.3	103.2	66.9	70.5	57.8	144.6	127.5	113.3
O75132	Zinc finger BED domain-containing protein 4	Homo sapiens	6	ZBED4	6	1	-1.08314	1.98355e-05	-0.103147	0.389006	-0.978928	5.52882e-05	124.8	59	116.2	123	125.3	126.1	62.5	62.6	51.7	110.8	124.3	113.6
Q15572	TATA box-binding protein-associated factor RNA polymerase I subunit C	Homo sapiens	4	TAF1C	4	1	-1.03209	3.776e-06	-0.0573917	0.428799	-0.97306	7.1021e-06	122.5	59.9	117.6	125	119	123.4	60.4	59.7	59.7	121	117.5	114.4
Q9BRY0	Zinc transporter ZIP3	Homo sapiens	1	SLC39A3	1	1	-1.1078	0.000181645	-0.142417	0.439021	-0.965692	0.000659984	126.6	58.7	114.7	117.6	136.3	125.8	64.7	51.5	60.1	115.8	125.6	102.7
Q8TAT5	Endonuclease 8-like 3	Homo sapiens	6	NEIL3	6	1	-1.1078	2.83876e-05	-0.148801	0.286321	-0.960512	0.000110724	126.8	58.8	114.4	123.2	135.2	122	55.4	53.2	67.8	115.5	115.2	112.5
O75081	Protein CBFA2T3	Homo sapiens	2	CBFA2T3	2	1	-1.25498	0.0111295	-0.293359	0.523708	-0.959028	0.0611386	134.2	56.3	109.5	108.2	129.6	164.9	64.9	45.1	58.9	140.9	75.7	111.8
Q14191	Werner syndrome ATP-dependent helicase	Homo sapiens	24	WRN	24	1	-0.935117	8.60155e-05	0.0229004	0.885629	-0.957543	9.87323e-05	118.2	61.8	120	113.2	111.9	129.4	60.6	61.2	63.6	124.6	114.2	121.3
Q8N1G1	RNA exonuclease 1 homolog	Homo sapiens	7	REXO1	7	1	-0.979942	0.00107798	-0.0320936	0.905619	-0.947853	0.00177274	120.7	61.2	118	113.7	141.7	106.8	68.2	54.6	60.9	121.2	120.9	112
P0CJ78	Zinc finger protein 865	Homo sapiens	2	ZNF865	2	1	-0.816037	0.000141113	0.117695	0.373822	-0.935083	7.23881e-05	113.1	64.2	122.7	107.1	123.4	108.7	61	62.2	69.4	121.1	126.4	120.8
Q8TDD1	ATP-dependent RNA helicase DDX54	Homo sapiens	25	DDX54	25	1	-0.888969	0.000229359	0.0370307	0.821016	-0.927517	0.000221745	116.9	63.1	120	114.1	111.4	125.2	62.6	64	62.6	129.8	108.2	122
Q9NW13	RNA-binding protein 28	Homo sapiens	40	RBM28	40	1	-0.951764	5.10752e-06	-0.0320936	0.681189	-0.919912	9.61495e-06	120.3	62.2	117.6	118.6	119.2	123	64	62	60.5	119.9	120.2	112.7
P59923	Zinc finger protein 445	Homo sapiens	6	ZNF445	6	1	-0.913216	2.48079e-05	-0.00433459	0.97071	-0.909197	3.4406e-05	118.7	63	118.3	111.4	125.8	118.9	62.6	62.1	64.3	122.2	117.5	115.2
Q86WX3	Active regulator of SIRT1	Homo sapiens	6	RPS19BP1	6	1	-0.943416	8.18901e-06	-0.0365259	0.663738	-0.905351	1.48315e-05	120.2	62.6	117.2	118.2	124.3	118.2	64.6	60.2	62.8	120	119.5	112.1
Q96AY2	Crossover junction endonuclease EME1	Homo sapiens	7	EME1	7	1	-0.92139	4.79235e-06	-0.0159576	0.843665	-0.905351	8.14584e-06	119.2	62.9	117.9	117.4	118.6	121.6	64.7	62.5	61.6	114.8	116.6	122.2
Q14692	Ribosome biogenesis protein BMS1 homolog	Homo sapiens	27	BMS1	27	1	-0.913216	3.59214e-05	-0.0159576	0.904532	-0.897628	5.24895e-05	119	63.2	117.8	113.2	126.2	117.8	64.2	60.6	64.8	121.8	120	111.4
O43609	Protein sprouty homolog 1	Homo sapiens	8	SPRY1	8	1	-1.17137	0.000111785	-0.279284	0.172314	-0.891419	0.00110473	132.2	58.8	109	126.7	122.5	147.6	59	55.2	62.1	105.7	103	118.3
O75319	RNA/RNP complex-1-interacting phosphatase	Homo sapiens	9	DUSP11	9	1	-1.11404	0.000227449	-0.222633	0.292692	-0.891419	0.00148945	129.4	59.8	110.9	146	124.4	117.7	57.9	66	55.4	107.4	105.7	119.5
Q8WYQ3	Coiled-coil-helix-coiled-coil-helix domain-containing protein 10, mitochondrial	Homo sapiens	1	CHCHD10	1	1	-1.12658	0.00240727	-0.237864	0.448298	-0.887525	0.0138748	130.1	59.6	110.3	124.3	132.1	133.8	79.1	68.1	31.7	113	95.4	122.5
Q13823	Nucleolar GTP-binding protein 2	Homo sapiens	18	GNL2	18	1	-0.859876	9.35926e-06	0.0243197	0.779494	-0.883621	1.19817e-05	116.8	64.4	118.8	111.3	118.3	120.9	64	63.2	66	119.5	120.2	116.7
Q9H869	YY1-associated protein 1	Homo sapiens	3	YY1AP1	3	1	-0.823677	3.99315e-05	0.0579701	0.559726	-0.882056	3.28063e-05	115.1	65	119.9	108.8	120	116.5	64.5	66.3	64.3	124.1	121.6	113.9
A8K0R7	Zinc finger protein 839	Homo sapiens	2	ZNF839	2	1	-0.867752	0.000180936	0.0129262	0.944982	-0.88049	0.000214185	117.3	64.3	118.4	117.6	127	107.4	69	66.3	57.6	115.3	123.5	116.2
P58335	Anthrax toxin receptor 2	Homo sapiens	13	ANTXR2	13	1	-0.694321	0.00512417	0.183963	0.417225	-0.879706	0.00150674	108.9	67.3	123.8	107.9	98.1	120.8	65	66.8	70.1	115.4	114.1	141.9
Q9UHI6	Probable ATP-dependent RNA helicase DDX20	Homo sapiens	21	DDX20	21	1	-0.875672	9.35926e-06	0.00288251	0.981968	-0.878921	1.38109e-05	117.8	64.2	118	114.2	121.6	117.6	64.5	61.6	66.4	118.9	121.1	114
Q86XN6	Zinc finger protein 761	Homo sapiens	1	ZNF761	1	1	-0.664288	0.0230427	0.209141	0.478313	-0.871844	0.00630256	107.6	68	124.4	125.4	100.9	96.5	54.7	76.3	72.9	138.4	131.3	103.6
O94892	Zinc finger protein 432	Homo sapiens	1	ZNF432	1	1	-1.07704	0.000672678	-0.209228	0.387293	-0.868687	0.00384779	128.2	60.8	111	132	129.2	123.6	64.5	68.8	49	129.2	93.3	110.5
Q96ME7	Zinc finger protein 512	Homo sapiens	18	ZNF512	18	1	-0.698998	0.000407051	0.164786	0.274863	-0.863938	0.000133279	109.6	67.5	122.9	105.4	107.8	115.6	66.5	70.3	65.8	133.3	114.1	121.2
O75326	Semaphorin-7A	Homo sapiens	11	SEMA7A	11	1	-0.766112	0.00282038	0.0894982	0.688445	-0.855192	0.00181655	113.1	66.5	120.3	104.2	106.7	128.5	60.6	62.9	76.1	128.7	107.6	124.8
Q14586	Zinc finger protein 267	Homo sapiens	2	ZNF267	2	1	-0.929611	0.000638076	-0.0785637	0.701587	-0.852798	0.001542	121.4	63.7	115	132	116.2	115.9	78.8	57.2	55	109.6	111.7	123.6
Q92698	DNA repair and recombination protein RAD54-like	Homo sapiens	2	RAD54L	2	1	-0.831358	1.57764e-05	0.0200577	0.835893	-0.851999	1.95894e-05	116.5	65.4	118.1	109.5	120.1	119.8	65.6	65.4	65.3	119	116.2	119.1
Q96K58	Zinc finger protein 668	Homo sapiens	3	ZNF668	3	1	-0.813499	0.000683093	0.0356239	0.857777	-0.848798	0.000675499	115.6	65.8	118.5	115.6	110.7	120.7	59	63.9	74.6	127.9	104.9	122.9
Q96SI9	Spermatid perinuclear RNA-binding protein	Homo sapiens	22	STRBP	22	1	-0.780909	9.79234e-05	0.0648829	0.574709	-0.847195	7.6802e-05	114.2	66.4	119.4	110	112.1	120.4	67.3	67.3	64.6	128.1	114.6	115.5
Q9C073	Protein FAM117A	Homo sapiens	9	FAM117A	9	1	-0.968605	8.66286e-06	-0.125006	0.227272	-0.843984	3.01888e-05	123.5	63.1	113.3	119.6	124.6	126.4	66	63.6	59.8	118.7	109.3	112
Q9H8V3	Protein ECT2	Homo sapiens	24	ECT2	24	1	-0.883635	1.19269e-05	-0.0424568	0.61825	-0.840765	2.2868e-05	119.4	64.7	115.9	118.6	116.4	123.2	65.8	63.1	65.2	110.1	117.2	120.3
Q9HCI7	E3 ubiquitin-protein ligase MSL2	Homo sapiens	4	MSL2	4	1	-0.926865	0.00342839	-0.0892673	0.761636	-0.839153	0.00820479	121.7	63.9	114.4	116.8	141.7	106.5	67.6	62.6	61.6	101.3	134.1	107.7
Q9NVU7	Protein SDA1 homolog	Homo sapiens	14	SDAD1	14	1	-0.826233	8.44211e-06	0.0114956	0.907907	-0.83754	1.13185e-05	116.7	65.8	117.6	112.7	117.5	119.8	66.6	64.9	65.9	121.1	115.2	116.3
P35638	DNA damage-inducible transcript 3 protein	Homo sapiens	2	DDIT3	2	1	-0.492079	0.162662	0.343692	0.418236	-0.835924	0.0240108	100.7	71.6	127.8	82.5	130.6	88.9	85	69.7	60	121.5	152.5	109.3
O75683	Surfeit locus protein 6	Homo sapiens	18	SURF6	18	1	-0.810966	4.2286e-05	0.0200577	0.871728	-0.831067	4.7525e-05	116.1	66.2	117.7	113.5	115.4	119.6	65.4	69.8	63.3	124.3	117.8	111.1
Q9H9D4	Zinc finger protein 408	Homo sapiens	3	ZNF408	3	1	-0.865122	0.00727975	-0.0350469	0.924981	-0.830255	0.0115933	118.8	65.2	116	109	103.8	143.6	61.8	77.5	56.4	109.1	107.6	131.2
Q9H8W3	Protein FAM204A	Homo sapiens	4	FAM204A	4	1	-0.610433	0.000703635	0.219091	0.155256	-0.829444	0.000122569	106.4	69.7	123.9	97.4	111	110.8	75	61.6	72.5	126.5	123.3	121.8
Q9Y2R4	Probable ATP-dependent RNA helicase DDX52	Homo sapiens	20	DDX52	20	1	-0.873027	5.11333e-06	-0.0499049	0.495202	-0.823749	1.13008e-05	119.4	65.2	115.4	120.9	118.5	118.8	67.2	66.7	61.7	118.1	116	112
Q68CQ4	Digestive organ expansion factor homolog	Homo sapiens	22	DIEXF	22	1	-1.00289	1.52954e-06	-0.182786	0.0140369	-0.818032	5.97894e-06	126.1	62.9	111	125.2	125.5	127.5	62.5	63.2	63.2	111.3	110.3	111.4
P41440	Folate transporter 1	Homo sapiens	7	SLC19A1	7	1	-0.994241	0.00176804	-0.177882	0.493372	-0.815575	0.00791872	125.7	63.2	111.1	114.2	111.1	151.8	61.6	63.9	64	114.5	102.9	116
P27482	Calmodulin-like protein 3	Homo sapiens	2	CALML3	2	1	-0.00578235	0.99594	0.809826	0.507205	-0.815575	0.32489	80	79.7	140.3	72.4	70.5	97.3	69.7	63.8	105.6	79.9	256.1	84.8
Q96GX5	Serine/threonine-protein kinase greatwall	Homo sapiens	8	MASTL	8	1	-0.708396	2.1311e-05	0.0922074	0.292692	-0.800745	1.45845e-05	112	68.5	119.4	112.6	107.8	115.7	66	68.9	70.8	117.7	118.3	122.2
P10242	Transcriptional activator Myb	Homo sapiens	9	MYB	9	1	-1.30757	3.02307e-06	-0.508403	0.000665165	-0.799087	5.91284e-05	142.3	57.5	100.1	144.1	143	139.9	60.2	54.5	57.9	105.2	94.5	100.7
P14921	Protein C-ets-1	Homo sapiens	9	ETS1	9	1	-0.883635	0.00385888	-0.0877334	0.76476	-0.796598	0.0091779	120.8	65.5	113.7	107.1	142.4	112.9	72.3	52.2	72	112.1	125.6	103.5
Q6PJG2	ELM2 and SANT domain-containing protein 1	Homo sapiens	16	ELMSAN1	16	1	-0.766112	1.56173e-05	0.0271541	0.761806	-0.792439	1.83499e-05	115.1	67.7	117.2	114.2	119.9	111.2	68	68	67.1	114.4	120.7	116.5
Q6W2J9	BCL-6 corepressor	Homo sapiens	14	BCOR	14	1	-0.979942	5.11333e-06	-0.194295	0.0641507	-0.787432	3.0435e-05	126	63.8	110.2	127.9	128.2	121.9	63.7	63.7	64.2	105.5	110	115
Q6ZN06	Zinc finger protein 813	Homo sapiens	1	ZNF813	1	1	-0.717857	0.000116502	0.0690147	0.533323	-0.786596	8.48362e-05	112.9	68.7	118.4	103.4	116.8	118.5	68.7	66	71.3	120.7	116.7	117.9
Q9BS34	Zinc finger protein 670	Homo sapiens	2	ZNF670	2	1	-0.873027	0.000141225	-0.0877334	0.53027	-0.784923	0.000387689	120.6	65.9	113.5	121.3	122.3	118.3	68.9	54.5	74.2	111.3	108.7	120.5
P30825	High affinity cationic amino acid transporter 1	Homo sapiens	7	SLC7A1	7	1	-0.621488	0.013771	0.163499	0.513412	-0.784923	0.00458525	108.3	70.4	121.3	100.3	98	126.6	67.7	71.7	71.8	136.7	105.5	121.8
Q9H840	Gem-associated protein 7	Homo sapiens	1	GEMIN7	1	1	-0.878321	2.08879e-05	-0.093879	0.373822	-0.783247	6.11359e-05	120.9	65.8	113.3	115	120.6	127.2	67.8	64.9	64.8	113.3	108.9	117.6
Q5BKZ1	DBIRD complex subunit ZNF326	Homo sapiens	15	ZNF326	15	1	-0.780909	0.000298302	-0.00288828	0.98875	-0.777367	0.000402306	116.3	67.7	116	110.2	111.3	127.3	68.1	66.7	68.3	125.1	112.2	110.8
O94762	ATP-dependent DNA helicase Q5	Homo sapiens	13	RECQL5	13	1	-0.531156	0.0147168	0.246104	0.307061	-0.776525	0.00213953	104.2	72.1	123.6	98.4	99.8	114.5	68.9	70.2	77.4	141.4	109.6	119.8
Q9BZE4	Nucleolar GTP-binding protein 1	Homo sapiens	34	GTPBP4	34	1	-0.741783	5.85227e-05	0.0328061	0.761811	-0.775683	5.85953e-05	114.5	68.4	117.1	112.9	109.8	120.7	67.9	68.1	69.3	123.2	112.7	115.4
Q9NRX1	RNA-binding protein PNO1	Homo sapiens	10	PNO1	10	1	-0.798366	0.00041019	-0.0262051	0.89479	-0.773152	0.000697132	117.3	67.5	115.2	111.5	124.7	115.8	71.4	59	72	110.8	126.3	108.7
Q15583	Homeobox protein TGIF1	Homo sapiens	1	TGIF1	1	1	-0.554273	0.497091	0.217851	0.84127	-0.772308	0.32728	105.5	71.8	122.7	123.2	62.4	130.8	50.4	103.4	61.7	164.3	37	166.8
O14730	Serine/threonine-protein kinase RIO3	Homo sapiens	9	RIOK3	9	1	-0.524915	0.000298302	0.243669	0.0490669	-0.768925	3.38244e-05	104.2	72.4	123.4	98.8	104.4	109.4	73.4	74.4	69.5	128.1	121.5	120.6
Q96SL8	Flt3-interacting zinc finger protein 1	Homo sapiens	2	FIZ1	2	1	-0.907793	0.000250081	-0.140826	0.409242	-0.768078	0.00105866	123	65.5	111.5	126.5	114.1	128.3	62	57.5	77	108.1	107.2	119.3
Q96DF8	Protein DGCR14	Homo sapiens	10	ESS2	10	1	-0.708396	8.60155e-05	0.0565835	0.589211	-0.765535	6.9688e-05	113.1	69.2	117.6	107	112.3	120.2	67.5	67.7	72.5	120.3	113.3	119.4
Q9BU76	Multiple myeloma tumor-associated protein 2	Homo sapiens	10	MMTAG2	10	1	-0.710756	0.000236195	0.0496308	0.709268	-0.760434	0.000194767	113.4	69.3	117.3	113	117	110.2	70.3	63.5	74	121.3	123	107.7
P57678	Gem-associated protein 4	Homo sapiens	30	GEMIN4	30	1	-0.778432	5.17889e-06	-0.0218044	0.745674	-0.757023	9.63077e-06	116.8	68.1	115.1	116.5	117.2	116.9	67	68	69.3	117.9	111.4	115.8
Q16533	snRNA-activating protein complex subunit 1	Homo sapiens	3	SNAPC1	3	1	-0.422752	0.222794	0.334568	0.435243	-0.757023	0.0347503	99.8	74.4	125.8	111.9	80.7	106.7	77.6	75.5	70.1	142.2	88.4	146.8
Q9Y2K9	Syntaxin-binding protein 5-like	Homo sapiens	2	STXBP5L	2	1	-0.541618	0.0209334	0.212881	0.403662	-0.75446	0.00433587	105.4	72.4	122.2	109.9	119.2	87.2	74.7	74.8	67.8	113	137.4	116
Q15758	Neutral amino acid transporter B(0)	Homo sapiens	13	SLC1A5	13	1	-0.500218	0.00157464	0.253384	0.106798	-0.752749	0.000153161	103.5	73.2	123.3	97.4	103.1	109.9	70.5	69.7	79.3	116	127.4	126.5
Q8WTV0	Scavenger receptor class B member 1	Homo sapiens	5	SCARB1	5	1	-0.78339	0.000974118	-0.0306192	0.888485	-0.751892	0.00165155	117.2	68.1	114.7	114.6	111	126	62	65.4	76.9	120.1	101.1	122.9
Q9Y6Y0	Influenza virus NS1A-binding protein	Homo sapiens	13	IVNS1ABP	13	1	-0.905088	3.74118e-05	-0.155213	0.232425	-0.750178	0.000174512	123.3	65.9	110.8	121.7	123.7	124.6	70.2	64.5	62.9	120.4	104.9	107.1
Q8WXD5	Gem-associated protein 6	Homo sapiens	4	GEMIN6	4	1	-0.749038	0.0016181	0	1	-0.748461	0.00209844	115.6	68.8	115.6	109.4	133.6	103.8	61.6	70.8	74	113.9	115.9	117
P52701	DNA mismatch repair protein Msh6	Homo sapiens	56	MSH6	56	1	-0.805913	9.60185e-06	-0.0664274	0.418236	-0.738984	2.2868e-05	118.7	67.9	113.4	119.3	121.9	114.8	69.8	65.1	68.9	115.2	114.8	110.1
O15370	Transcription factor SOX-12	Homo sapiens	2	SOX12	2	1	-0.72738	0.00233138	0.0129262	0.96256	-0.738984	0.00270131	114.8	69.4	115.8	102	108.5	133.9	64.9	74.7	68.6	120.1	112	115.3
Q9HCY8	Protein S100-A14	Homo sapiens	1	S100A14	1	1	0.331132	0.777098	1.0697	0.419514	-0.738984	0.344994	68.9	86.6	144.5	61	61	84.6	66.1	96.5	97.3	91.8	261.1	80.6
Q5T3I0	G patch domain-containing protein 4	Homo sapiens	14	GPATCH4	14	1	-0.818579	9.67197e-06	-0.086201	0.327827	-0.733788	2.8233e-05	119.6	67.7	112.7	122.6	118	118.1	70.1	70.2	63	113.2	114.8	110
Q99676	Zinc finger protein 184	Homo sapiens	6	ZNF184	6	1	-0.741783	0.000298302	-0.00723157	0.965942	-0.733788	0.000422927	115.7	69.2	115.1	109.4	113	124.8	67.1	71.5	69.1	113.3	107.8	124.2
O75190	DnaJ homolog subfamily B member 6	Homo sapiens	8	DNAJB6	8	1	-0.675765	0.000237686	0.0593553	0.624525	-0.733788	0.00017845	112.4	70.4	117.1	112.3	104.9	120.1	68.6	71.2	71.4	117	111.1	123.4
Q96NY9	Crossover junction endonuclease MUS81	Homo sapiens	3	MUS81	3	1	-0.510457	0.0157309	0.221568	0.345314	-0.731183	0.00264006	104.6	73.4	122	105.3	105.7	102.8	73.2	68.3	78.9	131.9	101.2	132.7
P50151	Guanine nucleotide-binding protein G(I)/G(S)/G(O) subunit gamma-10	Homo sapiens	2	GNG10	2	1	-0.550043	0.0697423	0.178874	0.609478	-0.729444	0.024299	106.6	72.8	120.6	90.8	94.2	134.8	69.6	73.1	75.6	137.8	100.2	123.9
Q9ULL5	Proline-rich protein 12	Homo sapiens	13	PRR12	13	1	-0.694321	0.000842127	0.0243197	0.902298	-0.718964	0.000908521	113.9	70.4	115.8	109.1	107.9	124.6	69.5	68.4	73.2	125.8	106.2	115.4
Q9Y3C1	Nucleolar protein 16	Homo sapiens	10	NOP16	10	1	-0.691989	2.07885e-05	0.0257376	0.761806	-0.71721	2.27937e-05	113.8	70.4	115.8	113.9	116.7	110.7	69.4	69.1	72.7	119.1	116.5	111.8
Q9NP87	DNA-directed DNA/RNA polymerase mu	Homo sapiens	3	POLM	3	1	-0.793357	1.61659e-05	-0.077041	0.393558	-0.716332	4.41479e-05	118.8	68.6	112.6	114.2	121.5	120.8	67.3	64.9	73.4	110.6	113.1	114.1
Q5JTH9	RRP12-like protein	Homo sapiens	37	RRP12	37	1	-0.736966	1.2927e-05	-0.0218044	0.795747	-0.714575	2.24057e-05	116	69.7	114.3	116.2	118.1	113.8	72.7	69.4	66.9	117.5	114.5	110.9
P17020	Zinc finger protein 16	Homo sapiens	1	ZNF16	1	1	-0.905088	0.0013609	-0.190997	0.422621	-0.713696	0.00767681	124.5	66.5	109	133.3	108.5	131.7	69.7	66.3	63.5	97.7	103	126.3
P43246	DNA mismatch repair protein Msh2	Homo sapiens	35	MSH2	35	1	-0.753896	4.58913e-06	-0.0409718	0.506597	-0.713696	9.06444e-06	117	69.3	113.7	118.9	116.1	116	69	69.2	69.8	116.1	112.5	112.5
Q5XG87	Non-canonical poly(A) RNA polymerase PAPD7	Homo sapiens	1	PAPD7	1	1	-0.630394	0.00641524	0.0827026	0.719767	-0.713696	0.00397845	110.9	71.6	117.4	102.1	112.7	118	81.8	61.4	71.7	102	130.4	120
Q9UHK0	Nuclear fragile X mental retardation-interacting protein 1	Homo sapiens	5	NUFIP1	5	1	-0.675765	0.00031023	0.0342157	0.80821	-0.711054	0.000292657	113.2	70.8	115.9	114.2	104.8	120.6	67.8	76.5	68.2	119.1	110	118.7
P28908	Tumor necrosis factor receptor superfamily member 8	Homo sapiens	7	TNFRSF8	7	1	-0.867752	0.00085805	-0.16004	0.443229	-0.705757	0.00412537	122.8	67.3	109.9	124.7	108.4	135.2	66.1	68	67.9	108.4	98.7	122.4
O43823	A-kinase anchor protein 8	Homo sapiens	17	AKAP8	17	1	-0.828793	4.0957e-06	-0.125006	0.117786	-0.705757	1.36416e-05	121	68.1	111	123.3	120	119.6	67.7	66.3	70.1	110.5	109.4	113
Q9H0E7	Ubiquitin carboxyl-terminal hydrolase 44	Homo sapiens	1	USP44	1	1	-0.518701	0.0893295	0.185232	0.605404	-0.703101	0.0301242	105.8	73.9	120.3	131.7	88.3	97.4	89.3	61.7	70.7	114.2	107.1	139.6
Q8IYN6	UBA-like domain-containing protein 2	Homo sapiens	2	UBALD2	2	1	0.331132	0.600186	1.0321	0.227272	-0.701327	0.131971	69.7	87.7	142.6	45.2	63.2	100.8	80.9	71.8	110.3	198.7	118.2	110.9
P41162	ETS translocation variant 3	Homo sapiens	2	ETV3	2	1	-0.42082	0.018388	0.279768	0.199441	-0.699552	0.00140922	101.3	75.7	123	108.5	98.8	96.7	74.9	68.5	83.7	137.1	113.6	118.3
Q13895	Bystin	Homo sapiens	23	BYSL	23	1	-0.785875	5.51171e-06	-0.0877334	0.266607	-0.698663	1.72177e-05	119	69	112	119	120.4	117.6	68.8	66	72.2	114.3	110.6	111.1
Q9UJU2	Lymphoid enhancer-binding factor 1	Homo sapiens	6	LEF1	6	1	-0.899695	0.000796424	-0.207561	0.360187	-0.691534	0.00552376	124.9	66.9	108.1	121.7	114.7	138.4	66.6	71.2	63.1	121.1	94.1	109.2
Q9Y4E5	Zinc finger protein 451	Homo sapiens	16	ZNF451	16	1	-0.685014	0.000155262	0.00575927	0.967855	-0.690641	0.000190719	114.2	71.1	114.7	112.8	108.2	121.6	68.5	67.9	76.8	115.4	110.6	118.1
O43240	Kallikrein-10	Homo sapiens	1	KLK10	1	1	0.117695	0.929595	0.805705	0.550829	-0.687956	0.438146	78.3	84.9	136.8	77.9	79.5	77.4	90.7	88.3	75.8	61.2	266.2	83
Q03164	Histone-lysine N-methyltransferase 2A	Homo sapiens	30	KMT2A	30	1	-0.471929	0.0542235	0.21661	0.451526	-0.687061	0.0111025	104.1	75.1	120.9	102.2	97.9	112	76.1	74.2	74.9	110.4	147.8	104.5
P17676	CCAAT/enhancer-binding protein beta	Homo sapiens	9	CEBPB	9	1	-0.426625	0.343717	0.260628	0.63998	-0.687061	0.121846	101.9	75.9	122.2	82.3	133.6	90	87.8	61.7	78.2	109.9	164.8	91.7
O00257	E3 SUMO-protein ligase CBX4	Homo sapiens	14	CBX4	14	1	-0.518701	0.0013936	0.166073	0.267322	-0.68437	0.000309847	106.4	74.3	119.4	100.5	109.3	109.3	76.3	74.1	72.4	129.5	117.5	111.1
Q9NSI2	Protein FAM207A	Homo sapiens	9	FAM207A	9	1	-0.68966	9.40454e-05	-0.00723157	0.952803	-0.682573	0.000137945	114.8	71.1	114.1	108.6	120.6	115.1	68.6	70.7	74.1	118.4	108.6	115.4
Q14188	Transcription factor Dp-2	Homo sapiens	3	TFDP2	3	1	-1.14242	9.5948e-05	-0.461959	0.0459928	-0.681674	0.00443302	137.7	62.3	100	144.7	128.7	139.7	58.5	71.8	56.7	96.4	91.1	112.4
P02795	Metallothionein-2	Homo sapiens	2	MT2A	2	1	-0.0985055	0.721012	0.582074	0.132169	-0.680774	0.0118109	87.4	81.7	130.9	84.2	89.5	88.6	70.4	88.1	86.5	111	122.9	158.8
Q9H2Y7	Zinc finger protein 106	Homo sapiens	4	ZNF106	4	1	-0.899695	3.90099e-06	-0.21927	0.0166187	-0.678973	2.24665e-05	125.3	67.2	107.5	123.3	126	126.5	66.4	68	67.2	104.1	107.6	110.9
Q13263	Transcription intermediary factor 1-beta	Homo sapiens	35	TRIM28	35	1	-0.833927	9.01811e-05	-0.163268	0.266362	-0.672652	0.00051837	122.2	68.5	109.2	126.9	126.4	113.4	71.2	71.2	63.3	103.5	115.4	108.8
A0AVK6	Transcription factor E2F8	Homo sapiens	6	E2F8	6	1	-0.732165	0.000141225	-0.0664274	0.583726	-0.665393	0.000350509	117.3	70.6	112	115.1	112.2	124.7	71.8	70.4	69.7	120	105.2	110.8
P19544	Wilms tumor protein	Homo sapiens	4	WT1	4	1	-0.83908	4.46978e-05	-0.182786	0.168808	-0.657183	0.000302647	122.9	68.7	108.4	122.7	121.1	125	70.8	69.2	66.1	98.5	114.4	112.1
P04259	Keratin, type II cytoskeletal 6B	Homo sapiens	5	KRT6B	5	1	-0.325539	0.797082	0.329985	0.840219	-0.656268	0.553945	98.2	78.3	123.5	43.6	39.9	211.1	84.2	86.5	64.3	105.4	210.8	54.2
Q9GZR1	Sentrin-specific protease 6	Homo sapiens	4	SENP6	4	1	-0.810966	4.22467e-05	-0.158429	0.209655	-0.654436	0.000226585	121.7	69.3	109.1	119.2	120.5	125.2	77.7	65.8	64.3	107.2	112.5	107.5
Q14738	Serine/threonine-protein phosphatase 2A 56 kDa regulatory subunit delta isoform	Homo sapiens	16	PPP2R5D	16	1	-1.97143	8.8821e-07	-1.32193	1.25311e-05	-0.652601	0.00197733	181.3	46.2	72.6	182.1	176.4	185.3	49.1	42.5	46.9	79.6	66.7	71.4
O75467	Zinc finger protein 324A	Homo sapiens	4	ZNF324	4	1	-0.687335	0.000657216	-0.0350469	0.84127	-0.652601	0.00123349	115.5	71.7	112.8	110.5	124.6	111.5	72.4	67	75.8	115	121	102.3
P46013	Antigen KI-67	Homo sapiens	147	MKI67	147	1	-0.552156	7.01255e-05	0.100305	0.272433	-0.652601	3.31405e-05	109	74.3	116.8	106.7	108.4	111.8	78.2	74	70.6	119.6	114.5	116.3
P17028	Zinc finger protein 24	Homo sapiens	4	ZNF24	4	1	-0.744197	4.71119e-05	-0.0954196	0.380839	-0.649845	0.000155007	118.4	70.7	110.9	122.5	120.5	112.3	70.5	76.2	65.3	109.8	110.4	112.5
P11474	Steroid hormone receptor ERR1	Homo sapiens	2	ESRRA	2	1	-0.756331	0.014431	-0.109359	0.751446	-0.647084	0.0397031	119.1	70.5	110.4	111.7	100.1	145.6	79.9	54.2	77.3	121.3	101	108.9
Q9ULX6	A-kinase anchor protein 8-like	Homo sapiens	16	AKAP8L	16	1	-0.646112	0.00320771	0	1	-0.647084	0.00412639	113.7	72.6	113.7	114.6	102.5	124	69.3	75.7	72.8	118.4	98.7	124
Q9H160	Inhibitor of growth protein 2	Homo sapiens	5	ING2	5	1	-0.50226	0.0147557	0.14274	0.508179	-0.646163	0.00477604	106.8	75.3	117.9	97.2	101.3	121.8	73.1	73.4	79.6	128.7	121.1	103.9
Q96K12	Fatty acyl-CoA reductase 2	Homo sapiens	1	FAR2	1	1	-0.639355	0.00066839	0.00288251	0.985018	-0.643394	0.000873032	113.5	72.8	113.7	103	112.4	125	75.5	71.3	71.5	108.7	116.6	116
O60563	Cyclin-T1	Homo sapiens	11	CCNT1	11	1	-0.573467	0.000370543	0.0690147	0.555066	-0.641546	0.000242195	110.3	74.1	115.6	107	105.2	118.6	74.5	72.5	75.4	120.7	110	116.2
Q96IR2	Zinc finger protein 845	Homo sapiens	1	ZNF845	1	1	-0.298673	0.269993	0.337996	0.358701	-0.635987	0.0264277	97.5	79.3	123.2	94.9	100.3	97.2	86.9	66.7	84.2	147.1	94.2	128.3
P02786	Transferrin receptor protein 1	Homo sapiens	35	TFRC	35	1	-0.42082	0.000479648	0.212881	0.0605583	-0.634129	5.14478e-05	103.2	77.1	119.7	107.8	99.6	102.3	74.7	78	78.7	122.8	115.2	121
Q92664	Transcription factor IIIA	Homo sapiens	3	GTF3A	3	1	-0.617056	0.00085805	0.0172093	0.924981	-0.633199	0.000975029	112.6	73.5	113.9	111.4	118.9	107.5	79.9	72.4	68.1	104.7	122.6	114.5
Q9HCJ3	Ribonucleoprotein PTB-binding 2	Homo sapiens	2	RAVER2	2	1	-0.60165	0.000368584	0.0313952	0.819992	-0.633199	0.000359735	111.9	73.7	114.3	108.2	113.7	113.8	74.3	69.5	77.4	118.5	104.7	119.8
Q15050	Ribosome biogenesis regulatory protein homolog	Homo sapiens	13	RRS1	13	1	-0.588574	0.000471865	0.0440443	0.737169	-0.633199	0.000401654	111.3	74	114.7	103.9	107.7	122.2	73.3	75.5	73.1	117.2	115.3	111.8
Q5T5C0	Syntaxin-binding protein 5	Homo sapiens	14	STXBP5	14	1	-0.537424	0.00301908	0.0962619	0.563406	-0.633199	0.00149367	108.8	75	116.3	105.9	117.2	103.3	76.8	69	79.1	113.7	127.7	107.3
Q9Y241	HIG1 domain family member 1A, mitochondrial	Homo sapiens	1	HIGD1A	1	1	0.173767	0.85495	0.80653	0.452027	-0.633199	0.346209	77.4	87.3	135.4	59.1	67.9	105.2	77.8	69.5	114.5	224.9	74.5	106.7
P83369	U7 snRNA-associated Sm-like protein LSm11	Homo sapiens	7	LSM11	7	1	-0.32916	0.459228	0.301002	0.587748	-0.631337	0.141815	99.1	78.8	122.1	100.9	97.5	98.8	76	85.3	75.2	91	177.4	97.8
Q9HCM1	Uncharacterized protein KIAA1551	Homo sapiens	10	KIAA1551	10	1	-0.828793	0.00012532	-0.1976	0.215447	-0.630405	0.0010563	123.2	69.4	107.4	123.3	120.7	125.7	66.2	80	61.9	104	103.6	114.6
Q86X53	Glutamate-rich protein 1	Homo sapiens	7	ERICH1	7	1	-0.734563	4.37141e-05	-0.104697	0.334439	-0.629473	0.000155488	118.5	71.3	110.2	114.5	117.6	123.4	71.8	69.2	72.8	103.9	112	114.8
Q9BXH1	Bcl-2-binding component 3	Homo sapiens	2	BBC3	2	1	-0.72261	4.76336e-05	-0.093879	0.378682	-0.629473	0.000157213	118	71.5	110.6	115.3	120.6	118	71	65.7	77.7	107	110.3	114.4
Q14493	Histone RNA hairpin-binding protein	Homo sapiens	7	SLBP	7	1	-0.865122	1.11732e-05	-0.237864	0.0416171	-0.625738	0.000127486	125.1	68.8	106.1	126.4	128	121.1	70.4	66.3	69.6	108.1	100.3	109.9
P38570	Integrin alpha-E	Homo sapiens	1	ITGAE	1	1	0.0962619	0.886378	0.720716	0.370754	-0.624803	0.205972	80.7	86.3	133	67	51.1	124	57.1	69.3	132.5	106.5	133	159.6
O94919	Endonuclease domain-containing 1 protein	Homo sapiens	17	ENDOD1	17	1	-0.195946	0.636731	0.427606	0.415755	-0.623867	0.099577	93.2	81.4	125.4	96.7	90.8	92.2	78.1	85.9	80.2	101.1	175	100.1
Q96IQ9	Zinc finger protein 414	Homo sapiens	2	ZNF414	2	1	-0.577767	0.0377215	0.045443	0.90791	-0.621993	0.0331557	111	74.4	114.6	115.6	96.7	120.8	71.8	87	64.5	92.9	113.3	137.5
Q68DK7	Male-specific lethal 1 homolog	Homo sapiens	7	MSL1	7	1	-0.45799	0.00101883	0.16092	0.220889	-0.619178	0.000199838	105.4	76.7	117.9	98	111.9	106.4	80.7	73	76.4	120.1	119.5	114
Q8NEM0	Microcephalin	Homo sapiens	4	MCPH1	4	1	-0.691989	0.0466431	-0.0740006	0.880366	-0.618239	0.0888764	116.8	72.3	111	110.9	136.2	103.2	80.6	62.5	73.7	102.5	145.1	85.3
Q9H147	Deoxynucleotidyltransferase terminal-interacting protein 1	Homo sapiens	8	DNTTIP1	8	1	-0.475936	0.0018234	0.14274	0.325274	-0.617298	0.00047596	106.3	76.4	117.3	99.3	107.7	111.9	77.9	69.2	82.3	120.6	119.8	111.4
P15924	Desmoplakin	Homo sapiens	34	DSP	34	1	0.130931	0.889919	0.744161	0.475305	-0.612588	0.364837	79.6	87.1	133.3	74.9	69.5	94.3	70.4	90.9	100.1	92.1	229.6	78.1
P10244	Myb-related protein B	Homo sapiens	12	MYBL2	12	1	-0.490051	0.000398173	0.120352	0.286285	-0.6107	0.000135473	107.2	76.3	116.5	103.2	104.4	113.9	74	79	75.9	120.9	113	115.8
Q12894	Interferon-related developmental regulator 2	Homo sapiens	5	IFRD2	5	1	-0.778432	4.62413e-05	-0.168123	0.176247	-0.609755	0.000300601	121.3	70.7	107.9	123.9	119.9	120.2	69.1	66.9	76.2	100.6	110.6	112.7
Q9BWN1	Proline-rich protein 14	Homo sapiens	1	PRR14	1	1	-0.452057	0.0217953	0.157044	0.472081	-0.608809	0.005833	105.4	77.1	117.5	107.7	93.8	114.7	87.7	67.4	76.1	121.2	126.5	104.9
Q9NQB0	Transcription factor 7-like 2	Homo sapiens	1	TCF7L2	1	1	-0.75877	0.00180498	-0.152003	0.474359	-0.607863	0.0086405	120.4	71.1	108.4	121.3	131.9	108.1	72.5	83.3	57.7	103	115.2	107
Q9Y2Y1	DNA-directed RNA polymerase III subunit RPC10	Homo sapiens	2	POLR3K	2	1	-0.253257	0.3951	0.353888	0.376079	-0.606916	0.0445163	96.3	80.8	123	85	89.5	114.3	73.6	74	94.7	148.3	97.8	122.9
P47736	Rap1 GTPase-activating protein 1	Homo sapiens	5	RAP1GAP	5	1	-1.09851	0.00103853	-0.494109	0.135627	-0.60502	0.0436689	137.8	64.3	97.9	158.4	132.4	122.6	61.6	77.6	53.8	84	103.5	106.2
Q13029	PR domain zinc finger protein 2	Homo sapiens	5	PRDM2	5	1	-0.500218	0.000368368	0.105678	0.344383	-0.60502	0.000150265	107.8	76.2	116	105.9	104.1	113.4	78.6	75.9	74.1	116.7	120.9	110.3
Q6P5R6	60S ribosomal protein L22-like 1	Homo sapiens	3	RPL22L1	3	1	-0.72977	0.00769649	-0.12658	0.650906	-0.603122	0.0263956	119.1	71.8	109.1	109.2	138.6	109.4	77.2	61	77.3	103.4	126.2	97.7
Q99853	Forkhead box protein B1	Homo sapiens	2	FOXB1	2	1	-0.744197	0.00085805	-0.145605	0.434582	-0.598365	0.004222	119.9	71.6	108.4	107.4	130.7	121.7	79.1	65.1	70.7	110.4	114.6	100.4
Q9NYW8	RB-associated KRAB zinc finger protein	Homo sapiens	1	RBAK	1	1	-0.724993	0.121323	-0.12658	0.84916	-0.598365	0.239875	119	72	109	138.7	86.8	131.6	57	97	62	103.5	73	150.5
Q9Y3A4	Ribosomal RNA-processing protein 7 homolog A	Homo sapiens	12	RRP7A	12	1	-0.646112	0.00225449	-0.0484122	0.819929	-0.598365	0.00455017	115.1	73.6	111.3	120.5	107.6	117.2	71.9	80.6	68.1	121.4	96.2	116.4
Q9P031	Thyroid transcription factor 1-associated protein 26	Homo sapiens	8	CCDC59	8	1	-0.691989	0.00107798	-0.093879	0.588321	-0.597412	0.00342207	117.4	72.7	110	118.3	129.2	104.6	76.4	71.7	69.9	113.1	115.6	101.1
Q9UIS9	Methyl-CpG-binding domain protein 1	Homo sapiens	15	MBD1	15	1	-0.500218	0.000322472	0.0935602	0.381026	-0.593593	0.000146492	108.2	76.5	115.4	107	105.9	111.6	76.6	79.6	73.2	118.6	108.6	118.9
Q9H497	Torsin-3A	Homo sapiens	5	TOR3A	5	1	-0.2567	0.325296	0.335712	0.349363	-0.592636	0.0304754	96.8	81	122.2	87.9	98.6	104	83.1	73.8	86.1	109.6	152.4	104.6
Q96EU6	Ribosomal RNA processing protein 36 homolog	Homo sapiens	10	RRP36	10	1	-0.682696	6.43755e-06	-0.0923402	0.218737	-0.590722	2.24057e-05	117.2	73	109.9	116.2	120.2	115	73	73.5	72.3	110.1	110.7	108.9
Q9Y2Q0	Phospholipid-transporting ATPase IA	Homo sapiens	6	ATP8A1	6	1	-0.103147	0.846606	0.486457	0.437821	-0.589763	0.172328	90	83.8	126.2	86.8	90.8	92.4	81.9	85.2	84.3	92.4	185.2	100.8
Q86YC2	Partner and localizer of BRCA2	Homo sapiens	1	PALB2	1	1	-0.780909	0.000373066	-0.192645	0.287381	-0.587845	0.00300683	122.1	71.1	106.9	125.9	126.3	114	75.7	75.8	61.7	103.5	116.9	100.2
P52333	Tyrosine-protein kinase JAK3	Homo sapiens	17	JAK3	17	1	-0.388355	0.0285753	0.196607	0.367558	-0.585924	0.00447933	103.1	78.7	118.2	103	110.9	95.4	70.2	76.1	90	106.1	128	120.4
Q9H6R4	Nucleolar protein 6	Homo sapiens	23	NOL6	23	1	-0.58208	0.00011875	0.00432161	0.972359	-0.584963	0.000153466	112.3	75.1	112.6	111.2	114.1	111.6	74.1	75.4	75.7	120.5	108.9	108.5
Q6PI47	BTB/POZ domain-containing protein KCTD18	Homo sapiens	4	KCTD18	4	1	-0.365871	0.0920702	0.217851	0.428799	-0.584	0.0152687	102.1	79.2	118.7	89.9	111.8	104.5	76.4	72	89.2	113.5	138.5	104.2
Q99808	Equilibrative nucleoside transporter 1	Homo sapiens	6	SLC29A1	6	1	-0.424688	0.00154035	0.158337	0.227714	-0.583038	0.000285365	104.8	78.1	117	105.5	104.7	104.3	72.5	81.5	80.4	113.3	125.4	112.4
I3L1I5	Putative uncharacterized protein LOC100996504	Homo sapiens	3	N/A	3	2	-0.703689	0.000296507	-0.123434	0.395555	-0.58111	0.00137289	118.5	72.7	108.8	123.1	110.3	122.1	78.4	73.7	66.1	105.4	104.4	116.4
Q86VK4	Zinc finger protein 410	Homo sapiens	1	ZNF410	1	1	-0.345564	0.391534	0.235114	0.652729	-0.58111	0.146603	101.2	79.6	119.1	73.5	93.8	136.5	87.9	57.2	93.9	146.7	102.8	107.8
P15923	Transcription factor E2-alpha	Homo sapiens	5	TCF3	5	1	-0.659723	0.00016077	-0.0831412	0.477135	-0.577248	0.000503409	116.4	73.7	109.9	119.8	111.9	117.5	75.2	74.4	71.4	118.6	108.3	102.8
Q9UNQ2	Probable dimethyladenosine transferase	Homo sapiens	13	DIMT1	13	1	-0.657445	8.26065e-05	-0.0816138	0.439931	-0.57628	0.000257257	116.3	73.7	109.9	110.7	118	120.3	77.1	68.2	76	113.6	109	107.2
P53801	Pituitary tumor-transforming gene 1 protein-interacting protein	Homo sapiens	2	PTTG1IP	2	1	-0.696658	0.0215508	-0.121863	0.73351	-0.575312	0.0646354	118.3	73	108.7	125.3	99.9	129.8	68.3	75.7	74.9	109.8	82.9	133.4
Q9H7B2	Ribosome production factor 2 homolog	Homo sapiens	11	RPF2	11	1	-0.575615	6.16088e-05	-0.00144342	0.991428	-0.574344	8.36591e-05	112.4	75.4	112.3	110.8	116.7	109.6	75.2	74.7	76.2	116.8	111.3	108.7
P46531	Neurogenic locus notch homolog protein 1	Homo sapiens	13	NOTCH1	13	1	-0.913216	8.52555e-06	-0.340075	0.00859682	-0.573375	0.00023498	129.3	68.6	102.1	127	136	124.9	70.5	67.1	68.2	99.5	104.9	101.9
Q14CW9	Ataxin-7-like protein 3	Homo sapiens	2	ATXN7L3	2	1	-0.575615	0.000388255	-0.00288828	0.985255	-0.573375	0.000544292	112.4	75.4	112.2	106.4	111.4	119.4	71.2	75.9	79.1	111.7	106.7	118.1
Q6ZVX7	F-box only protein 50	Homo sapiens	2	NCCRP1	2	1	0.10165	0.749175	0.674461	0.135627	-0.573375	0.0374439	81.8	87.7	130.5	72.4	77.6	95.2	65.6	89.7	107.9	136.5	146	109
Q9UMY1	Nucleolar protein 7	Homo sapiens	11	NOL7	11	1	-0.621488	0.000468696	-0.0499049	0.728424	-0.572405	0.00109746	114.7	74.5	110.8	115.3	110.7	118	74	76.5	73	122.1	102	108.3
P50750	Cyclin-dependent kinase 9	Homo sapiens	10	CDK9	10	1	-0.494109	0.0138542	0.0786098	0.727065	-0.572405	0.00795214	108.5	77	114.5	101.2	99.6	124.6	74.1	72.5	84.4	123.6	103.7	116.4
Q13610	Periodic tryptophan protein 1 homolog	Homo sapiens	10	PWP1	10	1	-0.655172	2.18325e-05	-0.086201	0.325274	-0.569491	7.23881e-05	116.4	73.9	109.7	118.5	115.4	115.3	73	75.8	73	109.6	105.3	114.2
Q9NQV8	PR domain zinc finger protein 8	Homo sapiens	1	PRDM8	1	1	-0.428566	0.0161431	0.138814	0.473877	-0.567545	0.00460356	105.5	78.4	116.1	103.6	102.3	110.6	78.6	68.6	88	102.3	120.5	125.7
Q92522	Histone H1x	Homo sapiens	19	H1FX	19	1	-0.349235	0.0172574	0.217851	0.23162	-0.567545	0.0016264	101.8	79.9	118.4	94.5	104.8	105.9	82.1	81.2	76.3	123.9	125.5	105.7
Q03112	MDS1 and EVI1 complex locus protein EVI1	Homo sapiens	1	MECOM	1	1	-0.222633	0.787082	0.345964	0.7368	-0.567545	0.423542	95.9	82.2	121.9	48	76.6	163.1	63.5	87.3	95.8	186.3	85	94.4
Q86VU5	Catechol O-methyltransferase domain-containing protein 1	Homo sapiens	1	COMTD1	1	1	0.121679	0.88963	0.689746	0.487759	-0.567545	0.379003	81.1	88.2	130.7	59.7	49.5	133.9	82.3	72.9	109.5	205.1	88.3	98.8
Q9BYW2	Histone-lysine N-methyltransferase SETD2	Homo sapiens	19	SETD2	19	1	-0.552156	0.000144848	0.0129262	0.909668	-0.565597	0.000166303	111.5	76	112.5	108.2	107.1	119.1	77.1	75	76	113.6	110.7	113.2
P18847	Cyclic AMP-dependent transcription factor ATF-3	Homo sapiens	3	ATF3	3	1	-0.352916	0.00250883	0.211635	0.105291	-0.565597	0.000195204	102	79.9	118.2	96.3	106.1	103.6	80.6	80.7	78.3	112.5	124	117.9
O75953	DnaJ homolog subfamily B member 5	Homo sapiens	6	DNAJB5	6	1	-0.753896	0.00087099	-0.189351	0.345596	-0.564622	0.0064981	121.5	72	106.5	126.7	130.9	106.8	79.1	73.2	63.7	101.6	112.4	105.6
Q7L945	Zinc finger protein 627	Homo sapiens	2	ZNF627	2	1	-0.668868	0.00623292	-0.104697	0.678344	-0.564622	0.0195837	117.3	73.7	109	137.2	103.1	111.5	73.5	79.8	67.7	109.5	98.3	119.3
P30281	G1/S-specific cyclin-D3	Homo sapiens	5	CCND3	5	1	-1.02915	0.00017864	-0.465938	0.0518853	-0.56267	0.0109646	135.5	66.4	98.1	126.7	152.3	127.4	70.6	63.6	65.2	99.2	104.3	90.8
Q9BUT9	Protein FAM195A	Homo sapiens	4	MCRIP2	4	1	-0.614845	0.00427514	-0.0588937	0.796761	-0.556797	0.00949318	114.8	74.9	110.2	109.2	119.9	115.3	76.5	73.4	74.9	96.1	129.2	105.4
Q9BX63	Fanconi anemia group J protein	Homo sapiens	9	BRIP1	9	1	-0.703689	0.000102477	-0.148801	0.258762	-0.554834	0.000647522	119.2	73.2	107.6	115	126.5	116.2	75.6	72.2	71.8	101.3	113.8	107.6
Q6DD87	Zinc finger protein 787	Homo sapiens	2	ZNF787	2	1	-0.477944	0.0274056	0.077243	0.771015	-0.554834	0.0164627	108.2	77.7	114.1	105.5	98.7	120.3	72.1	81.6	79.4	126.5	94.1	121.8
Q7Z2Z1	Treslin	Homo sapiens	6	TICRR	6	1	-0.438307	0.00440803	0.117695	0.443229	-0.554834	0.00146163	106.3	78.5	115.3	108.1	114.9	95.7	80	80.9	74.4	116.3	120.9	108.6
Q9Y4F3	Meiosis arrest female protein 1	Homo sapiens	20	MARF1	20	1	-0.652901	2.95744e-05	-0.0985055	0.287768	-0.552869	0.000114056	116.7	74.3	109	118.1	119.8	112.3	76.9	72.3	73.6	107.4	106.9	112.7
P78368	Casein kinase I isoform gamma-2	Homo sapiens	2	CSNK1G2	2	1	-0.554273	0.0134661	-0.00144342	0.996591	-0.552869	0.0169307	111.9	76.2	111.8	120.8	98.4	116.7	66.7	86.8	75.1	112.5	97.6	125.5
Q9H2H9	Sodium-coupled neutral amino acid transporter 1	Homo sapiens	7	SLC38A1	7	1	-1.03505	1.0508e-05	-0.483985	0.00387997	-0.550901	0.000989709	136.1	66.5	97.4	130.2	134.8	143.4	66.4	62.6	70.4	94.6	102.2	95.4
P49790	Nuclear pore complex protein Nup153	Homo sapiens	55	NUP153	55	1	-0.659723	2.08399e-05	-0.110916	0.227341	-0.549916	9.22321e-05	117.2	74.2	108.6	117.3	118.5	115.9	75.2	77.6	69.7	106.4	111.8	107.5
Q13573	SNW domain-containing protein 1	Homo sapiens	23	SNW1	23	1	-0.60165	0.00026758	-0.0543923	0.648349	-0.54893	0.000648197	114.4	75.3	110.2	115.1	109.2	119	75.5	77.3	73.3	115.7	101.5	113.4
Q13105	Zinc finger and BTB domain-containing protein 17	Homo sapiens	4	ZBTB17	4	1	-0.562772	4.40693e-05	-0.013043	0.887474	-0.54893	6.69241e-05	112.4	76.2	111.4	108	114.7	114.6	74.3	79.3	74.8	111.1	110.8	112.3
Q7Z591	AT-hook-containing transcription factor	Homo sapiens	17	AKNA	17	1	-0.434403	0.000419794	0.115033	0.268153	-0.54893	0.000133541	106.2	78.7	115.1	106.2	103.5	109	80.2	80.9	75	119.9	110.2	115.2
P15814	Immunoglobulin lambda-like polypeptide 1	Homo sapiens	3	IGLL1	3	1	-0.756331	0.0355911	-0.210897	0.619269	-0.546956	0.149892	122.1	72.3	105.6	98.2	112.2	155.9	72	65.8	79.1	130.9	89.8	96
Q15762	CD226 antigen	Homo sapiens	3	CD226	3	1	-0.771027	7.76277e-05	-0.224317	0.124394	-0.54498	0.00100544	122.9	72	105.1	122.7	121.7	124.1	67.9	75.5	72.7	98.6	101.7	115.1
Q6ZN55	Zinc finger protein 574	Homo sapiens	8	ZNF574	8	1	-0.500218	0.00279833	0.045443	0.786005	-0.54498	0.00219314	109.5	77.5	113	97.4	115.8	115.3	82.7	71.2	78.5	110.8	118.1	110.2
O94788	Retinal dehydrogenase 2	Homo sapiens	6	ALDH1A2	6	1	-0.844251	0.000349868	-0.300448	0.147206	-0.543991	0.00713125	126.7	70.5	102.8	118.5	138.3	123.1	72.2	68.8	70.6	92.9	114.6	100.9
P07305	Histone H1.0	Homo sapiens	7	H1F0	7	1	-0.805913	3.34348e-05	-0.263612	0.0529164	-0.54201	0.000569639	124.7	71.4	103.9	128.2	124.4	121.6	70.9	77.8	65.3	99	106.2	106.6
Q8N5Y2	Male-specific lethal 3 homolog	Homo sapiens	4	MSL3	4	1	-0.397828	0.00179931	0.144046	0.260923	-0.54201	0.000368918	104.8	79.5	115.7	99.5	106.3	108.5	77.4	78.7	82.4	122.3	109.1	115.8
Q5FBB7	Shugoshin-like 1	Homo sapiens	12	SGO1	12	1	-0.982791	4.58913e-06	-0.442222	0.00173893	-0.541019	0.000278873	133.8	67.7	98.5	129.8	135.3	136.4	70.1	64.5	68.5	101.8	93.8	99.8
Q16670	Zinc finger and SCAN domain-containing protein 26	Homo sapiens	2	ZSCAN26	2	1	-0.120294	0.426453	0.420078	0.0852223	-0.541019	0.0037055	92.1	84.7	123.2	90.9	90.8	94.5	73.7	90.8	89.5	114.3	137.4	117.9
Q86WT1	Tetratricopeptide repeat protein 30A	Homo sapiens	1	TTC30A	1	1	-0.0785637	0.876801	0.462576	0.439376	-0.540027	0.184454	90.2	85.5	124.3	68.2	84.8	117.7	77.9	68.4	110.1	164.8	98.9	109.2
Q9ULX3	RNA-binding protein NOB1	Homo sapiens	11	NOB1	11	1	-0.780909	0.000370209	-0.242977	0.206012	-0.537048	0.00502216	123.6	71.9	104.4	121.3	133.3	116.3	75.1	66.3	74.4	93.1	111.3	108.9
Q9BXS6	Nucleolar and spindle-associated protein 1	Homo sapiens	15	NUSAP1	15	1	-0.53952	8.60155e-05	-0.00433459	0.969265	-0.535058	0.00012199	111.7	76.9	111.4	110.6	108.7	115.9	77.7	76.8	76	107.2	111.3	115.7
P13647	Keratin, type II cytoskeletal 5	Homo sapiens	20	KRT5	20	1	0.138814	0.851695	0.674461	0.443233	-0.535058	0.332277	81.1	89.3	129.5	75.3	69.9	98.3	70.8	102.9	94.3	108.5	203.7	76.3
Q96JM2	Zinc finger protein 462	Homo sapiens	6	ZNF462	6	1	-0.588574	0.000381089	-0.0543923	0.665592	-0.534062	0.000979679	114.2	75.9	109.9	111.1	107.4	124	74.1	76.9	76.7	113.8	105	110.9
Q13685	Angio-associated migratory cell protein	Homo sapiens	9	AAMP	9	1	-0.703689	0.00689651	-0.171368	0.518517	-0.533065	0.0363529	119.9	73.6	106.5	126.6	99.9	133.2	70.5	79.8	70.6	108.3	91.2	120
Q9BSM1	Polycomb group RING finger protein 1	Homo sapiens	4	PCGF1	4	1	-0.556393	0.00326705	-0.0232698	0.914775	-0.533065	0.00534113	112.6	76.6	110.8	109.3	103.6	124.9	74.7	79.3	75.8	119.3	99.7	113.4
P62987	Ubiquitin-60S ribosomal protein L40	Homo sapiens	1	UBA52	1	1	-0.506353	0.201912	0.0257376	0.970314	-0.532068	0.203362	110.2	77.6	112.2	120.8	90.4	119.6	61.9	114.1	56.7	105.5	88.8	142.3
Q9H582	Zinc finger protein 644	Homo sapiens	16	ZNF644	16	1	-0.456009	0.0336059	0.0758749	0.782684	-0.532068	0.020662	107.8	78.6	113.6	106.8	99.6	117.1	72.3	79.1	84.3	131.8	94.3	114.7
P00966	Argininosuccinate synthase	Homo sapiens	15	ASS1	15	1	-0.334607	0.00533883	0.197865	0.156173	-0.532068	0.00046778	102	80.9	117	96.1	99.5	110.4	79.2	78.8	84.7	114.3	115.4	121.4
Q6PCT2	F-box/LRR-repeat protein 19	Homo sapiens	4	FBXL19	4	1	-0.586406	0.00427514	-0.0558912	0.796761	-0.530071	0.0094704	114.1	76.1	109.8	116.4	105.1	120.9	71.9	84.5	71.8	107.3	98.1	124
Q04900	Sialomucin core protein 24	Homo sapiens	1	CD164	1	1	-0.411195	0.134228	0.119024	0.745674	-0.530071	0.0672382	105.7	79.5	114.8	92.7	109.6	114.7	89	67.1	82.5	87.9	138.8	117.8
Q96AK3	DNA dC->dU-editing enzyme APOBEC-3D	Homo sapiens	1	APOBEC3D	1	1	-2.14561	4.0957e-06	-1.61706	8.97724e-05	-0.529071	0.0709338	193.4	43.7	63	200.6	202.3	177.2	41.9	40.8	48.3	56.3	62	70.6
P08779	Keratin, type I cytoskeletal 16	Homo sapiens	15	KRT16	15	1	-0.312939	0.723856	0.21661	0.864904	-0.529071	0.524823	101.1	81.4	117.5	60.6	54.3	188.5	87.5	81.7	75	103.2	179.4	69.8
P58317	Zinc finger protein 121	Homo sapiens	2	ZNF121	2	1	-0.434403	0.00777573	0.0935602	0.577603	-0.528071	0.00339866	106.9	79.1	114.1	103.8	109.5	107.4	75.9	78.9	82.4	127.6	101.2	113.4
Q9P0T4	Zinc finger protein 581	Homo sapiens	3	ZNF581	3	1	-0.380822	0.0886721	0.146655	0.599287	-0.528071	0.0294096	104.4	80.1	115.5	92.5	93	127.6	73.3	82.4	84.7	125.9	103.3	117.4
Q8IY45	Protein AMN1 homolog	Homo sapiens	1	AMN1	1	1	0.404903	0.73707	0.931305	0.519142	-0.526069	0.549895	70.9	93.9	135.2	72.1	71.2	69.5	84.4	90.8	106.4	68.8	267.6	69.3
O43493	Trans-Golgi network integral membrane protein 2	Homo sapiens	9	TGOLN2	9	1	-0.678072	0.000302979	-0.153607	0.313264	-0.525067	0.00200723	118.9	74.3	106.9	119.9	115.9	120.8	71.5	76.2	75.1	115.2	94.8	110.6
Q9UPP1	Histone lysine demethylase PHF8	Homo sapiens	16	PHF8	16	1	-0.506353	4.72574e-05	0.0172093	0.830089	-0.524064	5.14478e-05	110.5	77.7	111.8	109	112.9	109.5	80.3	74.5	78.4	110.5	113.4	111.5
P31350	Ribonucleoside-diphosphate reductase subunit M2	Homo sapiens	18	RRM2	18	1	-0.562772	0.00538275	-0.0394883	0.86944	-0.52306	0.00994665	113.2	76.6	110.2	102.5	110.3	126.7	80.8	73.3	75.9	123.2	103.8	103.5
P57071	PR domain zinc finger protein 15	Homo sapiens	5	PRDM15	5	1	-0.343732	0.0205994	0.178874	0.327827	-0.522056	0.00299141	102.8	81	116.3	99.3	94.5	114.5	75.7	81.6	85.6	118.4	108.2	122.3
Q12982	BCL2/adenovirus E1B 19 kDa protein-interacting protein 2	Homo sapiens	6	BNIP2	6	1	-0.349235	0.0266841	0.172488	0.374138	-0.521051	0.00447747	103	80.9	116.1	104.5	92.1	112.5	81.2	80	81.5	107.6	128.3	112.4
O60264	SWI/SNF-related matrix-associated actin-dependent regulator of chromatin subfamily A member 5	Homo sapiens	44	SMARCA5	44	1	-0.58208	5.17799e-05	-0.0634092	0.464115	-0.520045	0.000144032	114.3	76.3	109.4	115.5	116.1	111.2	78.7	77.9	72.3	111	111.8	105.4
Q96GA3	Protein LTV1 homolog	Homo sapiens	14	LTV1	14	1	-0.562772	8.91842e-05	-0.0409718	0.650406	-0.520045	0.000190051	113.3	76.7	110	112.7	110.1	116.9	74.8	74.5	80.8	111.8	105.6	112.7
Q9BVS4	Serine/threonine-protein kinase RIO2	Homo sapiens	17	RIOK2	17	1	-0.465938	0.0784743	0.0551957	0.889775	-0.520045	0.0624549	108.6	78.6	112.8	102.5	94.3	128.9	74.7	74.7	86.5	125.6	88.5	124.2
Q01650	Large neutral amino acids transporter small subunit 1	Homo sapiens	6	SLC7A5	6	1	-0.341903	0.10405	0.177599	0.504087	-0.520045	0.0241275	102.7	81	116.2	98.5	85.2	124.5	80.4	81.1	81.7	120.6	104.3	123.7
Q01780	Exosome component 10	Homo sapiens	43	EXOSC10	43	1	-0.564905	4.2286e-05	-0.0484122	0.525819	-0.517024	9.87323e-05	113.5	76.7	109.7	112	117.8	110.9	76.8	75.7	77.6	109.3	112.9	107
Q9UBZ4	DNA-(apurinic or apyrimidinic site) lyase 2	Homo sapiens	2	APEX2	2	1	-0.803393	0.00398046	-0.289827	0.328812	-0.513996	0.0515438	125.5	71.9	102.6	109.3	146.8	120.3	66.5	82.4	66.7	102.9	91.1	113.8
Q9C0G0	Zinc finger protein 407	Homo sapiens	9	ZNF407	9	1	-0.291592	0.0392088	0.221568	0.244832	-0.511974	0.00305203	100.6	82.2	117.2	96.1	100.9	104.7	85.9	83.1	77.6	110	131.3	110.4
Q01664	Transcription factor AP-4	Homo sapiens	6	TFAP4	6	1	-0.844251	0.000141537	-0.334607	0.0755543	-0.509949	0.00452302	127.7	71.1	101.2	116.2	128.1	138.7	70.4	69.8	73	105.2	95.1	103.4
Q9BX10	GTP-binding protein 2	Homo sapiens	12	GTPBP2	12	1	-0.50226	0.00127162	0.00863031	0.964754	-0.509949	0.00150668	110.6	78.1	111.2	106	109.2	116.7	76.1	77.1	81.1	106.7	121.4	105.6
Q9Y2X9	Zinc finger protein 281	Homo sapiens	16	ZNF281	16	1	-0.508403	0.00108716	-0.00578235	0.97437	-0.501821	0.00151132	111.1	78.2	110.7	111.7	105.2	116.5	75.5	80.9	78.1	118.4	101.7	112.1
Q9BYG3	MKI67 FHA domain-interacting nucleolar phosphoprotein	Homo sapiens	13	NIFK	13	1	-0.490051	6.20348e-05	0.0114956	0.896803	-0.501821	7.23881e-05	110.3	78.5	111.2	111.9	110.2	108.7	78.3	80.4	76.8	114.9	110.3	108.3
Q969P0	Immunoglobulin superfamily member 8	Homo sapiens	8	IGSF8	8	1	-0.746616	0.000133183	-0.246395	0.122103	-0.500802	0.00222779	123	73.3	103.7	117.2	124.7	127.1	69.9	70.7	79.3	104.8	95.5	110.8
O75071	EF-hand calcium-binding domain-containing protein 14	Homo sapiens	2	EFCAB14	2	1	-0.800877	9.40454e-05	-0.302226	0.0699837	-0.499782	0.00256116	125.8	72.2	102.1	125.5	124.9	126.9	76.9	74.5	65.1	112.2	96.8	97.2
Q9H5U6	Zinc finger CCHC domain-containing protein 4	Homo sapiens	6	ZCCHC4	6	1	-0.510457	0.000106097	-0.011588	0.910245	-0.498761	0.000166303	111.4	78.2	110.5	110.7	109.8	113.6	79.6	77.9	77	116.3	106.7	108.4
Q9ULR3	Protein phosphatase 1H	Homo sapiens	14	PPM1H	14	1	-0.535332	0.000160676	-0.0365259	0.711523	-0.49774	0.000330576	112.6	77.7	109.7	115.7	110.2	111.8	78.2	77.2	77.8	111.5	102.7	114.9
P50548	ETS domain-containing transcription factor ERF	Homo sapiens	5	ERF	5	1	-0.632629	0.00177539	-0.137648	0.457276	-0.495695	0.00917346	117.5	75.7	106.8	121.8	106.2	124.5	72.4	80.1	74.7	107	95.4	117.9
O75496	Geminin	Homo sapiens	6	GMNN	6	1	-0.614845	0.00132547	-0.120294	0.475146	-0.495695	0.0059665	116.6	76.1	107.3	114.6	107.8	127.3	73.1	73.8	81.4	104.6	100.2	117.1
Q96GQ7	Probable ATP-dependent RNA helicase DDX27	Homo sapiens	36	DDX27	36	1	-0.520769	0.00013496	-0.0247367	0.803075	-0.495695	0.000240206	111.9	78	110	108.8	113.9	113.1	78.9	80	75.3	115.8	106.2	108.1
Q96QT4	Transient receptor potential cation channel subfamily M member 7	Homo sapiens	2	TRPM7	2	1	-0.384584	0.00288038	0.112367	0.385313	-0.495695	0.000880691	105.4	80.7	113.9	97.2	110.2	108.8	79.3	80	83	120.1	112.8	108.8
Q8NAG6	Ankyrin repeat and LEM domain-containing protein 1	Homo sapiens	1	ANKLE1	1	1	-0.131313	0.75301	0.365133	0.47434	-0.495695	0.175103	93.7	85.6	120.7	72.5	67.4	141.2	81.2	78.8	96.7	117.4	128.7	116
P16150	Leukosialin	Homo sapiens	10	SPN	10	1	-0.732165	0.000145675	-0.237864	0.132169	-0.494672	0.00230343	122.5	73.7	103.8	117.3	118.1	132	72.7	70.6	77.7	98	104.3	109.2
O43422	52 kDa repressor of the inhibitor of the protein kinase	Homo sapiens	20	THAP12	20	1	-0.479955	0.000233238	0.0129262	0.906354	-0.494672	0.000257257	110.1	78.9	111.1	104.7	110.7	114.7	79.8	74.7	82.1	111.8	112.1	109.3
Q86UE8	Serine/threonine-protein kinase tousled-like 2	Homo sapiens	9	TLK2	9	1	-0.446148	0.00459336	0.0496308	0.768511	-0.494672	0.00325626	108.3	79.6	112.1	110.4	100.3	114.3	75.4	82.3	80.9	116.4	100.9	119
Q9UNX4	WD repeat-containing protein 3	Homo sapiens	36	WDR3	36	1	-0.488026	0.000222014	0.00432161	0.969265	-0.492622	0.000270597	110.4	78.8	110.8	109.4	109.5	112.4	80.3	78.3	77.7	111.3	116.7	104.4
Q499Z4	Zinc finger protein 672	Homo sapiens	1	ZNF672	1	1	0.157044	0.9103	0.648926	0.691188	-0.492622	0.635945	81.5	90.8	127.8	51.2	42.8	150.3	39	36.9	196.5	121.9	62.7	198.7
Q9Y5J1	U3 small nucleolar RNA-associated protein 18 homolog	Homo sapiens	17	UTP18	17	1	-0.454032	0.00365504	0.0384362	0.819992	-0.491597	0.00297473	108.8	79.5	111.7	105.8	107	113.6	76.6	79.2	82.6	124	102.2	109
Q9H5L6	DNA transposase THAP9	Homo sapiens	4	THAP9	4	1	-0.295128	0.00642931	0.195348	0.138965	-0.49057	0.000475659	101.4	82.6	116.1	99.3	95.1	109.7	81.1	85.1	81.6	113.7	116.1	118.3
Q9H9L4	KAT8 regulatory NSL complex subunit 2	Homo sapiens	6	KANSL2	6	1	-0.494109	0.148071	-0.00723157	0.991239	-0.487486	0.177577	110.9	78.7	110.4	123.7	87.8	121.2	69.6	98.8	67.8	124.1	77.7	129.3
Q7Z5J4	Retinoic acid-induced protein 1	Homo sapiens	17	RAI1	17	1	-0.467932	0.000119898	0.0186342	0.840219	-0.486457	0.000127486	109.7	79.3	111.1	107.7	110.5	110.8	80.8	77.2	79.9	116	108.9	108.3
Q9NV66	S-adenosyl-L-methionine-dependent tRNA 4-demethylwyosine synthase	Homo sapiens	8	TYW1	8	1	-0.365871	0.0115402	0.119024	0.453532	-0.486457	0.00324707	104.8	81.3	113.9	98.9	99.8	115.7	79.9	80.3	83.7	123.3	108	110.4
P16070	CD44 antigen	Homo sapiens	9	CD44	9	1	-0.510457	0.00916504	-0.0247367	0.925938	-0.485427	0.0145227	111.7	78.5	109.8	108.2	101.6	125.2	72.5	79.9	83	105.1	101.5	123
P41732	Tetraspanin-7	Homo sapiens	3	TSPAN7	3	1	-0.471929	0.0152235	0.0129262	0.962119	-0.485427	0.0163888	109.9	79.2	110.9	117.9	101	110.8	70.1	86.1	81.4	110.9	96.9	125
P08243	Asparagine synthetase [glutamine-hydrolyzing]	Homo sapiens	28	ASNS	28	1	-0.158429	0.0965884	0.325386	0.039842	-0.485427	0.0006525	95.3	85.3	119.4	90.7	101.2	94	85.1	81.7	89.2	123.3	122.7	112.2
Q6UVJ0	Spindle assembly abnormal protein 6 homolog	Homo sapiens	16	SASS6	16	1	-0.659723	0.000120414	-0.174621	0.187079	-0.484396	0.00113906	119.1	75.4	105.5	117.4	116.4	123.4	75.8	74.5	75.9	99.3	102.8	114.5
Q9BU19	Zinc finger protein 692	Homo sapiens	1	ZNF692	1	1	-0.646112	0.00179931	-0.163268	0.401993	-0.483364	0.0117681	118.5	75.7	105.8	120.2	114.6	120.6	81.5	81.8	63.9	92.4	110.9	114.1
Q2M1P5	Kinesin-like protein KIF7	Homo sapiens	2	KIF7	2	1	-0.384584	0.485582	0.0989585	0.911449	-0.483364	0.386879	105.8	81	113.2	121.5	58.7	137.1	67.6	110.7	64.7	126.4	68.7	144.6
Q5C9Z4	Nucleolar MIF4G domain-containing protein 1	Homo sapiens	21	NOM1	21	1	-0.45799	0.000347655	0.0243197	0.823966	-0.482332	0.000333581	109.3	79.6	111.1	110.2	105	112.7	79.8	82.2	76.7	116.5	107.1	109.8
Q3YBR2	Transforming growth factor beta regulator 1	Homo sapiens	1	TBRG1	1	1	-0.53952	0.00317722	-0.0603973	0.748834	-0.480265	0.00779705	113.3	78	108.7	116.1	104.2	119.7	86.8	73.5	73.6	107	100.1	119.1
Q16822	Phosphoenolpyruvate carboxykinase [GTP], mitochondrial	Homo sapiens	26	PCK2	26	1	-0.224317	0.00630849	0.255803	0.020742	-0.480265	0.000114056	98.4	84.2	117.5	94.7	100.2	100.1	84.2	85.5	82.8	120.1	119.2	113
P61927	60S ribosomal protein L37	Homo sapiens	5	RPL37	5	1	-0.327348	0.0115187	0.153157	0.322317	-0.479231	0.00189486	103.1	82.2	114.6	95.1	108.4	105.9	77.4	80.7	88.6	112.4	121.7	109.8
Q96GV9	UNC119-binding protein C5orf30	Homo sapiens	2	C5orf30	2	1	-0.516636	0.0243056	-0.0394883	0.905366	-0.477159	0.0432088	112.3	78.5	109.2	111.2	108.2	117.4	84.7	69.8	81	87	128.9	111.8
P01008	Antithrombin-III	Homo sapiens	1	SERPINC1	1	1	-0.187707	0.857581	0.289244	0.836606	-0.477159	0.602022	96.8	85	118.3	110.6	104.7	75.1	102.7	89.5	62.6	52.3	235.8	66.7
P01730	T-cell surface glycoprotein CD4	Homo sapiens	12	CD4	12	1	-1.98279	4.93594e-07	-1.51046	6.89914e-06	-0.476122	0.00691141	187	47.3	65.7	181.5	191	188.6	48.1	42.6	51.1	70	63	64.1
O14628	Zinc finger protein 195	Homo sapiens	1	ZNF195	1	1	-0.432455	0.218317	0.0440443	0.938428	-0.476122	0.195288	108.2	80.2	111.6	118.9	85.7	120	71.9	98.7	70	138.8	77.4	118.5
Q9BTE7	DCN1-like protein 5	Homo sapiens	8	DCUN1D5	8	1	-0.384584	0.0390496	0.0908534	0.696367	-0.476122	0.0185653	106	81.1	112.9	101.4	95	121.5	75.9	78.2	89.3	124.1	102.7	111.8
O95478	Ribosome biogenesis protein NSA2 homolog	Homo sapiens	10	NSA2	10	1	-0.512514	8.29503e-05	-0.0380063	0.641528	-0.475085	0.000178489	112.2	78.6	109.2	115.3	115	106.3	79	79.2	77.6	108.5	110.3	108.9
Q6UWP8	Suprabasin	Homo sapiens	2	SBSN	2	1	0.0229004	0.978578	0.49774	0.586341	-0.475085	0.441423	87.5	88.9	123.6	80.5	87.1	94.9	88.8	78.3	99.7	75.4	209.7	85.6
O14678	ATP-binding cassette sub-family D member 4	Homo sapiens	5	ABCD4	5	1	0.230203	0.501781	0.704872	0.172174	-0.475085	0.102109	78.9	92.5	128.6	75.4	85.3	75.9	86	99.4	92.1	111.7	168.4	105.7
Q7Z628	Neuroepithelial cell-transforming gene 1 protein	Homo sapiens	2	NET1	2	1	-0.490051	0.00241805	-0.0159576	0.934807	-0.474047	0.00377163	111	79.1	109.9	103.3	110.3	119.5	80	76.6	80.6	99.5	115.7	114.4
Q8WTX7	GATS-like protein 3	Homo sapiens	3	CASTOR1	3	1	-0.558517	0.000294237	-0.086201	0.457739	-0.473008	0.00110139	114.5	77.7	107.8	117.7	114.7	111	78.6	75.1	79.4	102.2	116.7	104.6
Q7L2J0	7SK snRNA methylphosphate capping enzyme	Homo sapiens	20	MEPCE	20	1	-0.60165	0.000357531	-0.131313	0.34818	-0.471968	0.00216306	116.6	76.8	106.5	119.4	108.4	122.2	77.2	78.1	75.2	111.2	98.4	110
Q15697	Zinc finger protein 174	Homo sapiens	3	ZNF174	3	1	-0.454032	0.00611703	0.0186342	0.926956	-0.471968	0.00625664	109.4	79.9	110.8	106.4	116.8	104.8	79.9	73.9	85.8	106	123.2	103.1
Q9NRM2	Zinc finger protein 277	Homo sapiens	7	ZNF277	7	1	-0.288065	0.0471628	0.182692	0.342685	-0.469886	0.005833	101.5	83.2	115.3	94.1	98.4	112.1	78.5	79.5	91.6	123.5	107.4	114.9
Q8N5U6	RING finger protein 10	Homo sapiens	3	RNF10	3	1	-0.136062	0.836144	0.333424	0.683481	-0.469886	0.402556	94.6	86.1	119.2	74.7	71.7	137.6	62.5	70.2	125.6	116.6	77.1	164
P13984	General transcription factor IIF subunit 2	Homo sapiens	15	GTF2F2	15	1	-0.424688	0.00418163	0.0440443	0.786112	-0.468844	0.00311075	108.1	80.5	111.4	105	101.7	117.6	80	79.8	81.8	115.8	101.9	116.5
Q9Y289	Sodium-dependent multivitamin transporter	Homo sapiens	4	SLC5A6	4	1	-0.288065	0.0431187	0.178874	0.342685	-0.466758	0.00547992	101.6	83.3	115.1	96.7	94.9	113.4	78.3	80.1	91.4	122.1	109.3	113.8
Q96MD7	Uncharacterized protein C9orf85	Homo sapiens	1	C9orf85	1	1	-0.518701	0.118153	-0.0558912	0.914775	-0.463622	0.190583	112.8	78.7	108.5	98.3	121.9	118.2	77.1	71.1	87.9	76.6	103.7	145.2
Q5RL73	RNA-binding protein 48	Homo sapiens	2	RBM48	2	1	-0.907793	0.00205391	-0.448115	0.165361	-0.461529	0.0842081	132.4	70.5	97.1	120.2	151.3	125.7	70.6	67.8	73	82.8	116.8	91.7
P35269	General transcription factor IIF subunit 1	Homo sapiens	18	GTF2F1	18	1	-0.467932	9.84086e-05	-0.00578235	0.95926	-0.461529	0.000144633	110.3	79.8	109.9	109.9	109	112	79.2	79.1	81.1	113.5	105.2	111
Q9P275	Ubiquitin carboxyl-terminal hydrolase 36	Homo sapiens	16	USP36	16	1	-0.172994	0.542619	0.288063	0.448706	-0.46048	0.0975006	96.5	85.6	117.9	94.8	94.6	100.1	87.3	86.3	83.3	103.3	153.5	96.8
Q9NVC3	Putative sodium-coupled neutral amino acid transporter 7	Homo sapiens	1	SLC38A7	1	1	-0.0709665	0.758597	0.388465	0.232425	-0.459432	0.0368464	92	87.6	120.4	97	93.2	85.8	93.7	96.2	72.8	112.9	141.9	106.5
Q9BWG4	Single-stranded DNA-binding protein 4	Homo sapiens	3	SSBP4	3	1	-0.446148	0.000381186	0.0100637	0.925938	-0.457332	0.000447193	109.4	80.3	110.2	109.1	115.1	104.1	80	78.9	82	112.8	112	106
P01040	Cystatin-A	Homo sapiens	4	CSTA	4	1	-0.0218044	0.942636	0.435095	0.266788	-0.457332	0.0687254	89.9	88.5	121.6	78.1	89.4	102.3	85.5	95.5	84.6	96.4	146.4	121.9
Q9H7E9	UPF0488 protein C8orf33	Homo sapiens	7	C8orf33	7	1	-0.494109	0.00475711	-0.0394883	0.841375	-0.454176	0.00937499	111.8	79.4	108.8	113.5	102.8	119.2	73.7	86.1	78.4	111.9	97.3	117.2
Q08188	Protein-glutamine gamma-glutamyltransferase E	Homo sapiens	9	TGM3	9	1	0.134878	0.861511	0.589763	0.517992	-0.454176	0.446374	83.3	91.5	125.3	83	87.1	79.7	79	93.3	102.1	83.3	210.6	82
Q8NEL9	Phospholipase DDHD1	Homo sapiens	9	DDHD1	9	1	0.23634	0.641812	0.690641	0.330337	-0.454176	0.268178	79.1	93.2	127.7	76.7	72.7	87.9	87.2	94.7	97.7	101.7	187	94.4
Q9H583	HEAT repeat-containing protein 1	Homo sapiens	69	HEATR1	69	1	-0.529073	7.28605e-05	-0.077041	0.387125	-0.453122	0.000257257	113.6	78.7	107.7	112.6	111	117.2	79.5	78.1	78.5	112.7	105.5	105
P49711	Transcriptional repressor CTCF	Homo sapiens	20	CTCF	20	1	-0.531156	0.000162091	-0.0785637	0.438287	-0.452068	0.000569639	113.7	78.7	107.7	113.8	117.1	110.1	81.1	81.8	73.2	104	107.6	111.4
Q8NCD3	Holliday junction recognition protein	Homo sapiens	20	HJURP	20	1	-0.479955	3.74118e-05	-0.0291463	0.67176	-0.449957	7.07342e-05	111.2	79.8	109	111	111.9	110.7	79	82.3	78	109.1	107.2	110.7
Q8IZT6	Abnormal spindle-like microcephaly-associated protein	Homo sapiens	30	ASPM	30	1	-0.386468	0.00460551	0.0635029	0.645649	-0.449957	0.00254472	106.8	81.7	111.6	107.7	107.2	105.4	83.7	79.7	81.6	99.4	118	117.3
Q99684	Zinc finger protein Gfi-1	Homo sapiens	4	GFI1	4	1	-0.37146	0.430271	0.0786098	0.917884	-0.449957	0.35021	106	82	112	82	143.2	92.9	95.2	46.4	104.4	91.1	145.9	98.8
Q9NPA3	Mid1-interacting protein 1	Homo sapiens	3	MID1IP1	3	1	-0.72261	0.000359424	-0.272297	0.140022	-0.448901	0.00812282	123.3	74.7	102	113.6	136.4	119.8	74.4	69.7	80.1	103.7	100.3	102.1
Q96QD9	UAP56-interacting factor	Homo sapiens	9	FYTTD1	9	1	-0.639355	0.00061335	-0.190997	0.268153	-0.448901	0.00641986	119.1	76.5	104.4	117.1	112.6	127.6	70.9	77.5	81	111	94.8	107.4
Q5FWF5	N-acetyltransferase ESCO1	Homo sapiens	5	ESCO1	5	1	-0.349235	0.200844	0.0989585	0.799368	-0.448901	0.11584	105	82.4	112.5	103.2	90.7	121.1	76	90.5	80.8	117.2	84.6	135.8
Q8WU10	Pyridine nucleotide-disulfide oxidoreductase domain-containing protein 1	Homo sapiens	5	PYROXD1	5	1	-0.53952	0.000104061	-0.0908029	0.365543	-0.447844	0.000438081	114.2	78.6	107.2	109.6	119.1	113.8	79.7	77.4	78.6	109.6	109.5	102.6
Q9UKS7	Zinc finger protein Helios	Homo sapiens	7	IKZF2	7	1	-0.483985	0.0111512	-0.0380063	0.88001	-0.446786	0.0208019	111.6	79.7	108.7	110	110.5	114.2	75.9	77.8	85.4	124.4	91	110.6
O95391	Pre-mRNA-splicing factor SLU7	Homo sapiens	20	SLU7	20	1	-0.341903	0.00746967	0.105678	0.446183	-0.446786	0.00224254	104.7	82.6	112.6	102.2	101	110.9	78.8	84.6	84.4	116.6	103	118.3
Q9H3U5	Major facilitator superfamily domain-containing protein 1	Homo sapiens	1	MFSD1	1	1	-0.258425	0.305546	0.187768	0.576815	-0.445727	0.0870365	100.8	84.3	114.8	90.9	85.5	126.1	78.2	89.1	85.6	122.3	95.4	126.8
P25791	Rhombotin-2	Homo sapiens	3	LMO2	3	1	-0.53952	0.000993928	-0.0954196	0.497269	-0.444667	0.00397266	114.3	78.6	107	119.9	110.8	112.3	83	85.7	67.3	105.4	105.9	109.7
P58004	Sestrin-2	Homo sapiens	5	SESN2	5	1	-0.24127	0.0686523	0.204141	0.275319	-0.444667	0.00538005	100	84.7	115.3	92.4	110.1	97.7	86.8	82.7	84.5	112.5	126	107.4
P67775	Serine/threonine-protein phosphatase 2A catalytic subunit alpha isoform	Homo sapiens	2	PPP2CA	2	1	-0.902389	0.0179118	-0.45799	0.341078	-0.443607	0.277617	132.5	71	96.5	144.5	99.2	153.9	63.3	85.6	64	106	70.1	113.4
Q9UBU7	Protein DBF4 homolog A	Homo sapiens	7	DBF4	7	1	-0.471929	0.0013936	-0.0291463	0.843357	-0.442545	0.00260118	111.1	80.1	108.8	110.6	103.9	118.7	79.9	75.2	85.2	106.5	105.2	114.8
Q13901	Nuclear nucleic acid-binding protein C1D	Homo sapiens	4	C1D	4	1	-0.599462	0.000352023	-0.158429	0.274991	-0.441483	0.00297473	117.4	77.4	105.2	119	112.3	120.9	75.4	79.3	77.6	100	100	115.6
P19438	Tumor necrosis factor receptor superfamily member 1A	Homo sapiens	7	TNFRSF1A	7	1	-0.477944	0.00323571	-0.0365259	0.836861	-0.441483	0.00644248	111.4	80	108.6	107.1	119.8	107.3	80.2	82.6	77.2	96.7	115.3	113.8
Q9NY97	UDP-GlcNAc:betaGal beta-1,3-N-acetylglucosaminyltransferase 2	Homo sapiens	1	B3GNT2	1	1	-0.535332	0.041772	-0.0954196	0.785361	-0.439357	0.106197	114.2	78.8	106.9	121.1	97	124.6	68	93.7	74.8	115.7	84.6	120.4
Q8N5I2	Arrestin domain-containing protein 1	Homo sapiens	4	ARRDC1	4	1	-0.479955	0.00878317	-0.0409718	0.857017	-0.439357	0.0171754	111.6	80	108.5	104.9	104.6	125.2	80.8	84.7	74.4	108.1	98.3	118.9
P17014	Zinc finger protein 12	Homo sapiens	3	ZNF12	3	1	-0.475936	0.00241392	-0.0365259	0.824918	-0.438293	0.00488548	111.4	80.1	108.5	101.5	112.2	120.4	84.7	74.9	80.8	114.8	105.9	105
P17480	Nucleolar transcription factor 1	Homo sapiens	33	UBTF	33	1	-0.461959	0.000313844	-0.0247367	0.811731	-0.437228	0.000582498	110.8	80.4	108.8	106	113.4	112.9	82.1	77.5	81.7	113.3	109.4	103.8
Q9Y324	rRNA-processing protein FCF1 homolog	Homo sapiens	5	FCF1	5	1	-0.37707	0.000744702	0.0593553	0.520693	-0.437228	0.000410515	106.7	82.1	111.2	107.9	105.2	107	80.3	80.1	85.9	115.4	105.3	112.9
Q14966	Zinc finger protein 638	Homo sapiens	61	ZNF638	61	1	-0.32916	0.000298302	0.108357	0.173498	-0.437228	7.32815e-05	104.4	83.1	112.5	102.9	103.6	106.7	81.2	84	84	112.8	114	110.7
O00488	Zinc finger protein 593	Homo sapiens	2	ZNF593	2	1	-0.316528	0.394441	0.121679	0.827387	-0.437228	0.244816	103.8	83.4	112.9	94.8	103	113.5	68.8	88.9	92.3	154.9	76.6	107.1
Q9UHA3	Probable ribosome biogenesis protein RLP24	Homo sapiens	4	RSL24D1	4	1	-0.407364	0.000336737	0.0299829	0.746942	-0.436162	0.000290659	108.1	81.6	110.3	107.4	104.6	112.3	80	83.5	81.2	112.3	106.2	112.5
Q53EL6	Programmed cell death protein 4	Homo sapiens	21	PDCD4	21	1	-0.477944	3.21223e-05	-0.0424568	0.507205	-0.435095	7.37541e-05	111.6	80.1	108.3	111.2	111.9	111.6	80.4	79.2	80.7	108.4	110.7	105.8
Q96N06	Spermatogenesis-associated protein 33	Homo sapiens	1	SPATA33	1	1	-0.186065	0.567442	0.249749	0.563406	-0.435095	0.168035	97.8	86	116.2	88.4	88.9	116.1	75.3	78.3	104.4	148.6	96.3	103.8
Q9H3J6	Probable peptide chain release factor C12orf65, mitochondrial	Homo sapiens	2	C12orf65	2	1	-0.516636	0.154187	-0.0816138	0.8879	-0.434028	0.267134	113.5	79.3	107.2	124.6	84.4	131.5	72.8	99.1	66.1	113.3	76	132.3
Q8N554	Zinc finger protein 276	Homo sapiens	5	ZNF276	5	1	-0.380822	0.00614183	0.0538064	0.721226	-0.434028	0.00385237	106.9	82.1	111	112.2	106.8	101.7	86.6	81.1	78.7	102.2	120.8	109.9
Q8NI36	WD repeat-containing protein 36	Homo sapiens	32	WDR36	32	1	-0.471929	9.28799e-05	-0.0394883	0.6198	-0.432959	0.000208479	111.3	80.3	108.4	110.4	111.2	112.4	82.6	78.5	79.8	113	105.2	106.9
Q13362	Serine/threonine-protein phosphatase 2A 56 kDa regulatory subunit gamma isoform	Homo sapiens	11	PPP2R5C	11	1	-1.70369	4.16496e-06	-1.2723	9.70471e-05	-0.43189	0.0406491	174.3	53.5	72.2	173.5	163.4	186	57.5	47.2	55.8	75.6	68.3	72.7
Q69YL0	Uncharacterized protein NCBP2-AS2	Homo sapiens	3	NCBP2-AS2	3	1	-0.698998	0.00228177	-0.26708	0.27378	-0.43189	0.0371025	122.6	75.5	101.9	119	110	138.8	88.4	67.9	70.2	102.1	99.5	104
Q8NFF5	FAD synthase	Homo sapiens	17	FLAD1	17	1	-0.086201	0.820845	0.344828	0.463624	-0.43189	0.187884	93.4	88	118.6	91.8	90.4	98	82.9	88.6	92.4	101.6	162.4	92
Q13322	Growth factor receptor-bound protein 10	Homo sapiens	16	GRB10	16	1	-0.556393	0.00107798	-0.125006	0.41677	-0.43082	0.005961	115.5	78.6	105.9	112.7	123.3	110.5	85.4	74.8	75.5	105.5	114	98.2
Q8IWA0	WD repeat-containing protein 75	Homo sapiens	27	WDR75	27	1	-0.496142	0.00017864	-0.0649175	0.495406	-0.43082	0.000544292	112.5	79.8	107.6	109.1	110.2	118.2	79.1	79	81.4	112.1	105.7	105.1
Q15397	Pumilio domain-containing protein KIAA0020	Homo sapiens	21	PUM3	21	1	-0.352916	0.0210614	0.0786098	0.665274	-0.43082	0.00998957	105.7	82.8	111.6	99.2	114.8	103	85.1	76.8	86.5	113.5	121.3	99.9
Q7L5Y6	DET1 homolog	Homo sapiens	1	DET1	1	1	-0.432455	0.072027	-0.00433459	0.991891	-0.428678	0.0893867	109.6	81.2	109.2	97	136	95.8	80.6	83.4	79.4	112.5	120.3	95
Q9NYM9	BET1-like protein	Homo sapiens	3	BET1L	3	1	-0.1976	0.247038	0.231432	0.348315	-0.428678	0.0232474	98.5	85.9	115.6	87.8	100.8	106.8	84.8	81	91.9	132.9	108.2	105.8
P20930	Filaggrin	Homo sapiens	5	FLG	5	1	0.0621217	0.936123	0.49057	0.570982	-0.428678	0.459549	87	90.8	122.2	83.1	91.1	86.7	78.2	95.8	98.5	74.4	203	89.2
Q01094	Transcription factor E2F1	Homo sapiens	1	E2F1	1	1	-1.1078	0.0227959	-0.685014	0.288041	-0.424385	0.466494	143.8	66.7	89.5	177.9	152.5	101	71.3	79.5	49.4	53.4	109.9	105.3
Q96K83	Zinc finger protein 521	Homo sapiens	10	ZNF521	10	1	-0.577767	0.00371487	-0.153607	0.451526	-0.424385	0.0236172	116.8	78.2	105	120	104.2	126.1	76.7	83.7	74.3	108.4	92.3	114.3
Q16540	39S ribosomal protein L23, mitochondrial	Homo sapiens	4	MRPL23	4	1	0.149259	0.827879	0.573375	0.492269	-0.424385	0.431547	83.4	92.5	124.1	76.1	83.6	90.5	84.9	95.6	97	97.1	200.3	74.9
Q96RR1	Twinkle protein, mitochondrial	Homo sapiens	10	TWNK	10	1	-0.573467	0.00420852	-0.152003	0.46055	-0.423309	0.0260303	116.6	78.3	105	120	103.1	126.9	73.7	84.6	76.6	108.8	93	113.2
Q92979	Ribosomal RNA small subunit methyltransferase NEP1	Homo sapiens	13	EMG1	13	1	-0.54372	7.28605e-05	-0.121863	0.227272	-0.422233	0.000464316	115.1	79	105.9	112.9	116.4	116.1	80.3	77.5	79.2	111.7	101.5	104.4
Q14687	Genetic suppressor element 1	Homo sapiens	18	GSE1	18	1	-0.650635	3.75965e-05	-0.229382	0.0490669	-0.421156	0.000726966	120.5	76.8	102.8	122.5	122.6	116.3	79.4	77.3	73.6	99.9	100.7	107.7
Q9Y3D8	Adenylate kinase isoenzyme 6	Homo sapiens	4	AK6	4	1	-0.533242	0.00118667	-0.110916	0.452324	-0.421156	0.00573919	114.6	79.2	106.1	118.5	108.7	116.8	74.1	78.7	84.9	97.3	115.2	106
P17535	Transcription factor jun-D	Homo sapiens	4	JUND	4	1	-0.277534	0.0506506	0.144046	0.430082	-0.421156	0.00958079	102.4	84.5	113.1	95.5	109.5	102.1	89.1	86.2	78.2	124.9	111.7	102.8
P46527	Cyclin-dependent kinase inhibitor 1B	Homo sapiens	3	CDKN1B	3	1	-0.349235	0.0294239	0.0703893	0.730893	-0.420078	0.0156701	105.8	83.1	111.1	103.2	109.1	105.2	85.1	71.7	92.4	98.6	121.3	113.4
Q8WYH8	Inhibitor of growth protein 5	Homo sapiens	6	ING5	6	1	-0.320126	0.0190902	0.100305	0.5217	-0.420078	0.00625664	104.4	83.7	111.9	99.6	103.7	109.9	78.3	80.9	91.8	121.4	103.4	111
Q08050	Forkhead box protein M1	Homo sapiens	3	FOXM1	3	1	-0.295128	0.00604668	0.125651	0.30942	-0.420078	0.00113187	103.2	84.2	112.6	97.9	103.3	108.5	86.3	77.9	88.2	111.1	116.1	110.7
P09543	2',3'-cyclic-nucleotide 3'-phosphodiesterase	Homo sapiens	24	CNP	24	1	-0.590745	0.000731209	-0.169745	0.293553	-0.418999	0.00678925	117.5	78.1	104.4	114.1	113.4	125	74.1	76.6	83.5	110	94.4	108.9
Q15269	Periodic tryptophan protein 2 homolog	Homo sapiens	28	PWP2	28	1	-0.477944	6.23184e-05	-0.0603973	0.438157	-0.418999	0.000186084	112.1	80.4	107.5	111.1	114.3	110.7	80.7	80.6	80	111.4	106.8	104.3
P57082	T-box transcription factor TBX4	Homo sapiens	1	TBX4	1	1	-0.39973	0.203089	0.0200577	0.97131	-0.418999	0.205266	108.2	82.1	109.7	125.9	96.8	101.9	87.2	71.9	87.1	74.7	118.6	135.7
Q9UJA3	DNA helicase MCM8	Homo sapiens	9	MCM8	9	1	-0.53952	0.000707812	-0.121863	0.386803	-0.41792	0.00409915	115	79.2	105.8	121.9	118.5	104.8	81.4	81.8	74.4	102	108.8	106.5
P17029	Zinc finger protein with KRAB and SCAN domains 1	Homo sapiens	10	ZKSCAN1	10	1	-0.177882	0.0313713	0.237564	0.0620036	-0.41684	0.000544292	97.9	86.5	115.5	94.1	102.7	97.1	89	84	86.6	113.8	120.8	111.9
Q5TA31	E3 ubiquitin-protein ligase RNF187	Homo sapiens	3	RNF187	3	1	-0.145605	0.222601	0.27023	0.154796	-0.41684	0.00532045	96.5	87.2	116.4	85.7	108.6	95.1	87	82.5	92	118.7	115.6	114.8
Q969X0	RILP-like protein 2	Homo sapiens	1	RILPL2	1	1	-0.401635	0.0979236	0.0129262	0.973888	-0.414677	0.103918	108.5	82.1	109.5	109.5	121.2	94.6	77.7	80.9	87.7	86.8	132.6	108.9
Q8IXZ2	Zinc finger CCCH domain-containing protein 3	Homo sapiens	6	ZC3H3	6	1	-0.0603973	0.620018	0.353888	0.0844455	-0.414677	0.00496093	92.7	88.9	118.5	84.1	101.5	92.5	87.1	83.9	95.5	120.8	124	110.7
Q6P1X6	UPF0598 protein C8orf82	Homo sapiens	6	C8orf82	6	1	-0.277534	0.0816118	0.136191	0.507938	-0.413594	0.0198208	102.6	84.7	112.8	99.8	96.9	111.1	79	91.5	83.4	125.2	98	115.1
Q9Y624	Junctional adhesion molecule A	Homo sapiens	1	F11R	1	1	-0.187707	0.0547749	0.225275	0.132169	-0.412511	0.00169175	98.5	86.4	115.1	91.6	100.3	103.6	80.9	86.7	91.7	113.3	112.1	119.8
Q9H813	Transmembrane protein 206	Homo sapiens	3	TMEM206	3	1	-0.117161	0.537541	0.296311	0.291215	-0.412511	0.0368397	95.2	87.8	116.9	101	86.3	98.4	72	98.4	93.1	117.2	103.7	129.9
Q96BU1	S100P-binding protein	Homo sapiens	1	S100PBP	1	1	-0.54372	0.0340891	-0.131313	0.683481	-0.411426	0.119267	115.4	79.2	105.3	105.4	131.4	109.5	70.5	62.1	105	101.1	110.3	104.6
Q9P215	Pogo transposable element with KRAB domain	Homo sapiens	7	POGK	7	1	-0.244685	0.263325	0.166073	0.575241	-0.411426	0.0749403	101.2	85.3	113.5	96.3	89	118.2	79.9	86.5	89.6	131.6	93.8	115.1
Q9NX00	Transmembrane protein 160	Homo sapiens	2	TMEM160	2	1	-0.123434	0.550524	0.286881	0.34359	-0.411426	0.0532896	95.6	87.7	116.7	99.5	92.5	94.9	83.1	93.6	86.5	97.2	140.5	112.3
Q08722	Leukocyte surface antigen CD47	Homo sapiens	8	CD47	8	1	-0.567041	0.000147762	-0.158429	0.19221	-0.410341	0.00145127	116.7	78.7	104.6	117.5	114.7	117.9	77.2	78	80.9	98.8	102.3	112.7
Q9HC16	DNA dC->dU-editing enzyme APOBEC-3G	Homo sapiens	2	APOBEC3G	2	1	-1.9105	5.11333e-06	-1.50226	9.70471e-05	-0.409255	0.11914	185.4	49.2	65.4	182.7	171.6	201.9	50.3	44.8	52.6	69.3	61.9	65
Q9NUX5	Protection of telomeres protein 1	Homo sapiens	8	POT1	8	1	-0.0892673	0.825298	0.319618	0.5168	-0.409255	0.238756	94.1	88.5	117.5	92.9	98.5	90.9	84	86.4	95	96.9	164.2	91.3
Q14135	Transcription cofactor vestigial-like protein 4	Homo sapiens	2	VGLL4	2	1	-0.603841	0.135647	-0.194295	0.73351	-0.408168	0.364438	118.5	78	103.5	126.1	86.3	143	78.4	87.5	68.1	135.3	64.3	110.9
Q96EY5	Multivesicular body subunit 12A	Homo sapiens	6	MVB12A	6	1	-0.311148	0.0384894	0.0962619	0.597995	-0.408168	0.0138748	104.3	84.1	111.6	100	97.5	115.4	82	80.2	90.1	120	100.2	114.5
O60637	Tetraspanin-3	Homo sapiens	3	TSPAN3	3	1	-0.558517	8.29503e-05	-0.150401	0.163539	-0.407081	0.000769051	116.3	79	104.7	116.2	111.8	120.8	74.6	82.9	79.4	104.2	103.5	106.5
P17025	Zinc finger protein 182	Homo sapiens	1	ZNF182	1	1	-0.1976	0.650846	0.207893	0.732794	-0.407081	0.329482	99.1	86.4	114.5	114.1	65.4	117.8	95	98.5	65.6	112.8	81.1	149.5
Q8NI60	Chaperone activity of bc1 complex-like, mitochondrial	Homo sapiens	11	COQ8A	11	1	-0.584241	0.00132068	-0.177882	0.322317	-0.405992	0.0124693	117.6	78.5	104	110.8	112.2	129.7	76.5	77.4	81.5	111.2	95.5	105.2
Q96EY4	Translation machinery-associated protein 16	Homo sapiens	12	TMA16	12	1	-0.42082	0.000648952	-0.0144996	0.909961	-0.405992	0.00107031	109.6	81.9	108.5	109.2	109.2	110.4	84	80.9	80.7	115.9	101.8	107.9
Q2NL82	Pre-rRNA-processing protein TSR1 homolog	Homo sapiens	27	TSR1	27	1	-0.394032	0.000413348	0.0114956	0.917897	-0.405992	0.000475659	108.4	82.4	109.2	110.4	104.5	110.2	82.9	82.3	82	112.6	103.8	111.2
Q330K2	NADH dehydrogenase (ubiquinone) complex I, assembly factor 6	Homo sapiens	2	NDUFAF6	2	1	-0.123434	0.772843	0.282143	0.598317	-0.405992	0.285074	95.7	87.9	116.4	91.2	98.9	97.1	89.2	85.9	88.5	88.9	167.9	92.4
Q5U3C3	Transmembrane protein 164	Homo sapiens	3	TMEM164	3	1	-0.0320936	0.956791	0.374066	0.559726	-0.405992	0.3538	91.7	89.6	118.7	87.7	92.2	95	93	83.7	92.1	86.8	179.5	90
P53677	AP-3 complex subunit mu-2	Homo sapiens	1	AP3M2	1	1	-0.0543923	0.876519	0.351628	0.418236	-0.404903	0.166996	92.6	89.2	118.1	79.7	80.4	117.8	80	78.3	109.4	140.4	101.2	112.8
P22735	Protein-glutamine gamma-glutamyltransferase K	Homo sapiens	6	TGM1	6	1	0.243669	0.687815	0.648926	0.424093	-0.404903	0.41046	80	94.7	125.4	82.7	77.1	80.1	76.3	104.5	103.3	93.9	195.2	87
Q9BVP2	Guanine nucleotide-binding protein-like 3	Homo sapiens	24	GNL3	24	1	-0.531156	0.00183395	-0.128156	0.435722	-0.403813	0.0106514	115.1	79.6	105.3	115.4	105	124.8	79.6	85.7	73.5	109.4	98.7	107.8
Q9NYH9	U3 small nucleolar RNA-associated protein 6 homolog	Homo sapiens	24	UTP6	24	1	-0.463947	0.000378233	-0.0619024	0.546479	-0.402722	0.00122575	111.8	81	107.1	110.7	110.3	114.4	80.3	80.7	82.2	114.9	105	101.5
Q9NV06	DDB1- and CUL4-associated factor 13	Homo sapiens	18	DCAF13	18	1	-0.454032	0.00154265	-0.0528949	0.700788	-0.402722	0.00397266	111.4	81.3	107.4	111	107.4	115.6	79.2	83.8	80.9	116.7	98.6	106.8
O15554	Intermediate conductance calcium-activated potassium channel protein 4	Homo sapiens	6	KCNN4	6	1	-0.452057	0.00184758	-0.0513992	0.717194	-0.40163	0.00460744	111.3	81.3	107.4	105.9	107.7	120.2	78.3	84.4	81.3	106.2	101.5	114.5
Q8NDZ6	Transmembrane protein 161B	Homo sapiens	6	TMEM161B	6	1	-0.397828	0.000796424	0.00432161	0.972389	-0.40163	0.00100544	108.6	82.5	108.9	109.1	105	111.8	79.5	85.1	82.8	113.9	102.9	110.1
A8MWL7	Transmembrane protein 14D	Homo sapiens	1	TMEM14DP	1	1	0.22033	0.784361	0.621993	0.533323	-0.40163	0.53056	81	94.3	124.7	49.3	72.8	120.9	78.5	77.8	126.8	198.5	70.9	104.6
P42696	RNA-binding protein 34	Homo sapiens	18	RBM34	18	1	-0.45799	0.000162583	-0.0588937	0.497188	-0.400538	0.000488602	111.6	81.2	107.2	110.7	109.7	114.4	83.6	82.3	77.8	111.5	106.1	103.9
Q96PZ0	Pseudouridylate synthase 7 homolog	Homo sapiens	22	PUS7	22	1	-0.409278	0.00352411	-0.0101344	0.959732	-0.400538	0.00510545	109.2	82.2	108.5	108.4	104	115.3	79	82.6	85.2	117.1	99.3	109.2
Q8NDT2	Putative RNA-binding protein 15B	Homo sapiens	13	RBM15B	13	1	-0.305788	0.00259276	0.0949116	0.373822	-0.400538	0.000750729	104.3	84.3	111.3	101.2	101.6	110.2	83.6	84.8	84.7	115.9	111	107.1
Q9BSC4	Nucleolar protein 10	Homo sapiens	25	NOL10	25	1	-0.286304	0.0357527	0.1137	0.497188	-0.400538	0.00949844	103.4	84.8	111.9	100.5	96.2	113.4	81.9	86.5	85.9	121.9	102.6	111.1
P49795	Regulator of G-protein signaling 19	Homo sapiens	4	RGS19	4	1	-0.496142	0.0225083	-0.0985055	0.713679	-0.39835	0.0714759	113.5	80.4	106	114.6	95.9	130.1	76.5	86	78.8	110.4	91.4	116.2
Q9ULW0	Targeting protein for Xklp2	Homo sapiens	44	TPX2	44	1	-0.265345	0.0304451	0.133564	0.393615	-0.39835	0.00549336	102.4	85.2	112.3	104.8	94.9	107.6	86.4	88.9	80.4	109.9	105.3	121.8
Q86YM7	Homer protein homolog 1	Homo sapiens	8	HOMER1	8	1	0.351628	0.692508	0.750178	0.511767	-0.39835	0.572628	75.8	96.7	127.5	74.6	78.9	73.9	98	90.9	101.3	77.2	231.8	73.4
Q92615	La-related protein 4B	Homo sapiens	21	LARP4B	21	1	-0.50226	0.000138387	-0.106249	0.292692	-0.396159	0.000778919	113.8	80.4	105.8	113.5	117.7	110.4	81.6	79.8	79.7	109.4	100.2	107.7
Q12788	Transducin beta-like protein 3	Homo sapiens	34	TBL3	34	1	-0.456009	0.000482147	-0.0603973	0.569568	-0.396159	0.00152286	111.6	81.4	107.1	117	108.6	109.2	82	86.5	75.5	109	104	108.1
Q9BWV3	Cytidine and dCMP deaminase domain-containing protein 1	Homo sapiens	2	CDADC1	2	1	-0.239566	0.178853	0.157044	0.514372	-0.396159	0.0414395	101.3	85.8	112.9	111.1	82.1	110.7	81	95.2	81.2	116.9	104.7	117.1
Q9HBE1	POZ-, AT hook-, and zinc finger-containing protein 1	Homo sapiens	5	PATZ1	5	1	-0.174621	0.0193013	0.221568	0.0467243	-0.396159	0.000326632	98.3	87.1	114.6	92.8	100.7	101.3	85.5	88.2	87.6	113.8	113.1	117
Q8NAF0	Zinc finger protein 579	Homo sapiens	1	ZNF579	1	1	-0.0831412	0.602574	0.312665	0.209544	-0.396159	0.0211429	94.2	88.9	117	80.8	100.2	101.5	86.3	79	101.3	112.8	123.2	114.8
Q8N141	Zinc finger protein 82 homolog	Homo sapiens	2	ZFP82	2	1	-0.664288	0.00669114	-0.268817	0.344834	-0.395063	0.0893495	121.9	76.9	101.2	123.2	111.7	130.7	81.5	88.6	60.7	96.9	89.4	117.3
Q8TAA5	GrpE protein homolog 2, mitochondrial	Homo sapiens	4	GRPEL2	4	1	-0.415037	0.0116817	-0.018878	0.933018	-0.395063	0.0183003	109.6	82.2	108.2	104	115.1	109.7	83.4	73	90.3	104.5	120.6	99.4
Q99595	Mitochondrial import inner membrane translocase subunit Tim17-A	Homo sapiens	2	TIMM17A	2	1	-0.461959	0.276819	-0.0679388	0.924981	-0.393965	0.391729	111.9	81.3	106.8	84.8	102.5	148.4	85.1	71.9	86.9	147.6	75.3	97.5
Q49AM3	Tetratricopeptide repeat protein 31	Homo sapiens	1	TTC31	1	1	-0.41889	0.210437	-0.0262051	0.965257	-0.393965	0.269534	109.9	82.2	107.9	102.8	137.8	89.1	81	95.3	70.2	85.4	138.1	100.3
Q9NSI8	SAM domain-containing protein SAMSN-1	Homo sapiens	13	SAMSN1	13	1	-0.0649175	0.69201	0.329985	0.18031	-0.393965	0.0206012	93.4	89.3	117.3	98.4	100.2	81.6	87.3	84.8	95.8	103.3	126	122.7
Q9NR33	DNA polymerase epsilon subunit 4	Homo sapiens	3	POLE4	3	1	-0.54372	0.00249372	-0.150401	0.403662	-0.392867	0.0178911	116	79.6	104.5	114.6	113	120.3	73.3	85.4	80.1	112	90.1	111.3
Q9H089	Large subunit GTPase 1 homolog	Homo sapiens	26	LSG1	26	1	-0.416962	0.000768816	-0.0247367	0.835375	-0.392867	0.00145677	109.8	82.2	108	106.3	106.1	117.1	82.1	83.2	81.4	112	103.6	108.3
P63218	Guanine nucleotide-binding protein G(I)/G(S)/G(O) subunit gamma-5	Homo sapiens	3	GNG5	3	1	-0.401635	0.00836382	-0.0101344	0.96256	-0.391768	0.0118127	109.1	82.6	108.3	100.7	117.6	108.9	82.9	74.1	90.7	106.3	115.3	103.3
Q9GZR7	ATP-dependent RNA helicase DDX24	Homo sapiens	33	DDX24	33	1	-0.386468	0.0009736	0.00432161	0.974472	-0.391768	0.00121329	108.4	82.9	108.7	107.2	106.9	111.2	83	80.3	85.4	115.3	102.6	108.3
B4DX44	Zinc finger protein 736	Homo sapiens	1	ZNF736	1	1	-0.481969	0.00607733	-0.0908029	0.628248	-0.390668	0.0216459	113	80.9	106.1	123.2	105.4	110.3	77.9	80.2	84.7	100.2	98.5	119.7
Q15649	Zinc finger HIT domain-containing protein 3	Homo sapiens	7	ZNHIT3	7	1	-0.436354	0.00095529	-0.0484122	0.683481	-0.388465	0.0024271	110.9	81.9	107.2	111	117	104.7	83	80.8	82	101.2	107.4	113.1
Q9BW61	DET1- and DDB1-associated protein 1	Homo sapiens	7	DDA1	7	1	-0.395929	0.00164068	-0.00868224	0.955046	-0.388465	0.00239038	108.9	82.8	108.3	108.3	111.5	107	79.6	80.3	88.3	114.6	101	109.3
Q8N0Y2	Zinc finger protein 444	Homo sapiens	4	ZNF444	4	1	-0.706041	0.000159613	-0.318326	0.0584405	-0.387363	0.00753063	124.2	76.2	99.6	122.1	128	122.5	76.7	79.7	72	88.8	105.4	104.6
Q6IE81	Protein Jade-1	Homo sapiens	7	JADE1	7	1	-0.650635	0.000228077	-0.263612	0.104335	-0.387363	0.00641986	121.5	77.4	101.2	119.9	114.6	129.9	80.6	80.6	70.9	102.8	96.6	104.2
Q14137	Ribosome biogenesis protein BOP1	Homo sapiens	19	BOP1	19	1	-0.362158	0.00241274	0.0257376	0.840219	-0.387363	0.00214747	107.3	83.5	109.2	102.2	110.4	109.2	85.6	79	85.8	112.7	112.9	102.1
Q9H967	WD repeat-containing protein 76	Homo sapiens	10	WDR76	10	1	-0.275786	0.200682	0.111031	0.715233	-0.387363	0.0891056	103.2	85.3	111.5	90.2	93	126.5	85	82.8	88	125.3	98.2	111
Q8TE69	Protein CXorf40A	Homo sapiens	1	CXorf40A	1	1	-0.139236	0.13014	0.248535	0.0991232	-0.387363	0.00200723	96.9	88	115.1	101.8	92.4	96.4	82.5	96.2	85.3	117.8	113.1	114.5
Q96PQ6	Zinc finger protein 317	Homo sapiens	1	ZNF317	1	1	-0.50226	0.00798478	-0.117161	0.570335	-0.386259	0.0356804	114.2	80.6	105.3	114.8	109.4	118.3	84.5	90.2	67	114.8	92.6	108.5
Q9UBT6	DNA polymerase kappa	Homo sapiens	19	POLK	19	1	-0.45799	0.00023253	-0.0724828	0.444733	-0.386259	0.000881373	112	81.5	106.5	110.5	115.3	110.2	86.3	77.5	80.7	104.1	110.3	105.1
Q8TED0	U3 small nucleolar RNA-associated protein 15 homolog	Homo sapiens	21	UTP15	21	1	-0.413115	0.00255603	-0.0262051	0.863342	-0.386259	0.00472614	109.8	82.4	107.8	110.4	104.7	114.2	80.9	85.3	81.2	115.9	98.4	109
O75909	Cyclin-K	Homo sapiens	13	CCNK	13	1	-0.37146	0.000365618	0.0143553	0.881364	-0.386259	0.000389449	107.8	83.3	108.9	108.4	106.5	108.4	82.2	86.4	81.4	110.1	104.4	112.1
Q96EZ8	Microspherule protein 1	Homo sapiens	13	MCRS1	13	1	-0.349235	0.00175944	0.0370307	0.736452	-0.386259	0.00130091	106.7	83.8	109.5	100.5	106.7	112.9	83.1	81	87.3	112.1	107.8	108.5
Q86Y56	HEAT repeat-containing protein 2	Homo sapiens	32	DNAAF5	32	1	-0.358454	0.000410137	0.0257376	0.771389	-0.38405	0.000375478	107.2	83.6	109.1	105.9	105.6	110.2	84.7	83	83.1	113.1	105.1	109.2
Q2KHR3	Glutamine and serine-rich protein 1	Homo sapiens	18	QSER1	18	1	-0.354759	0.000586535	0.0299829	0.745519	-0.38405	0.000484028	107	83.7	109.2	106.6	110.7	103.8	83.6	83.5	84	113.9	106.3	107.5
Q7Z7A3	Cytoplasmic tRNA 2-thiolation protein 1	Homo sapiens	5	CTU1	5	1	-0.334607	0.0120567	0.0496308	0.762673	-0.38405	0.00767351	106.1	84.1	109.8	102.8	101.4	114.2	83.6	85.6	83.1	101.1	120	108.2
Q96BZ8	Leukocyte receptor cluster member 1	Homo sapiens	6	LENG1	6	1	-0.253257	0.0251653	0.130931	0.373822	-0.38405	0.00422041	102.3	85.8	112	101.8	99.1	105.9	81.4	84.2	91.7	120.2	103.6	112
Q6PL18	ATPase family AAA domain-containing protein 2	Homo sapiens	46	ATAD2	46	1	-0.592919	6.20348e-05	-0.210897	0.0727438	-0.382944	0.00124664	118.7	78.7	102.6	114.5	121.7	120	83.6	77.1	75.3	102.9	105.4	99.4
Q9Y2F5	Little elongation complex subunit 1	Homo sapiens	16	ICE1	16	1	-0.382702	0.00216874	-0.00144342	0.997423	-0.382944	0.0027969	108.4	83.2	108.4	101.4	116.9	107	80.8	82.3	86.4	108.5	111.5	105.2
Q9NR30	Nucleolar RNA helicase 2	Homo sapiens	46	DDX21	46	1	-0.506353	0.000116996	-0.125006	0.227341	-0.381837	0.000901405	114.5	80.6	105	115.7	115.8	111.9	83	81.7	77	107.5	107.8	99.6
Q86TJ2	Transcriptional adapter 2-beta	Homo sapiens	3	TADA2B	3	1	-0.41889	0.000747065	-0.0365259	0.737024	-0.381837	0.00170269	110.2	82.4	107.4	112.2	106.6	111.8	84.6	79.3	83.4	114.7	102.9	104.5
O60678	Protein arginine N-methyltransferase 3	Homo sapiens	16	PRMT3	16	1	-0.37146	0.00180779	0.00863031	0.955315	-0.380729	0.00209404	108	83.4	108.6	109.8	102.6	111.6	81.8	84.3	84.3	112.6	101.1	112.1
Q9UGU0	Transcription factor 20	Homo sapiens	40	TCF20	40	1	-0.356606	0.000436981	0.0243197	0.786112	-0.380729	0.000401654	107.2	83.8	109	107.3	105.4	109	84.3	85.6	81.4	112.9	104.9	109.3
Q8IYL2	Probable tRNA (uracil-O(2)-)-methyltransferase	Homo sapiens	2	TRMT44	2	1	-0.224317	0.494536	0.157044	0.738451	-0.380729	0.242824	101	86.5	112.6	111.8	69.7	121.4	74.5	93.8	91.1	88.4	115.2	134.1
Q9H5J0	Zinc finger and BTB domain-containing protein 3	Homo sapiens	2	ZBTB3	2	1	0.0786098	0.900968	0.46048	0.536874	-0.380729	0.440347	87.4	92.3	120.2	74.2	55.9	132.2	75	89.1	112.9	159.3	76	125.4
O00541	Pescadillo homolog	Homo sapiens	24	PES1	24	1	-0.37707	0.000466259	0.00288251	0.981964	-0.379621	0.000604086	108.2	83.4	108.4	106.6	111.9	106.2	84.7	81	84.4	112.3	108.9	104.1
P36776	Lon protease homolog, mitochondrial	Homo sapiens	39	LONP1	39	1	-0.279284	0.00559561	0.100305	0.374469	-0.379621	0.00138561	103.6	85.4	111.1	104.5	100.7	105.6	86.1	89.3	80.6	116.4	105.4	111.4
Q9BWE0	Replication initiator 1	Homo sapiens	2	REPIN1	2	1	-0.109359	0.41656	0.27023	0.199258	-0.379621	0.01307	95.7	88.8	115.5	96.2	99.1	91.8	96.5	81.8	88	120.3	102.1	124.1
Q96S97	Myeloid-associated differentiation marker	Homo sapiens	3	MYADM	3	1	-0.0424568	0.896117	0.337996	0.403662	-0.379621	0.163461	92.7	90.1	117.2	84.9	75.8	117.6	86.8	79.6	103.8	125.7	94.8	131.1
Q96K49	Transmembrane protein 87B	Homo sapiens	3	TMEM87B	3	1	-0.254978	0.0196332	0.123004	0.373822	-0.378512	0.00356	102.5	85.9	111.6	98.1	99.6	109.8	85.6	88.3	83.7	115.5	103.5	115.9
P08195	4F2 cell-surface antigen heavy chain	Homo sapiens	27	SLC3A2	27	1	-0.242977	0.00600728	0.134878	0.213732	-0.378512	0.000694138	101.9	86.1	111.9	97.9	103.1	104.8	86.9	83.4	88	109.1	117	109.7
P50747	Biotin--protein ligase	Homo sapiens	12	HLCS	12	1	-0.0649175	0.687376	0.312665	0.20629	-0.378512	0.0242629	93.8	89.6	116.5	86.6	91.2	103.6	88.8	84.9	95.2	115.9	130.5	103.3
Q8NBI5	Solute carrier family 43 member 3	Homo sapiens	5	SLC43A3	5	1	-0.469929	0.000529371	-0.0923402	0.421525	-0.37629	0.0025687	112.8	81.5	105.7	115.8	111.6	110.9	82.8	79.8	81.8	98.1	113.5	105.6
Q96G21	U3 small nucleolar ribonucleoprotein protein IMP4	Homo sapiens	10	IMP4	10	1	-0.373327	0.00240799	0.00432161	0.976053	-0.37629	0.00292135	108.1	83.5	108.4	102.8	110.2	111.2	85.8	81.8	82.9	116.8	103.3	105.1
Q8IUF8	Bifunctional lysine-specific demethylase and histidyl-hydroxylase MINA	Homo sapiens	13	RIOX2	13	1	-0.362158	0.000313641	0.0129262	0.886908	-0.375178	0.00033149	107.6	83.8	108.6	107.9	107.7	107.3	83.7	82.5	85.1	113.4	106.8	105.7
Q68D10	Protein SPT2 homolog	Homo sapiens	11	SPTY2D1	11	1	-0.200913	0.132746	0.173767	0.37149	-0.375178	0.0151278	100.1	87	112.9	94.5	102.3	103.4	83.3	82.2	95.6	125.8	104.8	108.1
P32322	Pyrroline-5-carboxylate reductase 1, mitochondrial	Homo sapiens	7	PYCR1	7	1	-0.0892673	0.506205	0.285698	0.177577	-0.375178	0.0137178	95	89.3	115.8	87.3	104.6	93	91.7	81.8	94.3	125.8	114	107.5
P78314	SH3 domain-binding protein 2	Homo sapiens	1	SH3BP2	1	1	-0.0528949	0.841734	0.321928	0.366262	-0.375178	0.108688	93.4	90	116.7	84.8	77	118.2	81.6	87.4	100.9	128.1	117.1	104.7
Q15061	WD repeat-containing protein 43	Homo sapiens	23	WDR43	23	1	-0.477944	0.000188485	-0.104697	0.310232	-0.374066	0.00110473	113.3	81.3	105.4	110.1	116.1	113.7	84.6	80.1	79.2	108.5	107.8	99.9
Q9UNZ5	Leydig cell tumor 10 kDa protein homolog	Homo sapiens	10	C19orf53	10	1	-0.209228	0.0575883	0.166073	0.287768	-0.374066	0.00514378	100.4	86.9	112.7	94.8	97.7	108.8	87.6	86.8	86.4	121.2	105.8	111
Q96HQ2	CDKN2AIP N-terminal-like protein	Homo sapiens	3	CDKN2AIPNL	3	1	-0.168123	0.130452	0.206643	0.231027	-0.374066	0.0065032	98.6	87.7	113.7	93	104.5	98.3	80.6	87.5	95	113.9	106.6	120.7
Q9NPF2	Carbohydrate sulfotransferase 11	Homo sapiens	4	CHST11	4	1	-0.724993	4.1155e-05	-0.352916	0.0136432	-0.372952	0.00312832	125.6	76	98.4	123.2	128.3	125.4	76.9	80.8	70.3	93.1	98.6	103.5
P50452	Serpin B8	Homo sapiens	15	SERPINB8	15	1	-0.483985	0.00413571	-0.110916	0.519357	-0.372952	0.0198122	113.6	81.2	105.2	110.9	102.6	127.2	83.1	73.9	86.7	105.1	105.1	105.4
Q8IU68	Transmembrane channel-like protein 8	Homo sapiens	1	TMC8	1	1	-0.21927	0.554288	0.154454	0.776618	-0.372952	0.309943	100.9	86.7	112.3	114.3	78.3	110.2	74.9	115	70.2	115.6	82.5	138.9
P55273	Cyclin-dependent kinase 4 inhibitor D	Homo sapiens	1	CDKN2D	1	1	-0.179515	0.402323	0.194087	0.506847	-0.372952	0.0893495	99.1	87.5	113.4	91.3	90.2	115.8	82.9	96.7	83.1	113.4	95.8	130.8
Q8WY91	THAP domain-containing protein 4	Homo sapiens	3	THAP4	3	1	-0.291592	0.0165475	0.0799754	0.569312	-0.371838	0.00626506	104.4	85.3	110.3	101.9	100.7	110.5	87.6	90.3	77.9	108	104.8	118.3
P62633	Cellular nucleic acid-binding protein	Homo sapiens	8	CNBP	8	1	-0.311148	0.0110174	0.0593553	0.679734	-0.370722	0.00579107	105.4	84.9	109.7	104.1	100.8	111.2	75.2	89.2	90.3	109.5	106.1	113.6
Q99417	C-Myc-binding protein	Homo sapiens	8	MYCBP	8	1	-0.362158	0.0118162	0.00863031	0.969101	-0.369606	0.0130703	107.8	83.9	108.4	118.1	106	99.2	80.1	89.8	81.7	108.5	101.2	115.5
Q9HB58	Sp110 nuclear body protein	Homo sapiens	12	SP110	12	1	-0.349235	0.00520783	0.0200577	0.90407	-0.369606	0.00492126	107.2	84.1	108.7	108.3	104.7	108.6	81.2	91	80.2	113.5	99.7	112.8
O00566	U3 small nucleolar ribonucleoprotein protein MPP10	Homo sapiens	16	MPHOSPH10	16	1	-0.436354	0.000211153	-0.0679388	0.446183	-0.368489	0.000759	111.4	82.3	106.3	113.7	110.7	109.8	84.3	85.5	77.2	109.3	104.9	104.7
Q99081	Transcription factor 12	Homo sapiens	6	TCF12	6	1	-0.531156	3.09361e-05	-0.163268	0.0755543	-0.367371	0.000377119	116.1	80.3	103.6	115.9	118.2	114.1	83.4	79.4	78.1	104.9	101.4	104.6
P55197	Protein AF-10	Homo sapiens	9	MLLT10	9	1	-0.181149	0.201912	0.185232	0.373822	-0.367371	0.0224376	99.4	87.6	113	102.8	94.9	100.4	84.2	97.9	80.7	108.2	126.7	104.1
P60002	Transcription elongation factor 1 homolog	Homo sapiens	1	ELOF1	1	1	-0.15682	0.735383	0.210389	0.738452	-0.367371	0.389789	98.2	88.1	113.7	98.5	73.8	122.3	70.4	110.6	83.4	134.5	69	137.6
Q14684	Ribosomal RNA processing protein 1 homolog B	Homo sapiens	22	RRP1B	22	1	-0.347399	0.0119501	0.0172093	0.926956	-0.366252	0.0116731	107.2	84.2	108.5	103.6	103.2	114.9	85.1	86.7	80.9	118	97.8	109.8
Q9H3K2	Growth hormone-inducible transmembrane protein	Homo sapiens	8	GHITM	8	1	-0.300448	0.0229724	0.0662614	0.685054	-0.366252	0.0112092	104.9	85.2	109.8	105.2	101.6	108	82.7	86.4	86.6	120.4	96.9	112.3
O95235	Kinesin-like protein KIF20A	Homo sapiens	24	KIF20A	24	1	-0.145605	0.142601	0.22033	0.1609	-0.366252	0.00412537	97.8	88.3	113.9	99.9	88.3	105	91.7	89.2	84.1	112.2	111.4	118.2
O75123	Zinc finger protein 623	Homo sapiens	1	ZNF623	1	1	-0.0424568	0.879305	0.323082	0.378803	-0.366252	0.133033	93.1	90.4	116.5	91.8	93.3	94.3	95.6	81.7	93.9	147.3	96.2	106
Q96RD7	Pannexin-1	Homo sapiens	5	PANX1	5	1	-0.195946	0.701104	0.169925	0.819955	-0.365133	0.450443	100.1	87.4	112.5	106.9	60.7	132.6	71.7	106.9	83.6	133	67.9	136.7
Q9Y2B1	Transmembrane protein 5	Homo sapiens	2	RXYLT1	2	1	-0.152003	0.559746	0.212881	0.544522	-0.364012	0.155524	98.1	88.3	113.6	92.5	80.8	120.9	83.2	90.6	91.1	114.6	93	133.4
Q9NY12	H/ACA ribonucleoprotein complex subunit 1	Homo sapiens	7	GAR1	7	1	-0.354759	0.00459252	0.00863031	0.95191	-0.362891	0.00502216	107.6	84.2	108.3	112.5	101.5	108.6	82.8	86	83.7	115.8	99.9	109.1
P05120	Plasminogen activator inhibitor 2	Homo sapiens	18	SERPINB2	18	1	-0.610433	0.000478784	-0.248108	0.143635	-0.361768	0.0121969	120.1	78.7	101.2	122	114.9	123.4	74.3	76.1	85.7	108.4	91.6	103.5
O75164	Lysine-specific demethylase 4A	Homo sapiens	15	KDM4A	15	1	-0.205896	0.0312402	0.155749	0.243611	-0.361768	0.00258579	100.6	87.3	112.1	103.6	94	104.3	82.8	90	89	110.4	117.8	108.2
O95789	Zinc finger MYM-type protein 6	Homo sapiens	2	ZMYM6	2	1	-0.093879	0.785543	0.266637	0.544699	-0.361768	0.244603	95.6	89.5	115	73.7	87.1	125.9	83.2	79.7	105.6	138	101.1	105.8
Q13487	snRNA-activating protein complex subunit 2	Homo sapiens	1	SNAPC2	1	1	-0.590745	0.210079	-0.229382	0.737903	-0.360645	0.508314	119.2	79.1	101.6	139.9	129.6	88.1	104.5	87.1	45.9	58.1	134.5	112.4
Q9NVU0	DNA-directed RNA polymerase III subunit RPC5	Homo sapiens	17	POLR3E	17	1	-0.272297	0.00284111	0.0881416	0.367226	-0.360645	0.000781206	103.8	85.9	110.3	104.6	98.6	108.1	85.3	86.4	86	112.9	106.7	111.4
P41223	Protein BUD31 homolog	Homo sapiens	12	BUD31	12	1	-0.226004	0.00189296	0.133564	0.109095	-0.360645	0.000174512	101.6	86.9	111.5	100.1	100.7	104	88.3	86.6	85.8	113.1	111.5	109.9
P31947	14-3-3 protein sigma	Homo sapiens	6	SFN	6	1	0.421156	0.723979	0.78157	0.61128	-0.360645	0.705157	73.9	99	127.1	79.3	74.4	68	93.6	102.1	101.2	57.7	265.6	58
P47914	60S ribosomal protein L29	Homo sapiens	6	RPL29	6	1	-0.617056	0.013385	-0.2567	0.39283	-0.359521	0.145402	120.5	78.6	100.8	137.6	106.3	117.8	74.1	96.8	65	98.5	92.6	111.4
P54132	Bloom syndrome protein	Homo sapiens	22	BLM	22	1	-0.467932	0.00210818	-0.107803	0.465964	-0.359521	0.0108997	113.2	81.8	105	119.6	106.9	112.9	81	89.1	75.3	101.8	100.4	112.8
Q9H8H0	Nucleolar protein 11	Homo sapiens	28	NOL11	28	1	-0.416962	0.00061335	-0.0573917	0.574709	-0.359521	0.0019172	110.7	82.9	106.4	111.1	106.1	114.9	82.7	85.1	81.1	111.5	100.8	106.9
O43167	Zinc finger and BTB domain-containing protein 24	Homo sapiens	8	ZBTB24	8	1	-0.390245	0.002225	-0.0306192	0.828223	-0.359521	0.00440869	109.4	83.5	107.1	103.4	114.6	110.1	85.1	82.4	83	104.1	115.4	101.9
Q15072	Zinc finger protein OZF	Homo sapiens	4	ZNF146	4	1	-0.0424568	0.835359	0.317304	0.263377	-0.359521	0.0532896	93.3	90.6	116.2	82.7	102.1	94.9	93	77.8	100.9	120.8	126.3	101.4
Q9H211	DNA replication factor Cdt1	Homo sapiens	4	CDT1	4	1	-0.639355	0.000251856	-0.281036	0.0877951	-0.358396	0.00949318	121.7	78.1	100.2	116.3	124.1	124.7	74.5	75	84.9	103.9	91.7	104.9
Q9Y3Y2	Chromatin target of PRMT1 protein	Homo sapiens	6	CHTOP	6	1	-0.298673	0.111021	0.0607392	0.828223	-0.358396	0.0725456	105	85.4	109.5	103.2	92.1	119.7	81.5	91.1	83.6	120.8	92.9	114.9
O75525	KH domain-containing, RNA-binding, signal transduction-associated protein 3	Homo sapiens	6	KHDRBS3	6	1	-0.21424	0.0792382	0.145351	0.390209	-0.358396	0.011348	101.1	87.2	111.8	96	98.9	108.4	85.7	84.4	91.4	123.2	104	108.1
Q15173	Serine/threonine-protein phosphatase 2A 56 kDa regulatory subunit beta isoform	Homo sapiens	1	PPP2R5B	1	1	-0.798366	0.0563864	-0.442222	0.431674	-0.35727	0.466253	129.8	74.6	95.6	114.7	106	168.8	68.7	51.6	103.5	101.4	71.8	113.4
Q6UW78	UPF0723 protein C11orf83	Homo sapiens	2	UQCC3	2	1	-0.356606	0.0012979	0.00144197	0.992587	-0.35727	0.0016384	107.8	84.2	107.9	103.4	114.7	105.4	82.8	88.3	81.6	108	108.1	107.7
Q9Y3B9	RRP15-like protein	Homo sapiens	8	RRP15	8	1	-0.354759	0.00137314	0.00144197	0.994572	-0.35727	0.00176491	107.8	84.3	107.9	101	111.6	110.9	86.6	81.9	84.3	111	108.1	104.6
Q16537	Serine/threonine-protein phosphatase 2A 56 kDa regulatory subunit epsilon isoform	Homo sapiens	9	PPP2R5E	9	1	-1.67116	5.61774e-05	-1.31473	0.0019186	-0.356144	0.280197	174.8	54.9	70.3	163	198.8	162.5	61.6	44.9	58.2	72.2	75.8	62.9
A6NHT5	Homeobox protein HMX3	Homo sapiens	2	HMX3	2	1	-0.500218	0.0232086	-0.14401	0.588321	-0.356144	0.108505	114.9	81.2	103.9	116.5	97.4	130.7	83.7	86	73.9	113.5	110.2	88.1
Q6NSZ9	Zinc finger and SCAN domain-containing protein 25	Homo sapiens	1	ZSCAN25	1	1	-0.330973	0.0531054	0.0243197	0.926277	-0.356144	0.0494542	106.7	84.8	108.5	96.1	125.8	98.2	89	85.7	79.7	113.5	102.3	109.8
O15318	DNA-directed RNA polymerase III subunit RPC7	Homo sapiens	5	POLR3G	5	1	-0.296899	0.00642931	0.0593553	0.608915	-0.356144	0.00311075	105	85.5	109.4	101.5	104.8	108.7	78.3	88	90.2	114.1	105	109.2
Q8NBI6	Xyloside xylosyltransferase 1	Homo sapiens	13	XXYLT1	13	1	-0.145605	0.452308	0.211635	0.438189	-0.356144	0.0734138	98	88.6	113.4	86.2	92.7	115	85.3	83.7	96.8	127.9	100.8	111.6
P84243	Histone H3.3	Homo sapiens	2	H3F3A	2	1	-0.459973	0.0194985	-0.104697	0.658598	-0.355016	0.0725198	112.9	82.1	105	118.2	105.4	115.3	78.3	94.5	73.4	108	88.8	118.2
Q9BQC3	Diphthamide biosynthesis protein 2	Homo sapiens	10	DPH2	10	1	-0.422752	0.0250287	-0.0679388	0.782534	-0.355016	0.0643201	111.1	82.9	106	114.5	98.9	120.1	77.1	92.4	79.1	112.1	90.7	115.2
Q14978	Nucleolar and coiled-body phosphoprotein 1	Homo sapiens	36	NOLC1	36	1	-0.365871	0.00202378	-0.0101344	0.938428	-0.355016	0.00306312	108.3	84.1	107.6	105.4	110.7	109	86.3	82.4	83.6	112.5	111.4	98.8
Q6RFH5	WD repeat-containing protein 74	Homo sapiens	9	WDR74	9	1	-0.446148	5.81574e-05	-0.0923402	0.243611	-0.353888	0.000309847	112.3	82.4	105.3	114	109.6	113.3	83.6	82.5	81.1	106.5	102.9	106.5
Q8N543	Prolyl 3-hydroxylase OGFOD1	Homo sapiens	11	OGFOD1	11	1	-0.32916	0.0132168	0.0243197	0.897039	-0.353888	0.0116547	106.6	84.9	108.5	100.4	114.7	104.9	82.2	78	94.4	108.5	112.9	104
Q8IUX4	DNA dC->dU-editing enzyme APOBEC-3F	Homo sapiens	1	APOBEC3F	1	1	-1.73216	1.59915e-05	-1.38082	0.000430977	-0.352759	0.204333	178	53.6	68.4	197.8	164.9	171.3	46	57.2	57.5	72.5	65.8	67
Q9BZI7	Regulator of nonsense transcripts 3B	Homo sapiens	20	UPF3B	20	1	-0.397828	0.0544395	-0.0454314	0.888601	-0.352759	0.100884	110	83.5	106.6	116.1	94.6	119.1	76.9	92.7	80.8	111.5	88.7	119.5
Q9NQZ2	Something about silencing protein 10	Homo sapiens	6	UTP3	6	1	-0.354759	0.010411	-0.00144342	0.991891	-0.352759	0.0133134	107.9	84.4	107.7	115.4	106.1	102.2	82.3	86.4	84.4	119.2	99.9	104.1
Q8TD26	Chromodomain-helicase-DNA-binding protein 6	Homo sapiens	36	CHD6	36	1	-0.274041	0.00510193	0.0786098	0.454068	-0.352759	0.00169484	104.1	86.1	109.9	98.6	105	108.6	87.5	81.8	88.9	112.9	110.4	106.3
P25440	Bromodomain-containing protein 2	Homo sapiens	16	BRD2	16	1	-0.386468	0.000790847	-0.0350469	0.735645	-0.351628	0.00180243	109.5	83.7	106.8	109.3	106.1	113	81.1	84.1	86	104.8	102.6	113
Q9UBP6	tRNA (guanine-N(7)-)-methyltransferase	Homo sapiens	3	METTL1	3	1	-0.309359	0.00609064	0.041243	0.740898	-0.351628	0.00397266	105.8	85.4	108.9	100.8	103.2	113.2	84.3	85.4	86.4	113.5	111	102.1
Q68D85	Natural cytotoxicity triggering receptor 3 ligand 1	Homo sapiens	1	NCR3LG1	1	1	-0.232769	0.424772	0.117695	0.786777	-0.351628	0.23566	102.2	86.9	110.9	81.8	88.3	136.4	80.3	79.4	101	122.1	103.7	106.9
Q9H1B5	Xylosyltransferase 2	Homo sapiens	2	XYLT2	2	1	-0.442222	0.0427143	-0.0923402	0.753168	-0.350497	0.119728	112.2	82.6	105.2	121.5	116.3	98.8	72.5	99.4	75.8	93.4	120.4	101.9
Q7Z3B3	KAT8 regulatory NSL complex subunit 1	Homo sapiens	13	KANSL1	13	1	-0.386468	0.000513538	-0.0365259	0.700699	-0.350497	0.00126819	109.5	83.7	106.8	111.3	105.6	111.6	83.7	88.4	79.1	107.1	104.4	108.7
Q99575	Ribonucleases P/MRP protein subunit POP1	Homo sapiens	25	POP1	25	1	-0.384584	0.0001423	-0.0335695	0.645975	-0.350497	0.000317207	109.3	83.8	106.9	109.4	108.6	110	85.3	83.8	82.3	110	103.8	106.8
Q9H0S4	Probable ATP-dependent RNA helicase DDX47	Homo sapiens	20	DDX47	20	1	-0.325539	0.00961558	0.0257376	0.88204	-0.350497	0.008318	106.5	85	108.4	105.2	102.1	112.3	85.1	81.4	88.6	117.1	99.4	108.7
P31321	cAMP-dependent protein kinase type I-beta regulatory subunit	Homo sapiens	8	PRKAR1B	8	1	-0.28279	0.00534245	0.0676387	0.528849	-0.350497	0.00219723	104.5	85.9	109.5	104.2	99.9	109.5	86.4	82.1	89.3	112.7	104.2	111.6
Q6P0N0	Mis18-binding protein 1	Homo sapiens	8	MIS18BP1	8	1	-0.394032	0.000336737	-0.0454314	0.605998	-0.349365	0.000933747	109.9	83.6	106.5	107.9	106.2	115.5	83.1	84.3	83.5	106.5	108.8	104.3
Q15776	Zinc finger protein with KRAB and SCAN domains 8	Homo sapiens	5	ZKSCAN8	5	1	-0.452057	0.00645844	-0.103147	0.565574	-0.348232	0.0289694	112.7	82.4	104.9	113.9	101.6	122.5	80.4	86.5	80.3	110.7	93.9	110.1
Q14331	Protein FRG1	Homo sapiens	10	FRG1	10	1	-0.422752	5.49549e-05	-0.07552	0.296363	-0.348232	0.000235795	111.3	83	105.7	112.7	110.3	111	84.1	84.4	80.5	104.7	106.5	105.7
Q9P0U3	Sentrin-specific protease 1	Homo sapiens	20	SENP1	20	1	-0.360305	0.00061335	-0.011588	0.914063	-0.348232	0.00100798	108.3	84.3	107.4	109.6	112	103.2	82.5	87.8	82.7	106.8	106.1	109.3
Q8IY81	pre-rRNA processing protein FTSJ3	Homo sapiens	26	FTSJ3	26	1	-0.32916	0.009173	0.0200577	0.910245	-0.348232	0.00864721	106.8	85	108.2	104	99.8	116.6	85.5	85	84.5	114.3	101.3	109.1
Q9GZR2	RNA exonuclease 4	Homo sapiens	14	REXO4	14	1	-0.261881	0.0531906	0.0867838	0.616288	-0.348232	0.019754	103.6	86.4	110	101.1	98.1	111.5	85.4	86	87.8	123.1	99.8	107.1
P61129	Zinc finger CCCH domain-containing protein 6	Homo sapiens	7	ZC3H6	7	1	-0.0831412	0.556567	0.265437	0.23162	-0.348232	0.0241275	95.4	90	114.6	87.6	96.3	102.2	91.4	88.7	89.9	130.1	106.1	107.6
Q13185	Chromobox protein homolog 3	Homo sapiens	9	CBX3	9	1	-0.612637	0.00130501	-0.265345	0.18843	-0.345964	0.0331557	120.7	79	100.4	130.5	118.1	113.4	80.2	84.6	72	90.1	102.4	108.7
O75093	Slit homolog 1 protein	Homo sapiens	18	SLIT1	18	1	-0.498179	0.00219258	-0.153607	0.37027	-0.345964	0.0189929	115.1	81.4	103.5	108.2	111.7	125.4	81.8	79.4	83.1	109.5	93.5	107.5
Q96EK4	THAP domain-containing protein 11	Homo sapiens	3	THAP11	3	1	-0.424688	0.00103723	-0.0785637	0.497134	-0.345964	0.00416754	111.4	83	105.5	114.2	117.8	102.3	83.3	85.1	80.7	105.6	103.8	107.2
Q96D70	R3H domain-containing protein 4	Homo sapiens	5	R3HDM4	5	1	-0.263612	0.0399336	0.0827026	0.610965	-0.345964	0.0149278	103.7	86.4	109.9	93.5	110.7	107.1	90.8	77	91.4	111.9	105.3	112.4
Q01196	Runt-related transcription factor 1	Homo sapiens	13	RUNX1	13	1	-0.76366	5.12867e-05	-0.416962	0.0106249	-0.344828	0.00804079	128.3	75.6	96.1	134.6	125.7	124.6	74.1	81.3	71.4	97.8	90.2	100.2
Q9H6S3	Epidermal growth factor receptor kinase substrate 8-like protein 2	Homo sapiens	3	EPS8L2	3	1	-0.508403	0.000113875	-0.163268	0.132169	-0.344828	0.001578	115.6	81.2	103.2	117.5	115	114.3	83.7	81	79	108.5	103.3	97.7
Q5VTB9	E3 ubiquitin-protein ligase RNF220	Homo sapiens	3	RNF220	3	1	-0.364013	0.127463	-0.0174171	0.967442	-0.344828	0.17113	108.5	84.3	107.2	115.9	86.4	123.2	82	94.2	76.8	121.2	88.3	112
Q03188	Centromere protein C	Homo sapiens	24	CENPC	24	1	-0.300448	0.00654772	0.045443	0.715233	-0.344828	0.00403022	105.5	85.7	108.8	104.2	114.5	97.8	86.9	85.3	84.8	109.8	110.7	106.1
Q9UHA2	SS18-like protein 2	Homo sapiens	2	SS18L2	2	1	-0.298673	0.0268089	0.045443	0.797831	-0.344828	0.0174934	105.4	85.7	108.8	106	96.6	113.7	78.4	92.9	85.9	101.3	114.6	110.6
P29992	Guanine nucleotide-binding protein subunit alpha-11	Homo sapiens	7	GNA11	7	1	-0.415037	0.00107798	-0.0724828	0.5217	-0.343692	0.00404825	111.1	83.3	105.7	110.7	112.3	110.2	79.9	79.8	90.1	105.7	99.7	111.5
O43861	Probable phospholipid-transporting ATPase IIB	Homo sapiens	5	ATP9B	5	1	-0.380822	0.000768987	-0.0380063	0.709898	-0.343692	0.00183637	109.4	84	106.6	106.5	106.9	114.8	83	87.3	81.7	104.8	111	103.9
P17275	Transcription factor jun-B	Homo sapiens	5	JUNB	5	1	-0.364013	0.00582185	-0.0203404	0.905213	-0.343692	0.00991203	108.6	84.4	107.1	112.1	106.7	107	81.9	85.6	85.6	106.8	96.8	117.5
O95073	Fibrinogen silencer-binding protein	Homo sapiens	1	FSBP	1	1	-0.114035	0.694243	0.228973	0.546249	-0.343692	0.206792	96.9	89.5	113.6	107	75.2	108.4	75.7	105.8	87.1	124	90.2	126.6
Q8N138	ORM1-like protein 3	Homo sapiens	1	ORMDL3	1	1	0.0731347	0.680629	0.41792	0.140022	-0.343692	0.0460742	88.5	93.2	118.3	79.8	82.4	103.4	87.9	88.4	103.3	117.4	108.2	129.1
Q6PIY7	Poly(A) RNA polymerase GLD2	Homo sapiens	5	PAPD4	5	1	-0.354759	0.00345498	-0.011588	0.94081	-0.342555	0.00526379	108.1	84.6	107.3	103.5	104.8	116	83.1	81.6	89	110.2	101.7	109.9
Q9NP66	High mobility group protein 20A	Homo sapiens	13	HMG20A	13	1	-0.302226	0.000464752	0.0398403	0.577414	-0.342555	0.000306082	105.7	85.7	108.6	105.9	104.8	106.4	86	85.4	85.6	110	104.9	111
Q86US8	Telomerase-binding protein EST1A	Homo sapiens	22	SMG6	22	1	-0.212568	0.0190337	0.130931	0.277747	-0.342555	0.00222779	101.4	87.6	111	96.5	99.6	108.2	87.8	83.4	91.6	112.7	111.4	109
O00458	Interferon-related developmental regulator 1	Homo sapiens	4	IFRD1	4	1	-0.086201	0.823261	0.255803	0.597166	-0.342555	0.311184	95.7	90.1	114.3	76.6	111.9	98.5	85.4	62.6	122.3	132.8	116	94
Q8N1S5	Zinc transporter ZIP11	Homo sapiens	6	SLC39A11	6	1	-0.268817	0.0081519	0.0731347	0.507938	-0.341417	0.00292133	104.1	86.4	109.5	105.5	99	107.7	84.5	88.3	86.4	104.2	116.6	107.8
Q9BT25	HAUS augmin-like complex subunit 8	Homo sapiens	5	HAUS8	5	1	-0.483985	0.0140517	-0.142417	0.53027	-0.340277	0.078198	114.5	81.9	103.7	126.3	117	100.1	78.9	88	78.7	98.8	94	118.2
Q96ER3	Protein SAAL1	Homo sapiens	13	SAAL1	13	1	-0.426625	9.58189e-05	-0.086201	0.291215	-0.340277	0.000496347	111.7	83.1	105.2	110.3	109.7	115.1	85.4	80.4	83.5	106	104.8	104.8
Q9HC77	Centromere protein J	Homo sapiens	2	CENPJ	2	1	-0.380822	0.0775801	-0.0394883	0.908847	-0.340277	0.132095	109.5	84.1	106.5	111.9	105.6	110.9	82.3	97.8	72.2	106.4	126.4	86.6
P42229	Signal transducer and activator of transcription 5A	Homo sapiens	10	STAT5A	10	1	-0.248108	0.00742282	0.0922074	0.386803	-0.340277	0.00179836	103.2	86.9	110	103	100.9	105.5	87.2	88.1	85.4	114.7	102.7	112.4
Q9H5H4	Zinc finger protein 768	Homo sapiens	3	ZNF768	3	1	-0.520769	0.0036658	-0.181149	0.36554	-0.339137	0.0389181	116.3	81.1	102.6	126.5	106.7	115.8	84.6	87.4	71.3	106.2	93.9	107.7
Q9BZG8	Diphthamide biosynthesis protein 1	Homo sapiens	12	DPH1	12	1	-0.39973	0.00193076	-0.0603973	0.629279	-0.339137	0.00595097	110.4	83.7	105.9	110.3	104.7	116.1	80	90.6	80.5	107.7	101	109
Q9Y5A6	Zinc finger and SCAN domain-containing protein 21	Homo sapiens	1	ZSCAN21	1	1	-0.356606	0.0467256	-0.0174171	0.955046	-0.339137	0.0685299	108.3	84.6	107	96.2	118.2	110.5	89.1	74.5	90.3	103.4	121	96.8
O95707	Ribonuclease P protein subunit p29	Homo sapiens	7	POP4	7	1	-0.32916	0.00126178	0.0100637	0.934645	-0.339137	0.00140411	107.1	85.2	107.8	107.4	104.9	108.9	80.1	85.4	90	107.2	105	111.1
Q3T8J9	GON-4-like protein	Homo sapiens	8	GON4L	8	1	-0.14401	0.161762	0.195348	0.229644	-0.339137	0.00754131	98.4	89	112.6	90.3	102.7	102.1	90.1	86	90.9	109.4	121.4	107
Q9BZR9	Probable E3 ubiquitin-protein ligase TRIM8	Homo sapiens	1	TRIM8	1	1	-0.562772	0.0246536	-0.224317	0.468001	-0.337996	0.184712	118.5	80.2	101.4	116.2	136.4	102.8	90.9	80	69.6	92.5	121	90.6
Q9C086	INO80 complex subunit B	Homo sapiens	3	INO80B	3	1	-0.320126	0.0762041	0.0186342	0.951228	-0.337996	0.0756431	106.6	85.4	108	106.6	92.2	121	83	96.5	76.8	112.4	97.8	113.7
Q6TFL4	Kelch-like protein 24	Homo sapiens	3	KLHL24	3	1	-0.00433459	0.993454	0.334568	0.473555	-0.337996	0.284163	92.1	91.8	116.1	89.3	91.4	95.5	85.4	95.7	94.4	93.4	159.2	95.6
O75940	Survival of motor neuron-related-splicing factor 30	Homo sapiens	11	SMNDC1	11	1	-0.358454	0.00137924	-0.0218044	0.853746	-0.336855	0.00252993	108.5	84.6	106.9	102.5	112.9	110.1	86.6	79.3	88	108.5	106.6	105.5
Q8N8A6	ATP-dependent RNA helicase DDX51	Homo sapiens	25	DDX51	25	1	-0.33825	0.00158772	-0.00144342	0.992587	-0.336855	0.00211289	107.5	85.1	107.4	104.7	105.1	112.8	85.8	85.7	83.6	113.3	104.1	104.9
Q9NZC9	SWI/SNF-related matrix-associated actin-dependent regulator of chromatin subfamily A-like protein 1	Homo sapiens	21	SMARCAL1	21	1	-0.298673	0.00642931	0.0370307	0.773758	-0.336855	0.00447913	105.7	85.9	108.5	104.5	103.7	108.9	86.1	82.8	88.7	113.8	99.5	112
P06213	Insulin receptor	Homo sapiens	1	INSR	1	1	-0.210897	0.477055	0.125651	0.77215	-0.336855	0.256986	101.5	87.7	110.8	81.5	92.4	130.5	78.4	78.7	106.1	124.1	93.9	114.4
Q9HC07	Transmembrane protein 165	Homo sapiens	8	TMEM165	8	1	-0.494109	0.00359071	-0.158429	0.387466	-0.335712	0.0313674	115.1	81.7	103.2	108.5	113.2	123.6	89.5	78.1	77.5	95.1	114.1	100.3
Q8TDN6	Ribosome biogenesis protein BRX1 homolog	Homo sapiens	13	BRIX1	13	1	-0.360305	0.000994926	-0.0247367	0.820886	-0.335712	0.00192487	108.6	84.6	106.8	106.9	107.4	111.5	88.1	86.3	79.4	111.5	104.6	104.2
O75575	DNA-directed RNA polymerase III subunit RPC9	Homo sapiens	1	CRCP	1	1	-0.318326	0.0287597	0.0172093	0.935364	-0.335712	0.0284474	106.6	85.5	107.9	107.3	104	108.4	87	88.1	81.5	119.5	92.6	111.6
O15060	Zinc finger and BTB domain-containing protein 39	Homo sapiens	2	ZBTB39	2	1	0.115033	0.508168	0.449957	0.122103	-0.335712	0.0484429	87	94.2	118.8	75.8	86.8	98.3	87.3	97.5	97.8	120	104.5	132
P51813	Cytoplasmic tyrosine-protein kinase BMX	Homo sapiens	2	BMX	2	1	-0.771027	0.0047358	-0.436354	0.190152	-0.334568	0.195549	129	75.6	95.4	136	113.7	137.2	70.7	83.2	73.1	92.1	77.1	116.8
Q9Y3X0	Coiled-coil domain-containing protein 9	Homo sapiens	8	CCDC9	8	1	-0.314733	0.02194	0.0186342	0.9272	-0.334568	0.0212728	106.5	85.6	107.9	108	99.3	112.3	83.7	89.2	83.9	115	95.1	113.6
Q99865	Spindlin-2A	Homo sapiens	1	SPIN2A	1	1	-0.0513992	0.785543	0.282143	0.296363	-0.334568	0.0639724	94.3	91	114.7	82.7	101.1	99.2	99.8	98.1	75.1	108.3	110	125.8
Q969X6	Cirhin	Homo sapiens	19	UTP4	19	1	-0.360305	0.000401801	-0.0262051	0.764788	-0.333424	0.000877795	108.6	84.7	106.7	104.7	111.6	109.6	85.7	82.2	86.1	109.3	106.8	103.9
O96028	Histone-lysine N-methyltransferase NSD2	Homo sapiens	26	NSD2	26	1	-0.249822	0.00703944	0.0840643	0.423046	-0.333424	0.00199032	103.4	87	109.6	104.6	103	102.7	88.5	91	81.6	108.9	114.7	105.2
Q96BR6	Zinc finger protein 669	Homo sapiens	1	ZNF669	1	1	-0.386468	0.0830629	-0.0543923	0.876977	-0.332278	0.157137	110	84.1	105.9	108.9	105.3	115.8	91.3	93.4	67.7	95.6	128.8	93.3
Q8NEM7	Transcription factor SPT20 homolog	Homo sapiens	2	SUPT20H	2	1	-0.352916	0.00745366	-0.0218044	0.906354	-0.332278	0.0125774	108.4	84.8	106.8	113.4	115.5	96.2	83.6	85	85.9	103.1	110.8	106.5
Q06787	Fragile X mental retardation protein 1	Homo sapiens	18	FMR1	18	1	-1.00868	5.10752e-06	-0.678072	0.000278228	-0.331132	0.00654725	141.4	70.3	88.4	141.1	147.8	135.2	73.6	67.3	69.9	89.3	89.3	86.5
Q9BXI6	TBC1 domain family member 10A	Homo sapiens	11	TBC1D10A	11	1	-0.289827	0.0219516	0.0426443	0.798962	-0.331132	0.014603	105.3	86.2	108.5	102	104.2	109.8	78.5	84.6	95.5	106.7	102.2	116.5
P51816	AF4/FMR2 family member 2	Homo sapiens	5	AFF2	5	1	-0.136062	0.067396	0.195348	0.105291	-0.331132	0.00144883	98.2	89.4	112.4	94.2	102.2	98.2	88.9	90.5	88.7	106.7	115.4	115.1
Q6ZSZ5	Rho guanine nucleotide exchange factor 18	Homo sapiens	23	ARHGEF18	23	1	-0.177882	0.0210367	0.15056	0.166898	-0.329985	0.00126744	100.2	88.5	111.3	97.8	97.8	105	86.9	87.8	90.9	112.9	106.9	114
Q99547	M-phase phosphoprotein 6	Homo sapiens	8	MPHOSPH6	8	1	-0.253257	0.00534215	0.0758749	0.443233	-0.328836	0.00167712	103.7	87	109.3	101.4	108.7	101	83.1	86.5	91.4	108.7	111.9	107.4
P35968	Vascular endothelial growth factor receptor 2	Homo sapiens	1	KDR	1	1	-0.112475	0.629859	0.215368	0.495238	-0.327687	0.14787	97.2	89.9	112.9	92.8	98.1	100.7	85.4	93.8	90.6	94.6	141.4	102.5
O15304	Apoptosis regulatory protein Siva	Homo sapiens	2	SIVA1	2	1	-0.588574	2.55757e-05	-0.263612	0.0140369	-0.326537	0.00122745	120.1	79.8	100.1	120.2	116.8	123.4	78.2	80.5	80.7	97.1	103.5	99.7
Q9NQ55	Suppressor of SWI4 1 homolog	Homo sapiens	12	PPAN	12	1	-0.403542	0.000711861	-0.077041	0.460088	-0.326537	0.00307419	110.9	83.9	105.2	113.5	115.3	104	83.8	87.3	80.5	102.9	107	105.6
O94880	PHD finger protein 14	Homo sapiens	20	PHF14	20	1	-0.37707	0.000151307	-0.0513992	0.473979	-0.326537	0.000471457	109.7	84.4	105.9	107.9	109.9	111.3	85.1	85.7	82.5	108.8	104	104.8
Q9NW81	ATP synthase subunit s-like protein	Homo sapiens	6	DMAC2	6	1	-0.354759	0.000261873	-0.0291463	0.717194	-0.326537	0.000558307	108.6	84.9	106.5	106.1	110.3	109.4	83.3	83	88.3	105.1	106.5	107.9
Q6P3W2	DnaJ homolog subfamily C member 24	Homo sapiens	1	DNAJC24	1	1	-0.307573	0.27198	0.0186342	0.97131	-0.326537	0.269534	106.4	85.9	107.7	118.7	106.6	93.8	90	93.9	73.9	79.5	136.6	107
Q6NXT1	Ankyrin repeat domain-containing protein 54	Homo sapiens	4	ANKRD54	4	1	-0.222633	0.0715304	0.104337	0.520693	-0.326537	0.0186436	102.3	87.7	110	102	95.5	109.5	81.9	86.6	94.5	117.3	100.4	112.3
Q15172	Serine/threonine-protein phosphatase 2A 56 kDa regulatory subunit alpha isoform	Homo sapiens	6	PPP2R5A	6	1	-1.85726	1.69944e-05	-1.53533	0.000427358	-0.325386	0.308414	185.1	51	63.9	173.8	206.9	174.5	57.4	44.9	50.8	64.4	70	57.5
O43524	Forkhead box protein O3	Homo sapiens	11	FOXO3	11	1	-0.2567	0.0282547	0.0690147	0.635339	-0.325386	0.0118733	103.9	87	109	95.4	103.2	113.3	86.5	83.6	91	113.3	102.8	111.1
Q01543	Friend leukemia integration 1 transcription factor	Homo sapiens	12	FLI1	12	1	-0.0969617	0.394256	0.228973	0.212342	-0.325386	0.0136671	96.6	90.3	113.2	91.2	92.8	105.7	89.2	86.4	95.3	119.7	104.3	115.4
Q15390	Mitochondrial fission regulator 1	Homo sapiens	1	MTFR1	1	1	-0.461959	0.0307809	-0.137648	0.606998	-0.324235	0.136206	113.8	82.6	103.5	117.7	93.1	130.7	74.6	77.2	96.2	101.5	103.5	105.5
Q96P11	Probable 28S rRNA (cytosine-C(5))-methyltransferase	Homo sapiens	16	NSUN5	16	1	-0.358454	0.000211501	-0.0350469	0.630097	-0.323082	0.000503409	108.8	84.9	106.3	107.4	107.8	111.3	83.8	84.4	86.5	109.1	104.3	105.3
Q6IQ21	Zinc finger protein 770	Homo sapiens	1	ZNF770	1	1	-0.354759	0.160873	-0.0320936	0.940513	-0.323082	0.231226	108.7	85	106.3	93.6	135.5	97	87.5	76.9	90.4	102.5	124.7	91.7
Q07020	60S ribosomal protein L18	Homo sapiens	8	RPL18	8	1	-0.343732	0.015604	-0.0203404	0.920834	-0.323082	0.0255494	108.1	85.2	106.6	112.6	95.9	115.9	81.6	89.9	84.1	110.8	98.8	110.3
P59780	AP-3 complex subunit sigma-2	Homo sapiens	1	AP3S2	1	1	-0.279284	0.233815	0.0440443	0.910245	-0.323082	0.187818	105.1	86.6	108.4	87.9	111.5	115.8	96.2	85.5	78.1	132.1	99.4	93.6
P49753	Acyl-coenzyme A thioesterase 2, mitochondrial	Homo sapiens	1	ACOT2	1	1	0.42975	0.264911	0.753605	0.222062	-0.323082	0.304224	74.4	100.2	125.4	52.4	86.7	84.1	78.9	92.4	129.4	147.7	130.7	97.8
Q9Y2R2	Tyrosine-protein phosphatase non-receptor type 22	Homo sapiens	1	PTPN22	1	1	-0.413115	0.0467256	-0.0908029	0.747134	-0.321928	0.133265	111.5	83.8	104.7	116.2	112.7	105.7	87.1	83.9	80.3	129.5	93.5	91.1
O75387	Large neutral amino acids transporter small subunit 3	Homo sapiens	2	SLC43A1	2	1	-0.179515	0.241834	0.14274	0.505383	-0.321928	0.0528609	100.4	88.7	110.9	91.7	105	104.6	102.3	86.3	77.4	111.5	119.5	101.6
Q9H496	Torsin-1A-interacting protein 2, isoform IFRG15	Homo sapiens	2	TOR1AIP2	2	2	0.261832	0.0381537	0.584	0.0092128	-0.321928	0.00892682	81.1	97.3	121.6	78.9	79	85.4	102.2	85.1	104.5	124.2	118.3	122.2
Q99615	DnaJ homolog subfamily C member 7	Homo sapiens	32	DNAJC7	32	1	-0.277534	0.025298	0.0426443	0.796761	-0.320773	0.0163888	105.1	86.7	108.3	98.6	112.1	104.5	88.5	79	92.5	109.1	114.7	100.9
P61254	60S ribosomal protein L26	Homo sapiens	2	RPL26	2	1	-0.260152	0.240824	0.0607392	0.864868	-0.320773	0.167035	104.2	87.1	108.7	113.1	91.9	107.6	78.6	97	85.6	122.8	84.4	118.9
Q659A1	Little elongation complex subunit 2	Homo sapiens	8	ICE2	8	1	-0.222633	0.00382498	0.0976108	0.274991	-0.320773	0.000688795	102.5	87.8	109.7	104.8	100.8	101.9	89	88.3	86.1	112.7	110.7	105.6
Q5VWQ0	Round spermatid basic protein 1	Homo sapiens	19	RSBN1	19	1	-0.349235	0.000201852	-0.0291463	0.682511	-0.319618	0.000447193	108.5	85.2	106.3	109.5	109.5	106.5	88	83.3	84.3	105.2	107.5	106.2
Q9BY77	Polymerase delta-interacting protein 3	Homo sapiens	23	POLDIP3	23	1	-0.334607	0.0021126	-0.0144996	0.911263	-0.319618	0.00345559	107.8	85.5	106.7	104.7	105.2	113.5	86.5	84.4	85.6	112.1	101.1	107
Q5UIP0	Telomere-associated protein RIF1	Homo sapiens	75	RIF1	75	1	-0.261881	0.0278679	0.0579701	0.706494	-0.319618	0.0140674	104.3	87	108.6	98.2	106.8	108.1	91.3	84.2	85.6	114.3	113.8	97.8
Q6PKG0	La-related protein 1	Homo sapiens	33	LARP1	33	1	-0.281036	0.0023151	0.0370307	0.690093	-0.318461	0.00152579	105.3	86.6	108.1	105	104.1	106.8	86.8	86.2	86.9	114.3	106.6	103.3
P49916	DNA ligase 3	Homo sapiens	36	LIG3	36	1	-0.236164	0.0103206	0.0827026	0.4444	-0.318461	0.00284083	103.1	87.6	109.3	99.7	102.3	107.5	87.5	84.8	90.5	115.4	106.6	105.7
Q14011	Cold-inducible RNA-binding protein	Homo sapiens	7	CIRBP	7	1	-0.134477	0.430271	0.183963	0.44825	-0.318461	0.0738189	98.5	89.7	111.9	93.6	92.8	108.9	84.2	91.7	93	127.2	94.8	113.6
Q86X95	Corepressor interacting with RBPJ 1	Homo sapiens	7	CIR1	7	1	-0.21424	0.10479	0.10165	0.570982	-0.317304	0.0311695	102.2	88.1	109.7	89	107.6	110.1	90.6	79.7	93.9	113.7	109.8	105.6
Q14114	Low-density lipoprotein receptor-related protein 8	Homo sapiens	3	LRP8	3	1	-0.33825	0.00107224	-0.0218044	0.837913	-0.316146	0.00201425	108	85.5	106.5	108.3	110.6	105.3	89	84.3	83.2	105.8	102.2	111.4
Q9BZM6	NKG2D ligand 1	Homo sapiens	2	ULBP1	2	1	-0.325539	0.00272918	-0.00723157	0.956472	-0.316146	0.00397845	107.4	85.8	106.8	102.7	103.9	115.6	84.7	85.6	87	105.2	105.3	110
P56182	Ribosomal RNA processing protein 1 homolog A	Homo sapiens	16	RRP1	16	1	-0.274041	0.00450377	0.041243	0.689686	-0.316146	0.00270131	105	86.8	108.1	104.6	100.3	110.2	86.6	90.5	83.4	112	105.7	106.7
Q9BZE9	Tether containing UBX domain for GLUT4	Homo sapiens	16	ASPSCR1	16	1	-0.210897	0.00901997	0.105678	0.292692	-0.316146	0.0014264	102.1	88.2	109.8	103.6	101.8	100.7	89.5	85.9	89	112	113.5	103.8
Q8NI51	Transcriptional repressor CTCFL	Homo sapiens	1	CTCFL	1	1	-0.21424	0.719183	0.100305	0.916843	-0.314986	0.59192	102.3	88.1	109.6	119.5	68.5	118.8	57.5	130.7	76.1	130.5	56.9	141.5
O75461	Transcription factor E2F6	Homo sapiens	2	E2F6	2	1	-0.471929	0.00762727	-0.158429	0.433789	-0.313826	0.061059	114.6	82.6	102.7	113.8	105.4	124.7	80.6	87.2	80.1	113.4	89.2	105.5
Q9Y620	DNA repair and recombination protein RAD54B	Homo sapiens	5	RAD54B	5	1	-0.442222	0.00381259	-0.128156	0.433789	-0.313826	0.0265709	113.1	83.3	103.5	108.3	113.6	117.5	77.1	86.2	86.6	99.2	115.5	95.9
P49366	Deoxyhypusine synthase	Homo sapiens	16	DHPS	16	1	-0.394032	0.00395113	-0.0800879	0.569582	-0.313826	0.0158351	110.8	84.4	104.8	106	104.7	121.8	82.5	83.7	86.9	107.5	98.8	108.1
Q58EX7	Puratrophin-1	Homo sapiens	3	PLEKHG4	3	1	-0.351074	0.00152389	-0.0365259	0.735964	-0.313826	0.00362812	108.7	85.3	106	104.5	111.4	110.4	91.8	80.6	83.4	107.3	107.5	103.2
Q9H4L7	SWI/SNF-related matrix-associated actin-dependent regulator of chromatin subfamily A containing DEAD/H box 1	Homo sapiens	24	SMARCAD1	24	1	-0.32916	0.00576708	-0.0144996	0.922176	-0.313826	0.00913196	107.7	85.7	106.6	106.9	105.2	111.1	84.4	88.6	84.1	116	98.3	105.5
Q13395	Probable methyltransferase TARBP1	Homo sapiens	21	TARBP1	21	1	-0.277534	0.00941932	0.0370307	0.779494	-0.313826	0.00641986	105.2	86.8	107.9	101.5	101.1	113.1	86.8	81.9	91.8	110.6	108.3	104.9
O43709	Probable 18S rRNA (guanine-N(7))-methyltransferase	Homo sapiens	6	BUD23	6	1	-0.123434	0.188484	0.191563	0.208294	-0.313826	0.00710153	98	90	111.9	94.9	96.9	102.4	91	87.9	91.2	121.4	104.6	109.8
Q5TBK1	NEDD4-binding protein 2-like 1	Homo sapiens	2	N4BP2L1	2	1	-0.68966	0.00582185	-0.37707	0.227272	-0.312665	0.185036	125.5	77.8	96.7	126.4	105.4	144.7	83.5	69.5	80.5	92.5	89.5	108
Q8NEJ9	Neuroguidin	Homo sapiens	7	NGDN	7	1	-0.288065	0.00240756	0.0243197	0.819828	-0.312665	0.00205114	105.8	86.6	107.6	103.1	109	105.3	87.1	83.7	89.1	111.9	108.2	102.6
P18621	60S ribosomal protein L17	Homo sapiens	11	RPL17	11	1	-0.261881	0.00205391	0.0496308	0.541542	-0.312665	0.00103779	104.6	87.2	108.3	106.8	100.7	106.2	86.1	87.6	87.9	111.5	104.8	108.5
P0CE71	Putative oncomodulin-2	Homo sapiens	1	OCM2	1	1	-0.231075	0.343411	0.0813396	0.830646	-0.312665	0.214583	103.1	87.8	109.1	103.2	89.9	116.2	87	100.4	76.1	126.8	84.6	115.9
Q64LD2	WD repeat-containing protein 25	Homo sapiens	7	WDR25	7	1	-0.142417	0.0371095	0.171207	0.106798	-0.312665	0.00105789	99	89.7	111.4	93.9	101.6	101.4	89.5	88.6	90.9	110.8	114.2	109.2
P52597	Heterogeneous nuclear ribonucleoprotein F	Homo sapiens	10	HNRNPF	10	1	-0.325539	0.00137314	-0.013043	0.90771	-0.311503	0.00225176	107.6	85.9	106.6	113.1	105.5	104.1	84.2	89.1	84.4	108.1	103.3	108.3
Q9NV31	U3 small nucleolar ribonucleoprotein protein IMP3	Homo sapiens	8	IMP3	8	1	-0.295128	0.0490121	0.015783	0.94655	-0.311503	0.049059	106.2	86.5	107.4	98.7	98.4	121.3	85.5	81	93	114.4	103.4	104.2
Q9NW08	DNA-directed RNA polymerase III subunit RPC2	Homo sapiens	21	POLR3B	21	1	-0.261881	0.00483849	0.051024	0.605998	-0.311503	0.0024271	104.5	87.2	108.3	100.7	105.5	107.4	85.6	86.3	89.7	114.2	104.4	106.2
Q96C90	Protein phosphatase 1 regulatory subunit 14B	Homo sapiens	3	PPP1R14B	3	1	-0.00578235	0.940521	0.305679	0.0126315	-0.311503	0.00100765	92.8	92.4	114.7	90	92.7	95.7	94.9	89.1	93.3	118.3	111.5	114.4
Q9BRP1	Programmed cell death protein 2-like	Homo sapiens	8	PDCD2L	8	1	-0.327348	0.0179771	-0.0159576	0.938428	-0.31034	0.0282223	107.7	85.8	106.5	105.7	102.5	114.8	82.4	85.4	89.8	116.5	94.9	108.1
P05423	DNA-directed RNA polymerase III subunit RPC4	Homo sapiens	11	POLR3D	11	1	-0.270556	0.0120308	0.0398403	0.762615	-0.31034	0.0076424	105	87	108	104.7	97.7	112.6	85.4	90.8	84.9	111.8	103.1	109
Q13601	KRR1 small subunit processome component homolog	Homo sapiens	20	KRR1	20	1	-0.253257	0.022121	0.0565835	0.685561	-0.31034	0.0109455	104.2	87.4	108.4	100.1	100.3	112.2	88.6	85.1	88.5	116.8	103.7	104.6
O43543	DNA repair protein XRCC2	Homo sapiens	1	XRCC2	1	1	-0.171368	0.323285	0.140124	0.55989	-0.31034	0.0861091	100.3	89.1	110.6	101.7	87	112.2	81	100.3	86.1	117.8	97.9	116
Q92834	X-linked retinitis pigmentosa GTPase regulator	Homo sapiens	11	RPGR	11	1	-0.39973	0.00073722	-0.0908029	0.399608	-0.309176	0.00403022	111.2	84.3	104.5	108.7	109.8	115.1	87	82.6	83.4	98.1	109.9	105.4
Q86WC4	Osteopetrosis-associated transmembrane protein 1	Homo sapiens	3	OSTM1	3	1	-0.110916	0.618213	0.197865	0.515841	-0.309176	0.158328	97.6	90.4	112	102.8	89.4	100.7	84.9	94.2	92	95.1	138.7	102.2
Q19AV6	Zinc finger SWIM domain-containing protein 7	Homo sapiens	1	ZSWIM7	1	1	0.045443	0.886957	0.355016	0.3969	-0.309176	0.253326	90.6	93.5	115.9	77.3	80.8	113.7	91.7	85.5	103.5	141	93.3	113.4
Q96NH3	Protein broad-minded	Homo sapiens	2	TBC1D32	2	1	0.732052	0.0380819	1.04124	0.0634741	-0.309176	0.198242	63.6	105.6	130.8	50.4	71.3	69	103.1	88.9	124.7	117	159.1	116.4
P13051	Uracil-DNA glycosylase	Homo sapiens	6	UNG	6	1	-0.675765	6.60376e-05	-0.367732	0.0139823	-0.308011	0.00878913	125	78.2	96.8	123.8	121.5	129.5	84.3	79.1	71.1	95.7	94.8	100
Q9H3S1	Semaphorin-4A	Homo sapiens	11	SEMA4A	11	1	-0.526992	0.0054675	-0.217591	0.326456	-0.308011	0.0778111	117.5	81.5	101	105.7	127.4	119.3	79.6	75.8	89.2	89.5	102.2	111.2
Q9H773	dCTP pyrophosphatase 1	Homo sapiens	10	DCTPP1	10	1	-0.384584	0.00130454	-0.077041	0.487759	-0.308011	0.00560629	110.6	84.6	104.8	110	107.8	113.9	83.5	84.9	85.5	101	100.1	113.3
Q9BTD8	RNA-binding protein 42	Homo sapiens	6	RBM42	6	1	-0.302226	0.00353108	0.00432161	0.969265	-0.308011	0.00412639	106.6	86.4	107	104.1	113.4	102.2	86.2	86.5	86.6	106.1	111.9	102.9
Q9H0G5	Nuclear speckle splicing regulatory protein 1	Homo sapiens	19	NSRP1	19	1	-0.279284	0.0142181	0.0285692	0.849419	-0.308011	0.0111025	105.5	86.9	107.6	104.2	100.9	111.3	86	90.5	84.3	109.8	98.7	114.3
Q92830	Histone acetyltransferase KAT2A	Homo sapiens	7	KAT2A	7	1	-0.37707	0.0010216	-0.0709665	0.497249	-0.306846	0.00410062	110.2	84.9	104.9	105.5	108.9	116.2	86.5	81.2	87	106.1	107.8	101
Q6ZUK4	Transmembrane protein 26	Homo sapiens	7	TMEM26	7	1	-0.289827	0.132086	0.0172093	0.960321	-0.306846	0.131971	106	86.7	107.3	101.2	91.3	125.5	80	90	90.1	100.2	100.8	120.8
Q76L83	Putative Polycomb group protein ASXL2	Homo sapiens	15	ASXL2	15	1	-0.284546	0.000933155	0.0229004	0.796012	-0.306846	0.000811453	105.8	86.8	107.4	104.1	107.2	106.1	84.4	88.2	87.9	110.5	104.1	107.6
Q92766	Ras-responsive element-binding protein 1	Homo sapiens	20	RREB1	20	1	-0.192645	0.0456827	0.1137	0.380839	-0.306846	0.00697453	101.4	88.8	109.8	100.6	95.2	108.4	90.4	89.1	86.8	116.4	104.8	108.3
Q96C36	Pyrroline-5-carboxylate reductase 2	Homo sapiens	7	PYCR2	7	1	-0.0816138	0.590331	0.225275	0.325274	-0.306846	0.0516121	96.3	91	112.6	89.9	105.1	94	99.3	81.2	92.6	123.5	113.5	100.8
Q16667	Cyclin-dependent kinase inhibitor 3	Homo sapiens	2	CDKN3	2	1	0.0398403	0.71422	0.345964	0.05826	-0.306846	0.00967292	90.9	93.5	115.6	86	89.9	96.9	92.8	101.1	86.5	120.9	115.7	110.2
Q6PD74	Alpha- and gamma-adaptin-binding protein p34	Homo sapiens	8	AAGAB	8	1	-0.84944	5.48342e-05	-0.545824	0.00575461	-0.305679	0.0278927	133.9	74.3	91.8	129.2	140.7	131.9	75.9	65.9	81	95	86.4	94
P61599	N-alpha-acetyltransferase 20	Homo sapiens	5	NAA20	5	1	-0.334607	0.019405	-0.0291463	0.886353	-0.305679	0.0367816	108.2	85.8	106	104	106.6	114.1	80.5	87.8	89	112.5	92.1	113.4
Q9Y4C5	Carbohydrate sulfotransferase 2	Homo sapiens	3	CHST2	3	1	-0.296899	0.0140612	0.0071955	0.969265	-0.305679	0.0156216	106.4	86.6	107	107.3	111.2	100.8	82.9	94.9	81.9	114.3	102.3	104.3
P35251	Replication factor C subunit 1	Homo sapiens	47	RFC1	47	1	-0.234465	0.00774193	0.0717627	0.467257	-0.305679	0.00247025	103.4	87.9	108.7	102.9	99.8	107.5	85.8	89	89	113.2	103.5	109.3
Q9Y535	DNA-directed RNA polymerase III subunit RPC8	Homo sapiens	4	POLR3H	4	1	-0.181149	0.147339	0.124328	0.473389	-0.305679	0.0293051	100.9	89	110	94.9	95.1	112.8	84.3	85.9	96.9	114.5	103.7	111.9
Q9P2W1	Homologous-pairing protein 2 homolog	Homo sapiens	7	PSMC3IP	7	1	-0.0846703	0.392462	0.221568	0.169644	-0.305679	0.0100871	96.5	91	112.5	95.7	98.7	95.2	89.1	87	97	116.6	102.5	118.3
Q9HCP0	Casein kinase I isoform gamma-1	Homo sapiens	4	CSNK1G1	4	1	-0.471929	0.000775813	-0.168123	0.23162	-0.304511	0.010967	114.9	82.8	102.3	112	114.6	118.1	80.3	78	90.2	103.4	95.8	107.7
Q66K64	DDB1- and CUL4-associated factor 15	Homo sapiens	6	DCAF15	6	1	-0.32916	0.00382975	-0.0232698	0.864868	-0.304511	0.0071367	107.9	85.9	106.2	104.5	111.2	108	87.9	86.1	83.8	97.3	109.5	111.7
O15417	Trinucleotide repeat-containing gene 18 protein	Homo sapiens	7	TNRC18	7	1	-0.260152	0.0210614	0.045443	0.759401	-0.304511	0.0125854	104.6	87.4	108	105.4	106.1	102.5	84.3	88.2	89.7	102.1	102.4	119.4
Q9BXK1	Krueppel-like factor 16	Homo sapiens	2	KLF16	2	1	-0.448115	0.00113479	-0.145605	0.296363	-0.303342	0.0117488	113.8	83.4	102.9	113.6	109.9	117.8	81.2	84.6	84.2	109.5	93.2	105.9
P78345	Ribonuclease P protein subunit p38	Homo sapiens	13	RPP38	13	1	-0.388355	0.000801571	-0.086201	0.419537	-0.303342	0.00412537	110.9	84.6	104.5	112.5	106	114	83.3	89.4	81.2	105.8	100.1	107.5
Q9BV86	N-terminal Xaa-Pro-Lys N-methyltransferase 1	Homo sapiens	10	NTMT1	10	1	-0.258425	0.0177896	0.0440443	0.748965	-0.303342	0.0106354	104.7	87.5	107.9	103.8	98.5	111.6	85.6	89.5	87.3	112.8	99.8	111.1
Q2PZI1	Probable C-mannosyltransferase DPY19L1	Homo sapiens	7	DPY19L1	7	1	0.181421	0.465521	0.485427	0.223364	-0.303342	0.174982	84.9	96.3	118.8	74.9	77.5	102.2	92.6	87.5	108.7	112.9	141.1	102.6
Q14680	Maternal embryonic leucine zipper kinase	Homo sapiens	13	MELK	13	1	-0.498179	0.00177539	-0.194295	0.260402	-0.302173	0.0290657	116.2	82.3	101.5	111.6	110.8	126.2	81.4	80.7	84.8	94.5	99.3	110.7
P42766	60S ribosomal protein L35	Homo sapiens	9	RPL35	9	1	-0.307573	0.0093929	-0.00578235	0.971155	-0.302173	0.0129573	107	86.4	106.6	107.3	114.7	99	85.1	86.6	87.6	110.8	109.7	99.1
Q6IQ49	Protein SDE2 homolog	Homo sapiens	11	SDE2	11	1	-0.174621	0.105975	0.126973	0.409142	-0.302173	0.0158936	100.7	89.2	110	94.2	100	108.1	85.7	85.5	96.6	114.8	103	112.2
Q96QA5	Gasdermin-A	Homo sapiens	4	GSDMA	4	1	0.0989585	0.871405	0.40163	0.597995	-0.302173	0.551182	88.4	94.7	116.8	90.4	96.2	78.8	76.3	96.7	111.2	90.6	183.7	76.2
Q8N5L8	Ribonuclease P protein subunit p25-like protein	Homo sapiens	2	RPP25L	2	1	-0.494109	0.0359232	-0.192645	0.517992	-0.301002	0.216852	116.1	82.4	101.5	112.8	97.4	138	81.2	93.5	72.4	101.6	90.6	112.3
Q96QE3	ATPase family AAA domain-containing protein 5	Homo sapiens	7	ATAD5	7	1	-0.45799	0.00965941	-0.158429	0.44569	-0.301002	0.0761342	114.4	83.2	102.5	118.1	116.6	108.4	95.4	75.5	78.6	93.6	115.7	98.1
Q8IY22	C-Maf-inducing protein	Homo sapiens	4	CMIP	4	1	-0.364013	0.00174703	-0.0634092	0.567119	-0.301002	0.00625664	109.7	85.2	105	105.2	109.4	114.6	88.4	85.6	81.8	100.4	103.3	111.3
Q7Z4H7	HAUS augmin-like complex subunit 6	Homo sapiens	19	HAUS6	19	1	-0.237864	0.01148	0.0635029	0.552159	-0.301002	0.00440869	103.7	88	108.4	102.8	99.2	109	87.6	91.7	84.6	113.2	104.2	107.7
Q9NWX6	Probable tRNA(His) guanylyltransferase	Homo sapiens	7	THG1L	7	1	-0.194295	0.293101	0.107018	0.692757	-0.301002	0.120273	101.7	88.9	109.5	99.2	87.1	118.7	83.9	91	91.6	120.2	94.5	113.7
Q86WR7	Proline and serine-rich protein 2	Homo sapiens	2	PROSER2	2	1	-0.140826	0.616186	0.159629	0.689842	-0.301002	0.274389	99.2	90	110.8	86	81.9	129.7	81.2	87.9	100.8	121.2	94.3	116.9
Q14590	Zinc finger protein 235	Homo sapiens	1	ZNF235	1	1	-0.442222	0.00626663	-0.14401	0.433789	-0.299831	0.0484865	113.6	83.6	102.8	120.2	104.5	116.1	78.1	82.4	90.2	101.8	93.3	113.5
Q9UKD1	Glucocorticoid modulatory element-binding protein 2	Homo sapiens	6	GMEB2	6	1	-0.200913	0.0250379	0.100305	0.387293	-0.299831	0.00457834	102	88.8	109.3	103.4	105.8	96.7	88.5	87.7	90.1	114.6	102.7	110.6
Q96RU2	Ubiquitin carboxyl-terminal hydrolase 28	Homo sapiens	15	USP28	15	1	-0.132894	0.231487	0.167358	0.324638	-0.299831	0.0189789	98.8	90.2	111	99.7	92.4	104.4	83.3	96.7	90.5	102.5	117.7	112.8
Q9HAW4	Claspin	Homo sapiens	14	CLSPN	14	1	-0.577767	0.00158325	-0.279284	0.168984	-0.298658	0.0541128	120.3	80.6	99.1	122.3	116.4	122.1	83.3	83.7	74.7	103.6	84.6	109.2
Q01433	AMP deaminase 2	Homo sapiens	27	AMPD2	27	1	-0.434403	0.000499479	-0.136062	0.25562	-0.298658	0.00546057	113.2	83.8	103.1	118.3	112.8	108.5	82.7	83.8	84.8	98.4	101.5	109.2
P42575	Caspase-2	Homo sapiens	13	CASP2	13	1	-0.341903	0.00798384	-0.0424568	0.782231	-0.298658	0.0190949	108.7	85.8	105.5	101.2	107.6	117.3	84.9	79.9	92.6	109.4	101	106.1
Q76FK4	Nucleolar protein 8	Homo sapiens	51	NOL8	51	1	-0.268817	0.00706723	0.0299829	0.808097	-0.298658	0.00529124	105.2	87.3	107.4	102.5	102	111.2	88.8	88.7	84.5	113.4	103	105.8
P54105	Methylosome subunit pICln	Homo sapiens	5	CLNS1A	5	1	-0.254978	0.132365	0.0440443	0.87441	-0.297485	0.0970097	104.6	87.7	107.8	99	94.5	120.2	83.4	84.1	95.5	115.2	94.7	113.4
Q96T88	E3 ubiquitin-protein ligase UHRF1	Homo sapiens	25	UHRF1	25	1	-0.498179	0.000236195	-0.200913	0.10993	-0.296311	0.00598198	116.4	82.4	101.2	115.4	112.2	121.5	81.9	82.3	83.2	103.3	94.8	105.5
Q6NS38	Alpha-ketoglutarate-dependent dioxygenase alkB homolog 2	Homo sapiens	3	ALKBH2	3	1	-0.386468	0.0492206	-0.0892673	0.739307	-0.296311	0.144384	110.9	84.9	104.2	104.7	130.2	97.8	88.1	75.7	90.9	100.7	115.3	96.6
Q9H9H4	Vacuolar protein sorting-associated protein 37B	Homo sapiens	6	VPS37B	6	1	-0.304006	0.00787022	-0.00868224	0.961022	-0.296311	0.011214	107	86.6	106.4	103.9	101.5	115.6	86.9	81.9	91.1	106.2	102.7	110.3
Q9BWG6	Sodium channel modifier 1	Homo sapiens	4	SCNM1	4	1	-0.253257	0.034218	0.0426443	0.796761	-0.296311	0.0218356	104.6	87.7	107.7	98	108.6	107.1	91.5	81.2	90.5	117.6	102.2	103.3
Q8IWF2	FAD-dependent oxidoreductase domain-containing protein 2	Homo sapiens	1	FOXRED2	1	1	-0.161653	0.770989	0.134878	0.873244	-0.296311	0.571832	100.3	89.6	110.1	121.2	102.2	77.3	83.1	111.7	74.2	76.7	170.3	83.3
Q969L4	U7 snRNA-associated Sm-like protein LSm10	Homo sapiens	2	LSM10	2	1	-0.110916	0.228974	0.185232	0.217548	-0.296311	0.00884582	97.9	90.7	111.4	94.9	95.4	103.5	87.9	93.1	91	108.4	105.5	120.2
Q8TEL6	Short transient receptor potential channel 4-associated protein	Homo sapiens	7	TRPC4AP	7	1	-0.352916	0.000737751	-0.0573917	0.523708	-0.295135	0.00263317	109.3	85.6	105.1	108.1	109.9	110	87.1	85.5	84.2	107.1	98.6	109.4
Q8IZC7	Zinc finger protein 101	Homo sapiens	2	ZNF101	2	1	-0.205896	0.0916131	0.0881416	0.592001	-0.295135	0.0295212	102.4	88.7	108.9	97.4	101.9	107.9	84.4	93.1	88.8	119.9	97.9	108.8
Q8IWZ8	SURP and G-patch domain-containing protein 1	Homo sapiens	20	SUGP1	20	1	-0.194295	0.0827039	0.10165	0.505923	-0.295135	0.0198427	101.8	89	109.2	100.6	94.8	110.1	88.8	91.6	86.5	113.4	99.6	114.6
P14923	Junction plakoglobin	Homo sapiens	14	JUP	14	1	0.0881416	0.836277	0.382944	0.481408	-0.295135	0.411896	89.1	94.7	116.2	79.3	72.7	115.3	78.6	100.9	104.7	101.8	155.7	91.1
O75145	Liprin-alpha-3	Homo sapiens	4	PPFIA3	4	1	-0.687335	0.000609984	-0.394032	0.0699837	-0.293959	0.0643201	126	78.2	95.8	115.3	132	130.6	77.9	74.9	81.8	102.6	84	101
Q99848	Probable rRNA-processing protein EBP2	Homo sapiens	14	EBNA1BP2	14	1	-0.358454	0.00233353	-0.0634092	0.586513	-0.293959	0.00830168	109.6	85.5	104.9	110.1	108.2	110.4	85.8	91.4	79.4	111.6	100.2	102.8
P13196	5-aminolevulinate synthase, nonspecific, mitochondrial	Homo sapiens	12	ALAS1	12	1	-0.194295	0.302924	0.100305	0.716518	-0.293959	0.134982	101.8	89	109.2	88.7	113.1	103.7	89.6	77.1	100.3	107.2	123.6	96.7
Q5SNT2	Transmembrane protein 201	Homo sapiens	12	TMEM201	12	1	-0.274041	0.00162481	0.0186342	0.847351	-0.292782	0.00149063	105.6	87.4	107	105.3	106.8	104.8	85.1	91.2	85.8	110.6	103.9	106.4
Q96PU4	E3 ubiquitin-protein ligase UHRF2	Homo sapiens	10	UHRF2	10	1	-0.199255	0.0631852	0.0949116	0.504087	-0.292782	0.0155906	102.1	88.9	109	102.5	95.2	108.5	86.5	94	86.3	114.2	100.7	112.1
A0JLT2	Mediator of RNA polymerase II transcription subunit 19	Homo sapiens	2	MED19	2	1	0.217851	0.583229	0.510962	0.380839	-0.292782	0.396669	83.6	97.3	119.1	64.8	66.3	119.7	89.7	87.8	114.2	134.9	88.7	133.8
Q86WP2	Vasculin	Homo sapiens	2	GPBP1	2	1	-0.675765	0.00879279	-0.384584	0.245414	-0.291604	0.24788	125.4	78.5	96.1	119.2	109.9	147.1	88	61	86.5	101	90.8	96.4
O75153	Clustered mitochondria protein homolog	Homo sapiens	44	CLUH	44	1	-0.334607	0.00035477	-0.0439433	0.565574	-0.291604	0.00109289	108.6	86.1	105.3	110	106.2	109.5	86	86.6	85.7	109.3	103.4	103.3
Q9H5Z1	Probable ATP-dependent RNA helicase DHX35	Homo sapiens	17	DHX35	17	1	-0.254978	0.0545756	0.0356239	0.858943	-0.291604	0.0406869	104.8	87.8	107.4	99.3	99	116.1	86.6	87.9	88.9	115.3	96.5	110.5
Q9Y462	Zinc finger protein 711	Homo sapiens	4	ZNF711	4	1	-0.207561	0.0150689	0.0827026	0.426263	-0.291604	0.00362812	102.6	88.8	108.6	100.4	103.2	104	88.8	91.3	86.3	114	109.9	102
Q6KB66	Keratin, type II cytoskeletal 80	Homo sapiens	5	KRT80	5	1	0.116365	0.782685	0.409255	0.463624	-0.291604	0.416821	87.9	95.4	116.7	90	80	93.8	72.4	100.8	112.8	101.2	160.3	88.6
Q9NZM5	Glioma tumor suppressor candidate region gene 2 protein	Homo sapiens	6	NOP53	6	1	-0.168123	0.0643504	0.123004	0.344834	-0.290424	0.00754131	100.7	89.7	109.6	99.4	97.8	104.9	85.9	92.4	90.7	112.4	101.6	115
Q9NUQ3	Gamma-taxilin	Homo sapiens	22	TXLNG	22	1	-0.275786	0.0822316	0.0129262	0.962617	-0.289244	0.0844637	105.8	87.4	106.8	103.3	95.2	119	83.9	87.2	91.1	114.8	93	112.6
Q9NY61	Protein AATF	Homo sapiens	18	AATF	18	1	-0.24127	0.00403178	0.0468403	0.596203	-0.289244	0.00205452	104.2	88.1	107.7	102.5	103.7	106.5	88.2	88.6	87.6	113.4	103.8	105.8
Q14CX7	N-alpha-acetyltransferase 25, NatB auxiliary subunit	Homo sapiens	35	NAA25	35	1	-0.32916	0.00106209	-0.0409718	0.659039	-0.288063	0.00283787	108.4	86.3	105.4	107.7	104.6	112.9	86.3	84.2	88.3	107.5	101.1	107.5
P61353	60S ribosomal protein L27	Homo sapiens	8	RPL27	8	1	-0.227692	0.0257084	0.0607392	0.631682	-0.288063	0.0108978	103.5	88.5	108	105.4	109	96.2	86.3	84.9	94.1	112.4	108.2	103.4
P46776	60S ribosomal protein L27a	Homo sapiens	9	RPL27A	9	1	-0.224317	0.0218701	0.0635029	0.597995	-0.288063	0.00863666	103.4	88.5	108	108.3	99.7	102.2	87	88	90.6	115	100.4	108.7
P18583	Protein SON	Homo sapiens	41	SON	41	1	-0.21927	0.0551614	0.0690147	0.655144	-0.288063	0.022839	103.2	88.6	108.2	99	99.2	111.4	89.4	87.5	88.9	118.8	102	103.8
Q9NZL4	Hsp70-binding protein 1	Homo sapiens	18	HSPBP1	18	1	-0.200913	0.0472555	0.0867838	0.506847	-0.288063	0.0122754	102.3	89	108.7	98.4	97.7	110.8	87.7	88.1	91.2	113.3	101.6	111.2
Q9BRJ6	Uncharacterized protein C7orf50	Homo sapiens	7	C7orf50	7	1	-0.134477	0.16086	0.153157	0.298215	-0.288063	0.0119712	99.2	90.4	110.4	99.4	90	108.3	86.9	93.6	90.7	109.7	108.8	112.7
Q13422	DNA-binding protein Ikaros	Homo sapiens	12	IKZF1	12	1	-0.444184	0.00110532	-0.158429	0.265625	-0.286881	0.0142595	114	83.8	102.2	112.8	109.7	119.6	85.2	86.3	79.8	110.4	96.7	99.6
O95926	Pre-mRNA-splicing factor SYF2	Homo sapiens	6	SYF2	6	1	-0.284546	0.00195218	0.00144197	0.985018	-0.285698	0.00242607	106.3	87.3	106.4	105	102	111.8	88.3	86.8	86.9	103.8	107.1	108.4
O00255	Menin	Homo sapiens	10	MEN1	10	1	-0.26708	0.0265009	0.0186342	0.91794	-0.285698	0.0245559	105.5	87.7	106.8	105.5	96.2	114.7	87.7	89.9	85.5	112.7	99.6	108.2
Q02878	60S ribosomal protein L6	Homo sapiens	20	RPL6	20	1	-0.239566	0.00489537	0.045443	0.613353	-0.285698	0.00250144	104.2	88.2	107.5	106.4	102.6	103.6	85.3	87.8	91.6	112.7	105.1	104.9
O43414	ERI1 exoribonuclease 3	Homo sapiens	6	ERI3	6	1	-0.101598	0.721787	0.183963	0.637663	-0.285698	0.292219	97.8	91.1	111.1	89	82.3	122.2	87	87.3	99	131.4	87.2	114.6
Q9H8K7	Uncharacterized protein C10orf88	Homo sapiens	8	C10orf88	8	1	-0.093879	0.654289	0.191563	0.507938	-0.285698	0.164226	97.5	91.3	111.3	88.2	84.7	119.4	86.1	94.2	93.4	125.2	100	108.6
Q6P2D0	Zinc finger protein 1 homolog	Homo sapiens	2	ZFP1	2	1	-0.349235	0.0110558	-0.0634092	0.694629	-0.284514	0.0350263	109.4	85.9	104.7	102	109.1	117.2	81.8	85.9	90.1	112.7	94.8	106.4
O75817	Ribonuclease P protein subunit p20	Homo sapiens	4	POP7	4	1	-0.347399	0.0722693	-0.0634092	0.827081	-0.284514	0.159856	109.4	85.9	104.7	121.7	97.9	108.5	79.1	101.6	77.2	99.7	96.3	118
Q6PCB5	Round spermatid basic protein 1-like protein	Homo sapiens	26	RSBN1L	26	1	-0.33825	0.0183506	-0.0543923	0.76943	-0.284514	0.0487955	109	86.1	104.9	111.7	99.3	115.9	85.5	91.2	81.8	109.3	93.6	111.8
Q9UHR6	Zinc finger HIT domain-containing protein 2	Homo sapiens	12	ZNHIT2	12	1	-0.260152	0.00290381	0.0243197	0.799509	-0.284514	0.00234159	105.2	87.8	107	103.8	104.6	107.2	86.1	85.2	92.1	108.7	102.7	109.6
Q9Y4P3	Transducin beta-like protein 2	Homo sapiens	22	TBL2	22	1	-0.189351	0.0416099	0.0949116	0.446183	-0.284514	0.00868937	101.9	89.3	108.8	101.4	100.4	103.9	88.9	92.3	86.8	116.4	100.3	109.6
Q8WZ42	Titin	Homo sapiens	1	TTN	1	1	0.84318	0.265589	1.12829	0.327827	-0.284514	0.611045	60.2	108.1	131.7	54.3	37.3	89.2	99.4	82.9	141.9	181.4	155.7	57.9
Q99717	Mothers against decapentaplegic homolog 5	Homo sapiens	2	SMAD5	2	1	-0.469929	0.0941784	-0.186065	0.628674	-0.283329	0.352404	115.3	83.3	101.4	108.4	91.3	146.3	79.7	90.7	79.5	107.9	84.2	112.1
Q8NHM5	Lysine-specific demethylase 2B	Homo sapiens	11	KDM2B	11	1	-0.358454	0.00199432	-0.07552	0.507938	-0.283329	0.00873327	109.9	85.7	104.3	107.9	118.2	103.6	83.5	84.5	89.2	105.6	102.6	104.8
Q9UPN7	Serine/threonine-protein phosphatase 6 regulatory subunit 1	Homo sapiens	17	PPP6R1	17	1	-0.336428	0.00193882	-0.0528949	0.622841	-0.283329	0.00605681	108.8	86.2	105	110.8	101.8	113.8	88.9	87.6	82.2	105.5	102.9	106.5
P08123	Collagen alpha-2(I) chain	Homo sapiens	1	COL1A2	1	1	-0.279284	0.361802	0.00432161	0.99413	-0.283329	0.379749	106.1	87.4	106.5	94.5	84.5	139.4	86.6	88.9	86.8	123.5	82.4	113.4
Q86VZ1	P2Y purinoceptor 8	Homo sapiens	2	P2RY8	2	1	-0.388355	0.0153714	-0.106249	0.581521	-0.282143	0.0718664	111.4	85.1	103.5	113.1	112.6	108.4	86	78.5	90.9	105	88.9	116.7
O95365	Zinc finger and BTB domain-containing protein 7A	Homo sapiens	6	ZBTB7A	6	1	-0.320126	0.00550394	-0.0380063	0.774353	-0.282143	0.0129789	108.1	86.6	105.3	108.2	103.6	112.7	84.8	87.5	87.4	113.1	97	105.8
Q96D46	60S ribosomal export protein NMD3	Homo sapiens	23	NMD3	23	1	-0.309359	0.00114781	-0.027675	0.773828	-0.282143	0.00245366	107.6	86.8	105.6	104.6	107.9	110.2	88.6	82.7	89.2	109	104.1	103.6
Q9UJK0	Ribosome biogenesis protein TSR3 homolog	Homo sapiens	4	TSR3	4	1	0.0100637	0.963546	0.291604	0.266607	-0.282143	0.0861091	92.9	93.5	113.7	85.1	89.1	104.4	91.7	86	102.8	128.1	105.1	107.8
Q9H9J4	Ubiquitin carboxyl-terminal hydrolase 42	Homo sapiens	9	USP42	9	1	-0.302226	0.0248666	-0.0203404	0.917897	-0.280956	0.0418893	107.3	87	105.7	99.3	110.5	112	84.8	80.6	95.7	114.6	104	98.6
Q12933	TNF receptor-associated factor 2	Homo sapiens	18	TRAF2	18	1	-0.260152	0.0174402	0.0214797	0.891306	-0.280956	0.0149509	105.3	87.9	106.8	98.8	103.9	113	89	81.7	93	109.5	102.6	108.4
P78549	Endonuclease III-like protein 1	Homo sapiens	8	NTHL1	8	1	-0.227692	0.144524	0.0524159	0.828306	-0.280956	0.0914768	103.8	88.6	107.6	98.6	96.5	116.2	87.8	88.4	89.6	121.7	94	107.2
Q15287	RNA-binding protein with serine-rich domain 1	Homo sapiens	5	RNPS1	5	1	-0.161653	0.308735	0.120352	0.589962	-0.280956	0.0917578	100.6	90	109.4	108.9	89	104	84.2	94.5	91.3	115.4	93.7	119
Q86YC3	Negative regulator of reactive oxygen species	Homo sapiens	5	NRROS	5	1	-0.606035	0.00366114	-0.325539	0.198917	-0.279768	0.134982	122.2	80.3	97.5	111.1	119.7	135.8	83.6	75.3	81.9	87.1	93.8	111.5
Q6IN84	rRNA methyltransferase 1, mitochondrial	Homo sapiens	9	MRM1	9	1	-0.354759	0.00152981	-0.07552	0.477135	-0.279768	0.0070563	109.9	85.9	104.3	110.8	104.7	114.1	85.7	88	83.9	109.9	98.9	103.9
O95251	Histone acetyltransferase KAT7	Homo sapiens	15	KAT7	15	1	-0.293359	0.0214412	-0.013043	0.94655	-0.279768	0.0328178	106.9	87.2	105.9	104.1	102.4	114.1	86.3	90.3	85.1	116.2	95.9	105.6
Q9Y2Z2	Protein MTO1 homolog, mitochondrial	Homo sapiens	8	MTO1	8	1	-0.284546	0.00876058	-0.00433459	0.97425	-0.279768	0.0118742	106.5	87.4	106.1	98.3	106.9	114.2	86.5	85	90.8	109.8	104.5	104
Q9NPE3	H/ACA ribonucleoprotein complex subunit 3	Homo sapiens	3	NOP10	3	1	0.015783	0.940521	0.295135	0.280623	-0.279768	0.102109	92.7	93.7	113.7	81.7	91	105.3	87	89.8	104.2	123.7	100.2	117.1
Q5VTE6	Protein angel homolog 2	Homo sapiens	6	ANGEL2	6	1	-0.288065	0.0664805	-0.00868224	0.972958	-0.27858	0.0890385	106.7	87.4	106	104.3	117.1	98.6	91.7	79.8	90.5	101.9	120.1	96
Q9NXH9	tRNA (guanine(26)-N(2))-dimethyltransferase	Homo sapiens	23	TRMT1	23	1	-0.239566	0.00601293	0.0384362	0.700788	-0.27858	0.00360007	104.4	88.4	107.2	103.2	105.9	104.1	85.3	84.7	95.2	107.9	108.4	105.3
Q9BVI0	PHD finger protein 20	Homo sapiens	7	PHF20	7	1	-0.21927	0.0306532	0.0593553	0.643512	-0.27858	0.01307	103.4	88.8	107.8	99.4	104.5	106.3	88.1	88.6	89.8	117.9	102.1	103.3
Q6GMV2	SET and MYND domain-containing protein 5	Homo sapiens	6	SMYD5	6	1	-0.217591	0.0134859	0.0607392	0.552159	-0.27858	0.00502216	103.3	88.9	107.8	104.5	97.9	107.6	92.7	84.4	89.5	108.8	104.5	110.2
Q9BQ67	Glutamate-rich WD repeat-containing protein 1	Homo sapiens	11	GRWD1	11	1	-0.349235	0.000111098	-0.0709665	0.306195	-0.27739	0.0005612	109.6	86.1	104.3	110.5	109.5	108.8	86	86.9	85.3	103.8	106.1	103
O15446	DNA-directed RNA polymerase I subunit RPA34	Homo sapiens	10	CD3EAP	10	1	-0.253257	0.00341232	0.0243197	0.80101	-0.27739	0.00270131	105.1	88.1	106.8	105	102.7	107.4	88.5	91.2	84.6	111.3	103.9	105.3
Q15723	ETS-related transcription factor Elf-2	Homo sapiens	7	ELF2	7	1	-0.251539	0.115272	0.0243197	0.925938	-0.27739	0.102361	105	88.2	106.8	95.1	111.6	108.3	92.9	84.5	87.1	111.3	119.2	90
Q9UK41	Vacuolar protein sorting-associated protein 28 homolog	Homo sapiens	10	VPS28	10	1	-0.234465	0.0299498	0.0426443	0.774068	-0.27739	0.0180818	104.2	88.5	107.3	111.2	102.9	98.5	82.5	92	91.2	112.1	100.4	109.4
Q15043	Zinc transporter ZIP14	Homo sapiens	2	SLC39A14	2	1	-0.200913	0.0268606	0.077243	0.495202	-0.27739	0.00746533	102.5	89.3	108.2	99.1	102.3	106.2	86	86.4	95.3	104.7	106	113.9
Q10589	Bone marrow stromal antigen 2	Homo sapiens	5	BST2	5	1	-0.75877	0.00148749	-0.483985	0.0877951	-0.276199	0.176311	130.1	76.8	93.1	117.1	128.8	144.3	73.3	69.9	87.3	100.9	81.5	96.7
Q9GZZ1	N-alpha-acetyltransferase 50	Homo sapiens	16	NAA50	16	1	-0.352916	0.0543018	-0.077041	0.76943	-0.276199	0.145548	109.8	86	104.2	111.6	100.7	117.2	80.1	88.8	89.1	114.2	84	114.3
Q8IXS8	Protein FAM126B	Homo sapiens	2	FAM126B	2	1	-0.295128	0.218784	-0.018878	0.968397	-0.276199	0.27676	107	87.3	105.7	132.2	88	100.9	86.2	102.3	73.3	97.8	105.2	114.1
Q86XN7	Proline and serine-rich protein 1	Homo sapiens	2	PROSER1	2	1	-0.281036	0.0502452	-0.00433459	0.985951	-0.276199	0.0654809	106.4	87.6	106	102.6	98.6	117.9	92.2	86	84.4	109.3	94.4	114.4
Q14146	Unhealthy ribosome biogenesis protein 2 homolog	Homo sapiens	33	URB2	33	1	-0.253257	0.00250883	0.0229004	0.809501	-0.276199	0.00209771	105.1	88.2	106.8	102.4	105.9	107	87.1	89.6	87.8	111.4	103.2	105.6
Q7Z6J9	tRNA-splicing endonuclease subunit Sen54	Homo sapiens	13	TSEN54	13	1	-0.234465	0.0350521	0.041243	0.790334	-0.276199	0.021807	104.2	88.6	107.2	99.7	98	114.9	85.8	89.6	90.3	112	101.9	107.8
Q13541	Eukaryotic translation initiation factor 4E-binding protein 1	Homo sapiens	5	EIF4EBP1	5	1	-0.120294	0.174214	0.155749	0.267322	-0.276199	0.0103203	98.9	91	110.1	95.5	101.7	99.4	87.8	87.2	97.9	112.4	103.4	114.6
A8MPS7	UPF0249 protein ydjC homolog	Homo sapiens	4	YDJC	4	1	-0.0291463	0.88791	0.246104	0.378682	-0.276199	0.134982	94.8	92.8	112.4	86.8	91.6	105.9	103	81.5	94	117.8	124.1	95.4
Q9H300	Presenilins-associated rhomboid-like protein, mitochondrial	Homo sapiens	10	PARL	10	1	0.0271541	0.93672	0.303342	0.456646	-0.276199	0.30391	92.2	94	113.8	89.2	96.2	91.4	93.3	90.2	98.5	100.4	149.9	91
Q9ULG1	DNA helicase INO80	Homo sapiens	12	INO80	12	1	-0.263612	0.0140008	0.0114956	0.93974	-0.275007	0.0141587	105.6	88	106.4	104.2	103.6	109	84.5	87.1	92.3	108.7	97.5	113.2
Q8IZ73	RNA pseudouridylate synthase domain-containing protein 2	Homo sapiens	14	RPUSD2	14	1	-0.210897	0.0285205	0.0635029	0.604931	-0.275007	0.0110646	103.2	89.1	107.8	98.4	101	110.1	87.6	84.8	94.9	112	104.8	106.5
Q86YP4	Transcriptional repressor p66-alpha	Homo sapiens	21	GATAD2A	21	1	-0.115597	0.354475	0.159629	0.390439	-0.275007	0.0435131	98.7	91.1	110.2	95.3	95.3	105.5	89.3	93.1	90.9	121.9	97.4	111.4
Q9H930	Nuclear body protein SP140-like protein	Homo sapiens	12	SP140L	12	1	-0.0892673	0.593254	0.186501	0.433789	-0.275007	0.0998697	97.4	91.6	110.9	99.4	88.1	104.8	87.2	106.5	81.2	118	100	114.7
P98155	Very low-density lipoprotein receptor	Homo sapiens	16	VLDLR	16	1	-0.367732	0.00216706	-0.093879	0.443229	-0.273814	0.0125273	110.6	85.7	103.6	105.1	111.3	115.4	86.2	84.8	86.2	111.4	97.8	101.7
Q9H816	5' exonuclease Apollo	Homo sapiens	2	DCLRE1B	2	1	-0.24127	0.275566	0.0328061	0.93173	-0.273814	0.23849	104.6	88.5	107	113.7	83	117	77.3	79	109.1	105.3	108.2	107.4
O15371	Eukaryotic translation initiation factor 3 subunit D	Homo sapiens	22	EIF3D	22	1	-0.22095	0.0418674	0.0538064	0.712955	-0.273814	0.0207242	103.6	88.9	107.5	100.4	99.3	111	87.8	84.5	94.4	115	101.7	105.8
Q9NX01	Thioredoxin-like protein 4B	Homo sapiens	2	TXNL4B	2	1	-0.21424	0.144524	0.0593553	0.786176	-0.273814	0.0807748	103.3	89.1	107.7	96.3	107.8	105.7	80.3	93.3	93.6	102.1	122.7	98.2
O60287	Nucleolar pre-ribosomal-associated protein 1	Homo sapiens	49	URB1	49	1	-0.204233	0.0131851	0.0690147	0.475146	-0.273814	0.00397036	102.8	89.3	107.9	98.5	103.8	106.2	89.6	87.6	90.6	112.9	107.5	103.3
P12429	Annexin A3	Homo sapiens	16	ANXA3	16	1	-0.168123	0.0321533	0.105678	0.327827	-0.273814	0.00415171	101.1	90	108.9	101.3	99.4	102.7	84.9	88.5	96.7	106.5	110.7	109.4
P56270	Myc-associated zinc finger protein	Homo sapiens	1	MAZ	1	1	-0.409278	0.159917	-0.137648	0.752882	-0.27262	0.395186	112.7	84.8	102.4	91.1	132	115.1	94.1	68	92.3	119	74.9	113.5
Q8TBE0	Bromo adjacent homology domain-containing 1 protein	Homo sapiens	2	BAHD1	2	1	-0.349235	0.0789667	-0.077041	0.796012	-0.27262	0.189546	109.8	86.1	104.1	97.8	104.7	126.7	86.2	85.6	86.7	93.2	96.1	123
A0PK00	Transmembrane protein 120B	Homo sapiens	2	TMEM120B	2	1	0.10165	0.693528	0.375178	0.326456	-0.27262	0.235697	89	95.5	115.4	75.3	80	111.8	95.7	84.5	106.4	133.8	103.8	108.7
Q8N4S7	Progestin and adipoQ receptor family member 4	Homo sapiens	1	PAQR4	1	1	-0.33825	0.276641	-0.0664274	0.905366	-0.271426	0.41917	109.2	86.4	104.4	84.9	95.8	146.9	90.6	70.7	98	106.8	112.1	94.2
P26373	60S ribosomal protein L13	Homo sapiens	15	RPL13	15	1	-0.272297	0.0731142	-0.00144342	0.995663	-0.271426	0.0891331	106.1	87.9	106	108.6	113.6	96.1	88.6	84.5	90.4	97.1	121.6	99.3
Q92733	Proline-rich protein PRCC	Homo sapiens	12	PRCC	12	1	-0.261881	0.0375452	0.0100637	0.96256	-0.271426	0.0399934	105.6	88.1	106.3	108.7	96.8	111.3	85.5	92.8	85.9	108.9	96.1	114
Q9Y657	Spindlin-1	Homo sapiens	11	SPIN1	11	1	-0.254978	0.0536557	0.0172093	0.931348	-0.271426	0.0508816	105.2	88.2	106.5	104.4	95.5	115.7	90.9	90	83.9	112.7	96.9	110
Q13286	Battenin	Homo sapiens	3	CLN3	3	1	-0.239566	0.0139952	0.0328061	0.796761	-0.271426	0.00959797	104.5	88.5	106.9	103.1	107.6	102.9	85.9	94.5	85.3	106.4	101.2	113.1
Q8N823	Zinc finger protein 611	Homo sapiens	3	ZNF611	3	1	-0.150401	0.263054	0.120352	0.524685	-0.271426	0.0624967	100.4	90.5	109.1	92.5	111.1	97.6	93.3	83.5	94.6	102.9	120.5	104
Q13136	Liprin-alpha-1	Homo sapiens	22	PPFIA1	22	1	-0.841663	3.39986e-06	-0.571322	9.70471e-05	-0.27023	0.00251115	134.5	75	90.5	133.5	135	134.9	75.7	73.7	75.6	94	90.2	87.4
O60516	Eukaryotic translation initiation factor 4E-binding protein 3	Homo sapiens	3	EIF4EBP3	3	1	-0.584241	0.000198529	-0.314733	0.0416171	-0.27023	0.0186969	121.4	81	97.6	122.2	129	112.9	81.9	79.6	81.5	93.8	101.3	97.9
Q9H633	Ribonuclease P protein subunit p21	Homo sapiens	2	RPP21	2	1	-0.390245	0.0130731	-0.120294	0.515841	-0.27023	0.0761342	111.8	85.3	102.9	109.8	126	99.6	89.3	86.4	80.3	103	97.6	108
Q9H7F0	Probable cation-transporting ATPase 13A3	Homo sapiens	10	ATP13A3	10	1	-0.362158	0.000796424	-0.0923402	0.373822	-0.27023	0.00510545	110.4	85.9	103.6	105.1	114.1	112.1	88.1	84.8	85	106.2	105.6	99.1
O00311	Cell division cycle 7-related protein kinase	Homo sapiens	7	CDC7	7	1	-0.345564	0.0539324	-0.0740006	0.76943	-0.27023	0.144391	109.6	86.3	104.1	122.6	102	104.3	86.2	97.9	74.8	91.4	110.8	110.1
Q9UKD2	mRNA turnover protein 4 homolog	Homo sapiens	18	MRTO4	18	1	-0.277534	0.027757	-0.00723157	0.970314	-0.27023	0.0390487	106.4	87.8	105.8	107	101.7	110.5	84.4	86.1	92.8	115.6	94.3	107.6
Q8TCD5	5'(3')-deoxyribonucleotidase, cytosolic type	Homo sapiens	4	NT5C	4	1	-0.251539	0.240341	0.0186342	0.96256	-0.27023	0.231515	105.2	88.3	106.5	105	102.2	108.3	77.6	99.7	87.7	115.2	81.2	123.2
P62910	60S ribosomal protein L32	Homo sapiens	10	RPL32	10	1	-0.242977	0.0239165	0.0271541	0.863342	-0.27023	0.0187264	104.8	88.5	106.8	108.3	109	97	89.6	86.8	89	104.5	115	100.7
Q9UBK9	Protein UXT	Homo sapiens	6	UXT	6	1	-0.212568	0.155256	0.0579701	0.798962	-0.27023	0.090279	103.3	89.2	107.5	105.9	93.2	110.8	83.5	99.6	84.4	111.3	95.2	116.1
Q9BRD0	BUD13 homolog	Homo sapiens	13	BUD13	13	1	-0.0923402	0.543363	0.178874	0.418376	-0.27023	0.0835638	97.7	91.7	110.6	92.3	92.3	108.6	87.2	90.7	97.2	124.5	98.6	108.7
P60033	CD81 antigen	Homo sapiens	4	CD81	4	1	-0.481969	0.0534047	-0.212568	0.517992	-0.269033	0.309943	116.3	83.3	100.4	103.1	126.7	119.1	84.9	64.4	100.6	88.2	120.5	92.4
Q6UB98	Ankyrin repeat domain-containing protein 12	Homo sapiens	3	ANKRD12	3	1	-0.413115	0.00604759	-0.145605	0.401091	-0.269033	0.0543959	113	84.8	102.2	116.8	112.5	109.7	92.4	84.7	77.3	92.2	112.8	101.6
P0DJ07	Protein PET100 homolog, mitochondrial	Homo sapiens	2	PET100	2	1	-0.349235	0.04879	-0.0800879	0.745727	-0.269033	0.139741	109.9	86.2	103.9	107.9	102.3	119.4	85.4	86	87.2	112	84.3	115.5
P50914	60S ribosomal protein L14	Homo sapiens	11	RPL14	11	1	-0.341903	0.00846007	-0.0724828	0.626074	-0.269033	0.0316274	109.5	86.4	104.1	117.7	104.2	106.4	86.9	92.9	79.4	97.7	106.3	108.4
P09661	U2 small nuclear ribonucleoprotein A'	Homo sapiens	15	SNRPA1	15	1	-0.21927	0.035932	0.0482362	0.735244	-0.269033	0.0191426	103.7	89	107.3	106.3	97	107.9	86.2	91.8	89.2	111.9	98.3	111.6
O00308	NEDD4-like E3 ubiquitin-protein ligase WWP2	Homo sapiens	9	WWP2	9	1	-0.330973	0.00278892	-0.0619024	0.575241	-0.267835	0.0105985	109	86.7	104.4	102.5	112.9	111.6	89.5	83.6	86.8	102.3	110.1	100.6
Q9BWT6	Meiotic nuclear division protein 1 homolog	Homo sapiens	9	MND1	9	1	-0.0954196	0.617555	0.171207	0.518647	-0.267835	0.161008	98	91.7	110.3	90.8	87.6	115.6	89	88.2	97.8	123.7	95.4	112
P67809	Nuclease-sensitive element-binding protein 1	Homo sapiens	8	YBX1	8	1	-0.0877334	0.533336	0.180148	0.386803	-0.267835	0.0683885	97.6	91.9	110.6	101.5	89.2	102	87.5	95.7	92.3	118.1	95.4	118.2
P49591	Serine--tRNA ligase, cytoplasmic	Homo sapiens	35	SARS	35	1	-0.013043	0.937766	0.254594	0.230126	-0.267835	0.0505442	94.2	93.4	112.4	93.2	86.7	102.7	90.2	93.7	96.3	121	99.4	116.9
Q86WQ0	Nuclear receptor 2C2-associated protein	Homo sapiens	3	NR2C2AP	3	1	-0.349235	0.00039972	-0.0816138	0.355015	-0.266637	0.00244698	109.9	86.3	103.8	110.5	110.7	108.5	88.8	86.6	83.5	107.3	99.8	104.4
Q5XUX1	F-box/WD repeat-containing protein 9	Homo sapiens	2	FBXW9	2	1	-0.327348	0.0246285	-0.0619024	0.748834	-0.266637	0.0700248	108.9	86.8	104.3	119.7	99.1	107.9	85	94.8	80.5	112	97.5	103.5
B5ME19	Eukaryotic translation initiation factor 3 subunit C-like protein	Homo sapiens	43	EIF3CL	43	1	-0.320126	0.00149276	-0.0528949	0.574709	-0.266637	0.00510545	108.5	86.9	104.6	110.5	105.7	109.3	85.3	89.6	85.9	107.7	98.3	107.6
P62913	60S ribosomal protein L11	Homo sapiens	12	RPL11	12	1	-0.296899	0.00136128	-0.0320936	0.732879	-0.266637	0.00320854	107.5	87.4	105.1	110.5	107.2	104.7	86.8	90.3	85.1	106.3	100.9	108.2
Q15329	Transcription factor E2F5	Homo sapiens	2	E2F5	2	1	-0.21424	0.150529	0.0524159	0.824971	-0.266637	0.0938803	103.5	89.2	107.3	115.4	107.7	87.5	81.1	95.5	90.9	109.7	101.7	110.6
P35354	Prostaglandin G/H synthase 2	Homo sapiens	1	PTGS2	1	1	-0.107803	0.83636	0.159629	0.833191	-0.266637	0.577796	98.5	91.5	110	82	140.1	73.5	110.3	65.2	98.9	90.1	149.7	90.2
Q9BXJ9	N-alpha-acetyltransferase 15, NatA auxiliary subunit	Homo sapiens	41	NAA15	41	1	-0.279284	0.00220011	-0.013043	0.899123	-0.265437	0.00372834	106.6	87.9	105.6	107.6	102	110.2	88.1	87.1	88.3	109.8	102.1	104.8
Q9Y3E7	Charged multivesicular body protein 3	Homo sapiens	5	CHMP3	5	1	-0.272297	0.0134601	-0.00723157	0.969101	-0.265437	0.0188681	106.3	88	105.8	103.3	100.4	115.2	88.5	90.2	85.2	108.9	99.6	108.9
Q8TA86	Retinitis pigmentosa 9 protein	Homo sapiens	7	RP9	7	1	-0.2567	0.00645844	0.00863031	0.946839	-0.265437	0.00695115	105.5	88.3	106.1	101.4	110.5	104.7	90.3	86.4	88.3	104	112.1	102.4
Q9NWT1	p21-activated protein kinase-interacting protein 1	Homo sapiens	17	PAK1IP1	17	1	-0.254978	0.00180376	0.0114956	0.917154	-0.265437	0.00189698	105.4	88.4	106.2	104.5	106.2	105.6	88	89.4	87.7	111	103.2	104.3
Q9H0A0	N-acetyltransferase 10	Homo sapiens	51	NAT10	51	1	-0.242977	0.00266427	0.0229004	0.797771	-0.265437	0.00215908	104.9	88.6	106.5	103.7	105.4	105.4	90.2	87.6	88	111.2	105.8	102.5
Q08378	Golgin subfamily A member 3	Homo sapiens	40	GOLGA3	40	1	-0.104697	0.0670552	0.16092	0.0925055	-0.265437	0.0012485	98.4	91.5	110	96.7	96.6	102	92.7	92.4	89.5	108.9	111.9	109.3
P55055	Oxysterols receptor LXR-beta	Homo sapiens	2	NR1H2	2	1	-0.734563	0.000980956	-0.469929	0.0660973	-0.264236	0.148443	129.2	77.6	93.2	126.6	141.4	119.5	70.4	84	78.5	84.5	105.6	89.5
Q9UI43	Putative ribosomal RNA methyltransferase 2	Homo sapiens	4	MRM2	4	1	-0.394032	0.00137917	-0.129734	0.314276	-0.264236	0.0138748	112.1	85.4	102.5	109	111	116.4	84.8	86.8	84.4	99.7	96.8	111.1
Q96IP4	Protein FAM46A	Homo sapiens	2	TENT5A	2	1	-0.33825	0.0394776	-0.07552	0.738504	-0.264236	0.116152	109.5	86.6	103.9	108.1	97.3	123.1	83.2	85.2	91.3	93.7	102.8	115.3
O15427	Monocarboxylate transporter 4	Homo sapiens	7	SLC16A3	7	1	-0.204233	0.04879	0.0607392	0.66231	-0.264236	0.0207242	103.1	89.5	107.5	101.3	108.6	99.3	90.5	80.3	97.7	108.3	105.2	108.9
Q0VGE8	Zinc finger protein 816	Homo sapiens	2	ZNF816	2	1	0.0440443	0.95033	0.308011	0.716278	-0.264236	0.635935	91.8	94.6	113.6	93.9	69.4	112.1	155	48.3	80.6	115.2	83	142.6
Q9UC07	Zinc finger protein 69	Homo sapiens	3	ZNF69	3	1	-0.550043	0.0126298	-0.288065	0.316456	-0.263034	0.22436	119.9	81.9	98.2	128.9	105.6	125.3	74.8	94.7	76.2	89.8	90.2	114.7
Q7Z5L2	Coiled-coil domain-containing protein R3HCC1L	Homo sapiens	5	R3HCC1L	5	1	-0.302226	0.107148	-0.0380063	0.906004	-0.263034	0.181554	107.7	87.4	104.9	116.9	97	109.2	86.3	95.3	80.6	96.3	93.6	124.8
Q2TAY7	WD40 repeat-containing protein SMU1	Homo sapiens	23	SMU1	23	1	-0.212568	0.0431667	0.051024	0.723677	-0.263034	0.0218832	103.5	89.3	107.2	95.9	104.7	109.9	88.3	84.4	95.3	112.6	102.5	106.5
Q96EY1	DnaJ homolog subfamily A member 3, mitochondrial	Homo sapiens	14	DNAJA3	14	1	-0.194295	0.11708	0.0690147	0.698997	-0.263034	0.0512017	102.7	89.7	107.6	107.3	100.6	100	82.6	95.3	91.3	116.4	95.2	111.4
Q6DKI1	60S ribosomal protein L7-like 1	Homo sapiens	11	RPL7L1	11	1	-0.21424	0.0528776	0.0482362	0.755564	-0.261832	0.0291131	103.6	89.3	107.1	100	97.4	113.3	89.1	91.9	87	113.1	99.8	108.4
O60858	E3 ubiquitin-protein ligase TRIM13	Homo sapiens	3	TRIM13	3	1	-0.236164	0.0130731	0.0257376	0.840219	-0.260628	0.0100261	104.6	88.9	106.5	108.7	99.3	105.9	89.1	85.1	92.5	100.6	108.9	110
P17096	High mobility group protein HMG-I/HMG-Y	Homo sapiens	9	HMGA1	9	1	-0.224317	0.151406	0.0370307	0.888511	-0.260628	0.115659	104.1	89.2	106.8	104.6	91.4	116.2	88.6	93.7	85.1	115.8	93.4	111.1
Q14186	Transcription factor Dp-1	Homo sapiens	5	TFDP1	5	1	-0.0800879	0.575164	0.180148	0.39283	-0.260628	0.0779217	97.4	92.2	110.4	88.9	89.6	113.8	98.5	89.9	88.1	112.7	105.5	113
P55789	FAD-linked sulfhydryl oxidase ALR	Homo sapiens	5	GFER	5	1	0.00575927	0.979376	0.265437	0.244832	-0.260628	0.0710272	93.6	93.9	112.5	91.4	84.4	104.9	92.4	92.1	97.1	125.2	103.3	109
Q96IR7	4-hydroxyphenylpyruvate dioxygenase-like protein	Homo sapiens	13	HPDL	13	1	-0.432455	0.000743212	-0.172994	0.187079	-0.259423	0.0147154	114.2	84.6	101.2	107.5	117.4	117.6	81.5	82.8	89.5	102	105	96.7
Q8IY95	Transmembrane protein 192	Homo sapiens	5	TMEM192	5	1	-0.231075	0.00346394	0.0285692	0.741515	-0.259423	0.00242607	104.5	89	106.5	106	106.8	100.5	91	89.5	86.5	108.7	106.9	104
O95258	Brain mitochondrial carrier protein 1	Homo sapiens	2	SLC25A14	2	1	-0.168123	0.511955	0.0908534	0.821016	-0.259423	0.31918	101.5	90.4	108.1	96.4	96.1	112	88.2	86.8	96.1	140	88.2	96.2
Q6P1X5	Transcription initiation factor TFIID subunit 2	Homo sapiens	14	TAF2	14	1	-0.407364	0.0321793	-0.148801	0.541449	-0.258217	0.179113	112.9	85.2	101.9	125.7	104	109	79.1	97.5	79.1	105	87.9	112.8
P78346	Ribonuclease P protein subunit p30	Homo sapiens	13	RPP30	13	1	-0.334607	0.00299965	-0.077041	0.509899	-0.258217	0.013979	109.5	86.8	103.8	114.6	106.6	107.1	84.5	90	85.8	108	96.2	107.2
Q96DC7	Transmembrane and coiled-coil domain-containing protein 6	Homo sapiens	9	TMCO6	9	1	-0.207561	0.107706	0.051024	0.796761	-0.258217	0.063833	103.4	89.5	107.1	108.2	94	108	89.4	92	87.2	114.7	94.1	112.4
Q9BXL8	Cell division cycle-associated protein 4	Homo sapiens	2	CDCA4	2	1	-0.0954196	0.578054	0.16221	0.499182	-0.258217	0.134982	98.2	91.9	109.9	81.3	103.8	109.4	91	94.4	90.3	96.3	118.9	114.5
P48067	Sodium- and chloride-dependent glycine transporter 1	Homo sapiens	1	SLC6A9	1	1	-0.0785637	0.751217	0.180148	0.589211	-0.258217	0.266175	97.4	92.2	110.3	102.8	93.6	95.9	80.4	98.6	97.7	131.7	83.6	115.7
Q15773	Myeloid leukemia factor 2	Homo sapiens	6	MLF2	6	1	-0.0694519	0.692023	0.187768	0.447758	-0.258217	0.134188	97	92.4	110.5	87.9	95.3	108	89.4	83.7	104.3	121.9	97.3	112.4
Q9Y3U8	60S ribosomal protein L36	Homo sapiens	4	RPL36	4	1	-0.378944	0.0135742	-0.121863	0.504087	-0.257011	0.0835953	111.6	85.8	102.5	121.4	106	107.4	84.9	95.9	76.7	104.1	94.7	108.8
P42285	Superkiller viralicidic activity 2-like 2	Homo sapiens	47	MTREX	47	1	-0.345564	0.00201363	-0.0877334	0.443233	-0.257011	0.0115091	109.9	86.6	103.5	106.5	114.3	109	90.6	81.8	87.4	104.1	108.3	98.1
Q15599	Na(+)/H(+) exchange regulatory cofactor NHE-RF2	Homo sapiens	4	SLC9A3R2	4	1	-0.33825	0.0280798	-0.0816138	0.686444	-0.257011	0.0968717	109.7	86.7	103.6	108.8	103.8	116.4	87.9	87.1	85.1	90.1	118.8	102
O60779	Thiamine transporter 1	Homo sapiens	2	SLC19A2	2	1	-0.291592	0.00479825	-0.0350469	0.77472	-0.257011	0.0112356	107.4	87.7	104.9	105.7	103.1	113.4	87.3	82.8	93.1	101.8	107.4	105.4
Q96FX7	tRNA (adenine(58)-N(1))-methyltransferase catalytic subunit TRMT61A	Homo sapiens	7	TRMT61A	7	1	-0.249822	0.0437058	0.0071955	0.971714	-0.257011	0.0481071	105.4	88.7	105.9	110.5	97.1	108.6	85.4	95.2	85.4	111.9	96	109.9
P54577	Tyrosine--tRNA ligase, cytoplasmic	Homo sapiens	43	YARS	43	1	-0.237864	0.0157356	0.0186342	0.900774	-0.257011	0.0138468	104.9	88.9	106.2	107.7	99.2	107.7	89.2	93.5	84.1	107.5	100.4	110.7
P49588	Alanine--tRNA ligase, cytoplasmic	Homo sapiens	52	AARS	52	1	-0.217591	0.00191442	0.041243	0.551401	-0.257011	0.00100544	103.8	89.4	106.8	103.9	103.6	104	91.1	89.8	87.1	106.8	104.9	108.7
Q567V2	Mpv17-like protein 2	Homo sapiens	2	MPV17L2	2	1	-0.109359	0.448945	0.147958	0.473389	-0.257011	0.0882363	98.8	91.6	109.5	90.5	100.2	105.9	85.6	88.1	101.3	112.3	97	119.2
Q08881	Tyrosine-protein kinase ITK/TSK	Homo sapiens	12	ITK	12	1	-0.880976	3.73393e-05	-0.62371	0.00240659	-0.255803	0.0515482	136.9	74.4	88.8	130.4	144.2	136	79.8	70.9	72.5	87.8	95.2	83.2
Q9GZL7	Ribosome biogenesis protein WDR12	Homo sapiens	17	WDR12	17	1	-0.28279	0.00134695	-0.0262051	0.768639	-0.255803	0.00294043	107	88	105	104.5	110	106.5	90.5	85.5	87.9	106.7	107.1	101.4
Q96PZ2	Protein FAM111A	Homo sapiens	15	FAM111A	15	1	-0.21424	0.00544965	0.041243	0.625967	-0.255803	0.0027969	103.8	89.4	106.8	101.7	106	103.7	93	88	87.3	107.8	109.4	103.2
O60318	Germinal-center associated nuclear protein	Homo sapiens	31	MCM3AP	31	1	-0.210897	0.00273618	0.045443	0.530331	-0.255803	0.00128385	103.6	89.5	106.9	101.8	104	105	90	89.4	89.1	107.4	109.4	103.8
Q16584	Mitogen-activated protein kinase kinase kinase 11	Homo sapiens	1	MAP3K11	1	1	-0.12658	0.201912	0.129613	0.384443	-0.255803	0.0241275	99.7	91.3	109	98.9	101.5	98.6	93.3	95.9	84.7	114.2	113.8	99.1
Q5VST6	Alpha/beta hydrolase domain-containing protein 17B	Homo sapiens	7	ABHD17B	7	1	-0.411195	0.00313372	-0.15682	0.322317	-0.254594	0.0405756	113.3	85.1	101.6	112.3	105.9	121.6	85.6	84.5	85.3	106.1	92.3	106.3
Q7Z6J8	E3 ubiquitin-protein ligase E3D	Homo sapiens	6	UBE3D	6	1	-0.380822	0.000172245	-0.12658	0.156173	-0.254594	0.00228479	111.8	85.8	102.4	111.6	109.7	114.1	85.7	87.6	84.2	100.6	100.8	105.8
Q5T0B9	Zinc finger protein 362	Homo sapiens	1	ZNF362	1	1	-0.365871	0.0215627	-0.110916	0.571522	-0.254594	0.106441	111	86.2	102.8	108.9	114.1	110.2	97.5	91.9	69.2	108	97.9	102.5
O60437	Periplakin	Homo sapiens	1	PPL	1	1	-0.284546	0.00149174	-0.0306192	0.737631	-0.254594	0.00354257	107.2	87.9	104.9	104.9	109.1	107.5	88	86.3	89.6	104.7	100.6	109.5
Q6GTX8	Leukocyte-associated immunoglobulin-like receptor 1	Homo sapiens	5	LAIR1	5	1	-0.279284	0.400954	-0.0247367	0.969117	-0.254594	0.473066	106.9	88.1	105.1	104.9	131.2	84.6	96.2	75	93	83.1	139.2	93
Q9NX62	Inositol monophosphatase 3	Homo sapiens	7	IMPAD1	7	1	-0.244685	0.0413987	0.0100637	0.956934	-0.254594	0.0430156	105.2	88.8	106	104.2	109.2	102.2	88	86.1	92.4	118.8	99.8	99.4
Q86UK7	Zinc finger protein 598	Homo sapiens	28	ZNF598	28	1	-0.24127	0.0158894	0.0129262	0.925938	-0.254594	0.0152492	105.1	88.9	106	104	100.8	110.4	85	88.5	93.2	109.2	99.1	109.9
P08962	CD63 antigen	Homo sapiens	5	CD63	5	1	-0.179515	0.188997	0.0745054	0.715233	-0.254594	0.0840768	102.2	90.2	107.6	93.6	101.3	111.7	83.9	85.8	100.8	108.6	98.7	115.5
Q13530	Serine incorporator 3	Homo sapiens	3	SERINC3	3	1	-0.177882	0.466266	0.0758749	0.847351	-0.254594	0.310186	102.1	90.2	107.7	96.9	87.6	121.9	84.1	95.9	90.7	121.5	82.7	118.8
O75486	Transcription initiation protein SPT3 homolog	Homo sapiens	2	SUPT3H	2	1	-0.0203404	0.905156	0.235114	0.316294	-0.254594	0.0917578	94.9	93.5	111.6	85.8	95.2	103.5	95	85.4	100.1	110.1	124.3	100.4
Q9NVP1	ATP-dependent RNA helicase DDX18	Homo sapiens	35	DDX18	35	1	-0.2567	0.0054675	-0.00288828	0.980911	-0.253384	0.00728455	105.8	88.6	105.6	107.2	101.3	109	89.7	92.4	83.5	109.2	103.1	104.5
Q9H0E3	Histone deacetylase complex subunit SAP130	Homo sapiens	13	SAP130	13	1	-0.205896	0.125505	0.0468403	0.820886	-0.253384	0.078998	103.4	89.7	106.9	101.3	95.4	113.6	86.9	91.7	90.4	114.8	93.8	112.1
Q99640	Membrane-associated tyrosine- and threonine-specific cdc2-inhibitory kinase	Homo sapiens	3	PKMYT1	3	1	-0.168123	0.0562162	0.0854247	0.47271	-0.253384	0.0125753	101.7	90.5	107.8	96	104.4	104.6	92.5	93.1	85.9	112.6	109.1	101.8
Q9UBC3	DNA (cytosine-5)-methyltransferase 3B	Homo sapiens	11	DNMT3B	11	1	-0.158429	0.230479	0.0949116	0.614857	-0.253384	0.0757016	101.2	90.7	108.1	92.4	99.3	112	90.1	88	93.9	120.4	101.4	102.5
Q96GM5	SWI/SNF-related matrix-associated actin-dependent regulator of chromatin subfamily D member 1	Homo sapiens	16	SMARCD1	16	1	-0.15682	0.368898	0.0962619	0.708659	-0.253384	0.161948	101.1	90.7	108.1	102.2	86.6	114.6	88.3	98.4	85.5	117.9	93.9	112.6
P35268	60S ribosomal protein L22	Homo sapiens	4	RPL22	4	1	-0.367732	0.0585952	-0.115597	0.662046	-0.252173	0.213269	111.2	86.2	102.6	119.1	96.3	118.2	82.8	96.7	79.1	108.8	86	113.1
Q99795	Cell surface A33 antigen	Homo sapiens	6	GPA33	6	1	-0.325539	0.0218679	-0.0724828	0.692776	-0.252173	0.0743253	109.1	87.1	103.7	101.2	118.3	107.8	85.9	79.4	96	96.6	111.2	103.5
Q9BYB4	Guanine nucleotide-binding protein subunit beta-like protein 1	Homo sapiens	9	GNB1L	9	1	-0.323733	0.00789395	-0.0709665	0.605093	-0.252173	0.0313493	109	87.2	103.8	105.6	104.4	117.2	85.7	83.3	92.4	108.1	96.6	106.7
O60930	Ribonuclease H1	Homo sapiens	3	RNASEH1	3	1	-0.311148	0.0386955	-0.0588937	0.782534	-0.252173	0.0991954	108.4	87.4	104.1	114.8	93.9	116.6	88.3	96	78	106	101.2	105.2
Q13435	Splicing factor 3B subunit 2	Homo sapiens	43	SF3B2	43	1	-0.311148	0.000515026	-0.0603973	0.447758	-0.252173	0.00228479	108.5	87.4	104.1	112	107.2	106.3	89.4	88.3	84.5	104	105.2	103.1
P54274	Telomeric repeat-binding factor 1	Homo sapiens	5	TERF1	5	1	-0.207561	0.0303946	0.0440443	0.741371	-0.252173	0.0167167	103.6	89.7	106.7	99.3	101.1	110.4	90.5	91.2	87.3	114.1	103.3	102.8
Q9UNP9	Peptidyl-prolyl cis-trans isomerase E	Homo sapiens	6	PPIE	6	1	-0.179515	0.41656	0.0717627	0.840219	-0.252173	0.269534	102.3	90.3	107.5	106.4	85.6	114.8	81.3	103.4	86	116.4	87.2	118.9
Q07021	Complement component 1 Q subcomponent-binding protein, mitochondrial	Homo sapiens	9	C1QBP	9	1	-0.148801	0.149544	0.102994	0.473877	-0.252173	0.0298307	100.8	90.9	108.3	99.9	90.9	111.5	89.9	91.9	91	110.4	104.3	110.2
Q53ET0	CREB-regulated transcription coactivator 2	Homo sapiens	11	CRTC2	11	1	-0.148801	0.297198	0.104337	0.609008	-0.252173	0.0942883	100.8	90.9	108.3	97.6	93.5	111.2	90.7	95.4	86.6	115.1	93.9	115.9
Q8WTT2	Nucleolar complex protein 3 homolog	Homo sapiens	25	NOC3L	25	1	-0.139236	0.193316	0.1137	0.46055	-0.252173	0.0350263	100.3	91.1	108.5	95.5	107.6	97.9	95.3	85.5	92.6	112.2	114.2	99.2
Q9Y4G6	Talin-2	Homo sapiens	2	TLN2	2	1	-0.302226	0.0375452	-0.0528949	0.796761	-0.250962	0.0917578	108.1	87.6	104.2	110.1	96.2	118.1	87.9	92.7	82.3	109.9	93.9	108.9
Q9BYT8	Neurolysin, mitochondrial	Homo sapiens	25	NLN	25	1	-0.24127	0.0129239	0.00863031	0.94655	-0.250962	0.0133255	105.2	89	105.8	100.7	103.1	111.7	89.8	85	92.1	108.3	108.8	100.5
Q6P4R8	Nuclear factor related to kappa-B-binding protein	Homo sapiens	17	NFRKB	17	1	0.00575927	0.9843	0.255803	0.417585	-0.250962	0.225165	93.8	94.2	112	89	95	97.5	95.1	89.6	97.8	102.8	138.7	94.6
Q9NZG7	Ninjurin-2	Homo sapiens	5	NINJ2	5	1	-0.347399	0.0290766	-0.0969617	0.63261	-0.249749	0.117929	110.3	86.7	103.1	102.2	102.2	126.4	84.7	81.8	93.5	102.4	97.2	109.6
P30050	60S ribosomal protein L12	Homo sapiens	10	RPL12	10	1	-0.231075	0.00446663	0.0186342	0.850385	-0.249749	0.00383658	104.7	89.2	106.1	106	100.7	107.4	88	88.5	91.2	105.1	103.1	110
P63173	60S ribosomal protein L38	Homo sapiens	6	RPL38	6	1	-0.120294	0.167887	0.129613	0.340616	-0.249749	0.0156245	99.6	91.6	108.9	97.7	95.5	105.5	89	88.1	97.6	111.3	103.1	112.3
O00459	Phosphatidylinositol 3-kinase regulatory subunit beta	Homo sapiens	7	PIK3R2	7	1	-0.103147	0.115363	0.146655	0.169404	-0.249749	0.00392422	98.7	91.9	109.3	95.2	100.7	100.4	95	86.9	93.9	110.9	109.8	107.3
P17026	Zinc finger protein 22	Homo sapiens	5	ZNF22	5	1	-0.349235	0.05416	-0.100051	0.691481	-0.248535	0.18304	110.4	86.7	103	103.1	126.9	101	88.5	85.6	85.8	103.2	116.5	89.2
Q9Y262	Eukaryotic translation initiation factor 3 subunit L	Homo sapiens	25	EIF3L	25	1	-0.21927	0.00419686	0.0285692	0.744072	-0.248535	0.00287277	104.2	89.5	106.3	106.3	99.6	106.8	87.8	90.4	90.3	106.1	104.5	108.3
Q99856	AT-rich interactive domain-containing protein 3A	Homo sapiens	17	ARID3A	17	1	-0.16004	0.077862	0.0881416	0.479235	-0.248535	0.0170853	101.4	90.8	107.8	101.6	92.7	110	90.9	92.7	88.8	109.2	107.5	106.6
Q9GZN1	Actin-related protein 6	Homo sapiens	5	ACTR6	5	1	-0.136062	0.409192	0.1137	0.622596	-0.248535	0.140532	100.3	91.3	108.5	89.4	96.4	114.9	87.2	86.9	99.8	119.8	98	107.7
Q9NUN5	Probable lysosomal cobalamin transporter	Homo sapiens	1	LMBRD1	1	1	-0.577767	0.010411	-0.32916	0.267507	-0.24732	0.256919	121.6	81.5	96.8	131.5	123.6	109.8	79.9	92	72.7	78.8	111.6	100.1
Q9HC36	RNA methyltransferase-like protein 1	Homo sapiens	12	MRM3	12	1	-0.2567	0.200625	-0.0101344	0.978446	-0.24732	0.245442	106	88.7	105.3	107.6	90.9	119.5	81.9	97	87.2	116.9	85.8	113.1
Q6NXE6	Armadillo repeat-containing protein 6	Homo sapiens	16	ARMC6	16	1	-0.254978	0.00325886	-0.00868224	0.94081	-0.24732	0.00494566	105.9	88.8	105.3	103.1	103.1	111.6	90.5	86.4	89.4	107.6	104.4	104
O43818	U3 small nucleolar RNA-interacting protein 2	Homo sapiens	15	RRP9	15	1	-0.192645	0.0848046	0.0551957	0.734813	-0.24732	0.0422078	103	90.1	107	104.8	95.8	108.3	88.4	94.9	87	114.1	97	109.8
Q9NPH2	Inositol-3-phosphate synthase 1	Homo sapiens	14	ISYNA1	14	1	-0.186065	0.0349888	0.0621217	0.588321	-0.24732	0.0124251	102.6	90.2	107.1	104	108.7	95.2	90	86.8	94	105.5	109.5	106.3
Q16254	Transcription factor E2F4	Homo sapiens	4	E2F4	4	1	-0.150401	0.0328952	0.0976108	0.327827	-0.24732	0.004222	101	91	108	97.9	104.9	100.2	89.3	88.2	95.4	107	110.4	106.7
Q9NVS2	28S ribosomal protein S18a, mitochondrial	Homo sapiens	5	MRPS18A	5	1	-0.148801	0.578073	0.0989585	0.811141	-0.24732	0.356905	100.9	91	108.1	107.3	84.2	111.2	83.7	113.2	76.2	121.9	86.5	115.8
Q96PM5	RING finger and CHY zinc finger domain-containing protein 1	Homo sapiens	7	RCHY1	7	1	-0.145605	0.341816	0.102994	0.640761	-0.24732	0.12157	100.7	91.1	108.2	97.8	97.7	106.7	88.1	87.2	98	100.8	125.9	97.7
P13994	Coiled-coil domain-containing protein 130	Homo sapiens	6	CCDC130	6	1	-0.134477	0.076414	0.112367	0.321515	-0.24732	0.00752115	100.2	91.4	108.4	97.5	100.1	103.2	92.8	90.8	90.5	101.4	110.7	113.1
Q9Y2Y9	Krueppel-like factor 13	Homo sapiens	2	KLF13	2	1	-0.639355	0.00466462	-0.392137	0.168984	-0.246104	0.23566	124.8	80.2	95.1	138.1	111.7	124.4	92.1	77.3	71.1	99.5	82	103.8
Q9H5Q4	Dimethyladenosine transferase 2, mitochondrial	Homo sapiens	8	TFB2M	8	1	-0.533242	4.19184e-05	-0.286304	0.0106249	-0.246104	0.00468859	119.5	82.6	98	118.7	121	118.8	82.3	84.5	80.9	94	97.3	102.5
Q96DX4	RING finger and SPRY domain-containing protein 1	Homo sapiens	7	RSPRY1	7	1	-0.304006	0.0063984	-0.0573917	0.644634	-0.246104	0.021807	108.3	87.7	104	102.1	107.9	114.8	83.9	84.6	94.6	101.8	103	107.3
Q4VC31	Coiled-coil domain-containing protein 58	Homo sapiens	7	CCDC58	7	1	-0.274041	0.00916157	-0.027675	0.839784	-0.246104	0.0188894	106.9	88.4	104.8	107.2	102.8	110.5	85.6	91.6	87.8	112.2	97.4	104.8
Q9Y421	Protein FAM32A	Homo sapiens	5	FAM32A	5	1	-0.202572	0.0605952	0.0440443	0.775484	-0.246104	0.03475	103.4	89.9	106.7	101.2	102.5	106.5	89.5	83.5	96.8	112.9	97.3	109.7
Q12872	Splicing factor, suppressor of white-apricot homolog	Homo sapiens	21	SFSWAP	21	1	-0.184425	0.0521752	0.0621217	0.6198	-0.246104	0.0196409	102.6	90.3	107.1	97.2	99.9	110.7	90.9	87.1	92.9	113	104.1	104.3
Q86SX3	Uncharacterized protein C14orf80	Homo sapiens	4	TEDC1	4	1	-0.112475	0.448735	0.133564	0.5217	-0.246104	0.108987	99.3	91.8	108.9	90	107.6	100.2	106.6	88	80.9	109.4	113.7	103.7
Q6N063	2-oxoglutarate and iron-dependent oxygenase domain-containing protein 2	Homo sapiens	5	OGFOD2	5	1	-0.0664274	0.253294	0.180148	0.0877951	-0.246104	0.00264752	97.2	92.8	110.1	99	95.9	96.7	90.6	90.8	96.9	113.1	107.8	109.2
Q7LDG7	RAS guanyl-releasing protein 2	Homo sapiens	9	RASGRP2	9	1	-0.395929	0.00981395	-0.150401	0.417996	-0.244887	0.0891723	112.7	85.7	101.6	120.2	103.8	114.2	81.5	94.5	81.1	97.4	95.7	111.7
Q9NX24	H/ACA ribonucleoprotein complex subunit 2	Homo sapiens	4	NHP2	4	1	-0.263612	0.174214	-0.018878	0.95926	-0.244887	0.23417	106.4	88.6	105	114.4	88.8	115.9	86.5	97.3	81.9	117.7	88.7	108.6
Q03701	CCAAT/enhancer-binding protein zeta	Homo sapiens	32	CEBPZ	32	1	-0.229382	0.0476041	0.015783	0.934534	-0.244887	0.0456289	104.8	89.3	105.9	103.9	97.6	112.8	92.1	92.6	83.3	113.4	98.7	105.6
Q9UI15	Transgelin-3	Homo sapiens	1	TAGLN3	1	1	-0.181149	0.629544	0.0635029	0.920652	-0.244887	0.523184	102.5	90.4	107.1	105.4	79.4	122.7	82.8	95.6	92.7	119.6	65.5	136.2
Q9BYE7	Polycomb group RING finger protein 6	Homo sapiens	2	PCGF6	2	1	-0.0664274	0.716163	0.178874	0.473389	-0.244887	0.161664	97.2	92.8	110	93.5	111.2	86.8	96.2	98.3	83.9	124.4	99	106.5
O95807	Transmembrane protein 50A	Homo sapiens	1	TMEM50A	1	1	0.177599	0.499477	0.422233	0.304316	-0.244887	0.304763	86.4	97.8	115.8	84	73.9	101.4	86.3	89.3	117.7	137	99.6	110.9
Q8TCN5	Zinc finger protein 507	Homo sapiens	4	ZNF507	4	1	-0.380822	0.000468696	-0.136062	0.203134	-0.243669	0.0071367	112	86.1	101.9	115.7	110.8	109.6	88.6	86.4	83.2	101.3	97.9	106.5
P62891	60S ribosomal protein L39	Homo sapiens	1	RPL39	1	1	-0.33825	0.0523392	-0.0954196	0.692895	-0.243669	0.175694	110	87	103	102.5	98.7	128.9	91	93.2	76.8	98.9	104	106.1
P04156	Major prion protein	Homo sapiens	5	PRNP	5	1	-0.251539	0.481811	-0.00868224	0.990085	-0.243669	0.524723	105.9	88.9	105.2	110.3	82.2	125.1	70.6	110.9	85.2	108.3	73.5	133.9
Q9Y2Q9	28S ribosomal protein S28, mitochondrial	Homo sapiens	9	MRPS28	9	1	-0.212568	0.161782	0.0299829	0.906646	-0.243669	0.131456	104	89.7	106.2	106.6	94.6	110.8	82.7	99.6	86.9	113.3	92	113.5
Q8IW41	MAP kinase-activated protein kinase 5	Homo sapiens	3	MAPKAPK5	3	1	-0.153607	0.405238	0.0894982	0.750387	-0.243669	0.202748	101.3	91	107.7	85.2	96.7	121.9	93.8	85.5	93.7	116.8	98.5	107.9
O14802	DNA-directed RNA polymerase III subunit RPC1	Homo sapiens	45	POLR3A	45	1	-0.132894	0.165637	0.111031	0.431753	-0.243669	0.0262185	100.3	91.4	108.3	93.6	101.9	105.3	92.1	84	98.1	112.9	107.1	104.9
Q03154	Aminoacylase-1	Homo sapiens	13	ACY1	13	1	-0.103147	0.37022	0.140124	0.409245	-0.243669	0.0512473	98.9	92.1	109	90.5	101.1	105.1	90.2	85.1	101	114.4	102.6	110
Q9NUG6	p53 and DNA damage-regulated protein 1	Homo sapiens	4	PDRG1	4	1	-0.093879	0.512739	0.149259	0.472932	-0.243669	0.103202	98.5	92.3	109.2	91.4	93.7	110.4	91.6	83.7	101.4	118.7	101.1	107.9
O00165	HCLS1-associated protein X-1	Homo sapiens	10	HAX1	10	1	-0.0785637	0.491256	0.164786	0.349609	-0.243669	0.0481199	97.8	92.6	109.6	86.9	100.4	106.1	88.9	88.4	100.5	111.9	105.9	111.1
Q96EW2	HSPB1-associated protein 1	Homo sapiens	2	HSPBAP1	2	1	0.16092	0.71422	0.403813	0.49836	-0.243669	0.530445	87.2	97.5	115.4	77.6	88.5	95.5	93.1	87.4	111.9	166.4	83.8	95.8
Q9UHC7	E3 ubiquitin-protein ligase makorin-1	Homo sapiens	1	MKRN1	1	1	-0.341903	0.0206031	-0.100051	0.587172	-0.24245	0.0957928	110.2	86.9	102.8	107.9	113.6	109.2	88.9	84.2	87.7	90.3	100	118.3
Q9NVQ4	Fas apoptotic inhibitory molecule 1	Homo sapiens	2	FAIM	2	1	-0.296899	0.0345628	-0.0528949	0.788696	-0.24245	0.0879818	108	87.9	104.1	108	119.6	96.3	91.8	78.7	93.3	103.4	107.2	101.6
Q9GZU7	Carboxy-terminal domain RNA polymerase II polypeptide A small phosphatase 1	Homo sapiens	2	CTDSP1	2	1	-0.231075	0.0608045	0.0100637	0.963059	-0.24245	0.063855	104.9	89.4	105.7	92.9	110.2	111.7	83.4	93.7	91	109.1	108.7	99.2
Q9NVT9	Armadillo repeat-containing protein 1	Homo sapiens	9	ARMC1	9	1	-0.152003	0.495347	0.0908534	0.795243	-0.24245	0.285154	101.2	91.1	107.7	98.6	85.1	119.9	89.5	93.9	89.8	122.3	86.4	114.5
Q7L2K0	Uncharacterized protein C16orf59	Homo sapiens	3	TEDC2	3	1	-0.121863	0.476497	0.120352	0.620045	-0.24245	0.166594	99.8	91.7	108.5	97	90.7	111.7	89.8	95.9	89.4	113	90.8	121.7
Q58FG0	Putative heat shock protein HSP 90-alpha A5	Homo sapiens	2	HSP90AA5P	2	1	0.292782	0.708475	0.536053	0.613512	-0.24245	0.725269	81.6	100	118.4	62.3	56.3	126.3	61.7	69.8	168.6	111	78.6	165.4
Q969S3	Zinc finger protein 622	Homo sapiens	17	ZNF622	17	1	-0.33825	0.00356333	-0.0969617	0.442332	-0.24123	0.0236704	110.1	87.1	102.9	112.1	103.3	114.8	86.7	87	87.5	105.1	95.3	108.3
Q92879	CUGBP Elav-like family member 1	Homo sapiens	13	CELF1	13	1	-0.327348	0.00262166	-0.0877334	0.445639	-0.24123	0.0156981	109.6	87.3	103.2	108.9	106.3	113.5	88.4	92.1	81.4	106.9	98.1	104.4
Q9UK58	Cyclin-L1	Homo sapiens	9	CCNL1	9	1	-0.312939	0.0433896	-0.0709665	0.741515	-0.24123	0.126518	108.8	87.6	103.6	111.1	98.8	116.5	83	92.1	87.6	110.6	88.6	111.5
Q92854	Semaphorin-4D	Homo sapiens	14	SEMA4D	14	1	-0.295128	0.0830291	-0.0543923	0.835893	-0.24123	0.176338	108	88	104	102.1	99.3	122.7	83.7	93.2	87.1	101.1	92.3	118.6
Q969M1	Mitochondrial import receptor subunit TOM40B	Homo sapiens	4	TOMM40L	4	1	-0.140826	0.42109	0.0989585	0.702291	-0.24123	0.182242	100.7	91.3	107.9	95.1	89.7	117.4	87.7	93.2	93.1	119.3	93	111.5
P51991	Heterogeneous nuclear ribonucleoprotein A3	Homo sapiens	21	HNRNPA3	21	1	-0.137648	0.249214	0.104337	0.541594	-0.24123	0.0626315	100.6	91.4	108.1	103.4	96	102.2	87.4	93.3	93.4	120.9	96.6	106.7
Q8N999	Uncharacterized protein C12orf29	Homo sapiens	4	C12orf29	4	1	-0.123434	0.630627	0.117695	0.757472	-0.24123	0.340204	99.9	91.7	108.4	95.4	100.2	104.1	93.6	92.2	89.3	93.5	141.6	90.1
O95997	Securin	Homo sapiens	3	PTTG1	3	1	0.0745054	0.463473	0.316146	0.0852223	-0.24123	0.0283001	91	95.8	113.2	82.9	93.8	96.1	104.5	89.5	93.5	110.4	114.6	114.7
Q13794	Phorbol-12-myristate-13-acetate-induced protein 1	Homo sapiens	1	PMAIP1	1	1	-0.411195	0.0459759	-0.171368	0.528849	-0.240009	0.259653	113.6	85.4	100.9	125.9	98.8	116.1	76	96.8	83.5	86.7	100.2	115.9
Q9BUL5	PHD finger protein 23	Homo sapiens	7	PHF23	7	1	-0.332789	0.0016045	-0.0923402	0.389006	-0.240009	0.0110076	109.8	87.2	103	114.2	105.5	109.7	85.9	90.5	85.3	106.1	97.6	105.3
Q8TEQ6	Gem-associated protein 5	Homo sapiens	49	GEMIN5	49	1	-0.242977	0.00424357	-0.00288828	0.981968	-0.240009	0.00573982	105.5	89.2	105.3	108	102.9	105.6	87.6	93.6	86.4	107.4	101.4	107.1
Q5T0D9	Tumor protein p63-regulated gene 1-like protein	Homo sapiens	3	TPRG1L	3	1	-0.360305	0.00104567	-0.121863	0.286285	-0.238787	0.011449	111.2	86.6	102.2	107.5	114.9	111.2	87.7	80.2	91.8	101.7	101.5	103.5
Q9NRY2	SOSS complex subunit C	Homo sapiens	2	INIP	2	1	-0.204233	0.387264	0.0342157	0.935413	-0.238787	0.333321	103.8	90	106.2	106.8	87	117.5	80.4	107.8	81.8	113.7	86.3	118.7
Q9UKI8	Serine/threonine-protein kinase tousled-like 1	Homo sapiens	11	TLK1	11	1	-0.109359	0.214481	0.129613	0.341078	-0.238787	0.0194203	99.3	92.1	108.6	97.2	96.7	103.9	90.8	89.7	95.7	116.4	101.6	107.9
O14772	Fucose-1-phosphate guanylyltransferase	Homo sapiens	8	FPGT	8	1	0.303342	0.363865	0.54201	0.300104	-0.238787	0.411896	81.3	100.3	118.4	73.7	80.9	89.3	97.8	93.1	109.9	95.9	158.8	100.5
Q15393	Splicing factor 3B subunit 3	Homo sapiens	47	SF3B3	47	1	-0.26708	0.000586723	-0.0291463	0.680326	-0.237564	0.00149063	106.7	88.7	104.6	107.9	106.5	105.7	87.3	89.9	88.9	106.5	104.8	102.5
P62899	60S ribosomal protein L31	Homo sapiens	10	RPL31	10	1	-0.195946	0.0170892	0.041243	0.701216	-0.237564	0.00899383	103.4	90.2	106.4	103.1	100.1	107.1	88.9	90.5	91.2	107.8	111.2	100.1
Q99933	BAG family molecular chaperone regulator 1	Homo sapiens	11	BAG1	11	1	-0.171368	0.0683193	0.0662614	0.606126	-0.237564	0.0236704	102.2	90.7	107	101.4	97	108.3	92	92.9	87.4	112.3	99.3	109.4
Q9ULE0	Protein WWC3	Homo sapiens	4	WWC3	4	1	-0.106249	0.612444	0.130931	0.659039	-0.237564	0.252409	99.2	92.2	108.6	108.9	92.5	96.1	79.8	108.2	88.4	119.3	89.4	117.2
Q969Q0	60S ribosomal protein L36a-like	Homo sapiens	2	RPL36AL	2	1	-0.0877334	0.33821	0.15056	0.292692	-0.237564	0.0222981	98.3	92.6	109.1	102.8	94.7	97.4	90.8	92.1	94.8	116	100	111.4
Q9NRA0	Sphingosine kinase 2	Homo sapiens	2	SPHK2	2	1	-0.0350469	0.813176	0.202888	0.340616	-0.237564	0.0885006	95.9	93.7	110.4	88.6	92.7	106.6	86.9	87.8	106.3	111	105.9	114.2
Q8WZ60	Kelch-like protein 6	Homo sapiens	10	KLHL6	10	1	0.183963	0.0872448	0.421156	0.0291622	-0.237564	0.0257344	86.3	98	115.6	88.9	82.7	87.4	92	103.1	99	107.2	115.6	124
Q8WXX5	DnaJ homolog subfamily C member 9	Homo sapiens	21	DNAJC9	21	1	-0.321928	0.000933155	-0.086201	0.37027	-0.23634	0.0063819	109.4	87.5	103.1	112.7	111.5	104.1	88	87.7	86.8	99.7	103.8	105.7
Q96RS0	Trimethylguanosine synthase	Homo sapiens	15	TGS1	15	1	-0.289827	0.011295	-0.0528949	0.708541	-0.23634	0.0343887	107.8	88.2	104	102.8	118.3	102.3	89.8	85.5	89.4	102.4	108.3	101.2
Q9BTK6	PAXIP1-associated glutamate-rich protein 1	Homo sapiens	4	PAGR1	4	1	-0.244685	0.189241	-0.00868224	0.978446	-0.23634	0.233119	105.7	89.2	105.1	110.9	92.4	113.9	82	93.5	92	108.5	86.2	120.5
Q14119	Vascular endothelial zinc finger 1	Homo sapiens	4	VEZF1	4	1	-0.181149	0.0717395	0.0551957	0.698005	-0.23634	0.0323967	102.7	90.6	106.7	96.9	105	106.2	92.5	86.6	92.7	113.9	97.8	108.4
P60602	Reactive oxygen species modulator 1	Homo sapiens	3	ROMO1	3	1	-0.013043	0.978352	0.22404	0.663738	-0.23634	0.497993	95	94.1	110.9	83	79.9	121.9	91.9	86.1	104.4	146.4	83	103.2
Q9UG56	Phosphatidylserine decarboxylase proenzyme	Homo sapiens	6	PISD	6	1	-0.401635	0.00185954	-0.166503	0.245535	-0.235114	0.0339307	113.3	85.8	100.9	111.1	117.4	111.4	85.8	81.4	90.1	96.6	109.9	96.2
Q969K3	E3 ubiquitin-protein ligase RNF34	Homo sapiens	7	RNF34	7	1	-0.341903	0.0124505	-0.106249	0.509899	-0.235114	0.0739343	110.4	87.1	102.5	114.6	116	100.6	85.9	94.5	80.8	95.8	102.5	109.2
P62424	60S ribosomal protein L7a	Homo sapiens	21	RPL7A	21	1	-0.305788	0.00189894	-0.0709665	0.473877	-0.235114	0.00923672	108.6	87.9	103.5	109.7	112.4	103.8	91.4	87.5	84.8	103.9	106.7	99.9
Q3ZCQ8	Mitochondrial import inner membrane translocase subunit TIM50	Homo sapiens	12	TIMM50	12	1	-0.286304	0.02194	-0.0513992	0.756752	-0.235114	0.0611319	107.8	88.3	103.9	112.5	98.8	111.9	85.6	93.9	85.4	109.1	94.6	108.1
Q9H6W3	Bifunctional lysine-specific demethylase and histidyl-hydroxylase NO66	Homo sapiens	14	RIOX1	14	1	-0.277534	0.00451263	-0.0424568	0.695458	-0.235114	0.0129078	107.3	88.5	104.2	109.4	102.1	110.4	88.6	90.8	86.2	105.4	98.4	108.7
P17152	Transmembrane protein 11, mitochondrial	Homo sapiens	4	TMEM11	4	1	-0.205896	0.258629	0.0285692	0.926044	-0.235114	0.220662	103.9	90.1	106	111.9	96.3	103.5	84.1	100.7	85.5	114.9	85.9	117.3
Q96C34	RUN domain-containing protein 1	Homo sapiens	3	RUNDC1	3	1	-0.192645	0.298434	0.0440443	0.893866	-0.235114	0.224725	103.2	90.4	106.4	108.5	93.7	107.6	81.4	97.7	92	111.7	86.2	121.3
Q9BUI4	DNA-directed RNA polymerase III subunit RPC3	Homo sapiens	16	POLR3C	16	1	-0.139236	0.300665	0.0962619	0.616633	-0.235114	0.0985282	100.8	91.5	107.7	96	93.6	112.7	87.9	87.5	99.2	115.6	98.3	109.2
Q5SY16	Polynucleotide 5'-hydroxyl-kinase NOL9	Homo sapiens	13	NOL9	13	1	-0.093879	0.279225	0.14274	0.296363	-0.235114	0.0191175	98.6	92.5	108.9	99	96.6	100.3	90.3	96.7	90.4	104.2	118	104.5
Q8NBS9	Thioredoxin domain-containing protein 5	Homo sapiens	17	TXNDC5	17	1	-0.0740006	0.595239	0.16092	0.430839	-0.235114	0.0990905	97.8	92.9	109.3	97.6	99.3	96.5	91.2	91.7	95.8	102.8	126.6	98.5
Q8NE22	SET domain-containing protein 9	Homo sapiens	2	SETD9	2	1	0.237564	0.554288	0.473008	0.422987	-0.235114	0.51525	84.1	99.2	116.7	74.9	60.5	116.9	87.7	102	107.7	121.7	82.2	146.2
P30154	Serine/threonine-protein phosphatase 2A 65 kDa regulatory subunit A beta isoform	Homo sapiens	15	PPP2R1B	15	1	-1.04097	1.80763e-05	-0.808437	0.000665165	-0.233888	0.0950004	145.9	70.8	83.3	137.8	149	150.8	73	64.9	74.6	89.8	83.8	76.3
Q96QD8	Sodium-coupled neutral amino acid transporter 2	Homo sapiens	7	SLC38A2	7	1	-0.724993	0.00961128	-0.492079	0.195629	-0.233888	0.416054	129.6	78.3	92.1	134.7	113.9	140	64	84.5	86.5	75.1	85.5	115.7
Q8IV48	3'-5' exoribonuclease 1	Homo sapiens	12	ERI1	12	1	-0.248108	0.00872624	-0.0159576	0.907907	-0.233888	0.0147154	106	89.2	104.8	104.4	103.9	109.6	84.6	88.7	94.2	109.7	99.6	105.2
Q9BZJ0	Crooked neck-like protein 1	Homo sapiens	32	CRNKL1	32	1	-0.226004	0.00199294	0.0071955	0.934807	-0.233888	0.00218931	104.9	89.6	105.5	104.6	102.5	107.6	89.9	89.9	89.2	107.8	105.2	103.3
P62750	60S ribosomal protein L23a	Homo sapiens	15	RPL23A	15	1	-0.226004	0.00167952	0.00863031	0.914063	-0.233888	0.00176169	104.8	89.7	105.5	105.4	104.8	104.3	89.6	90.3	89.1	108.6	102.9	105
Q6PII3	Coiled-coil domain-containing protein 174	Homo sapiens	10	CCDC174	10	1	-0.179515	0.0286323	0.0551957	0.599617	-0.233888	0.010967	102.7	90.7	106.6	98.5	102.2	107.3	94.9	87.1	90.1	108.7	102.1	109.1
O95671	N-acetylserotonin O-methyltransferase-like protein	Homo sapiens	17	ASMTL	17	1	-0.0424568	0.534082	0.192825	0.105291	-0.233888	0.00610907	96.3	93.6	110.1	91.4	98.4	99.3	94.5	89.9	96.4	112.1	111.2	107
Q8IVL6	Prolyl 3-hydroxylase 3	Homo sapiens	1	P3H3	1	1	-0.0232698	0.91839	0.211635	0.444733	-0.233888	0.206792	95.5	94	110.5	79.9	94.4	112	82	93.4	106.5	111.3	103.2	117
O15431	High affinity copper uptake protein 1	Homo sapiens	1	SLC31A1	1	1	0.365133	0.50245	0.598365	0.448706	-0.233888	0.623354	78.9	101.6	119.5	55.4	65.2	116.2	80.2	90.6	134	165.4	85.7	107.3
Q9BSK4	Protein fem-1 homolog A	Homo sapiens	1	FEM1A	1	1	-0.336428	0.248485	-0.103147	0.825377	-0.232661	0.466494	110.2	87.3	102.5	119.8	83.6	127.1	80.8	101.5	79.5	109.9	76.7	121.1
P46087	Probable 28S rRNA (cytosine(4447)-C(5))-methyltransferase	Homo sapiens	37	NOP2	37	1	-0.318326	0.00149969	-0.086201	0.395806	-0.232661	0.00977919	109.3	87.7	103	110.3	107.5	110.1	86.9	93.5	82.6	105	99.6	104.4
O14733	Dual specificity mitogen-activated protein kinase kinase 7	Homo sapiens	7	MAP2K7	7	1	-0.242977	0.0878819	-0.0101344	0.968397	-0.232661	0.119408	105.7	89.3	105	102.2	100.3	114.7	85.9	89.3	92.8	115.2	90.1	109.6
Q8NEZ2	Vacuolar protein sorting-associated protein 37A	Homo sapiens	6	VPS37A	6	1	-0.242977	0.00280549	-0.011588	0.908466	-0.232661	0.00465491	105.8	89.3	104.9	105.3	105	107	92.1	88.4	87.5	102.8	109.7	102.2
Q8N0Z8	tRNA pseudouridine synthase-like 1	Homo sapiens	3	PUSL1	3	1	-0.181149	0.516572	0.051024	0.917884	-0.232661	0.423377	102.8	90.6	106.5	109	82.1	117.5	85.3	107.7	79	113.7	80.9	124.9
Q15545	Transcription initiation factor TFIID subunit 7	Homo sapiens	8	TAF7	8	1	-0.177882	0.0294364	0.0551957	0.597166	-0.232661	0.0110646	102.6	90.7	106.6	100.4	102	105.5	90	90.9	91.4	113.6	100.6	105.7
Q01804	OTU domain-containing protein 4	Homo sapiens	14	OTUD4	14	1	-0.16004	0.360451	0.0731347	0.793947	-0.232661	0.202431	101.8	91.1	107.1	102.7	84.6	118.2	84.6	98.8	89.8	112.2	96.6	112.4
O95716	Ras-related protein Rab-3D	Homo sapiens	5	RAB3D	5	1	-0.16004	0.175643	0.0717627	0.686023	-0.232661	0.0720894	101.9	91.1	107	102.6	94.3	108.7	87.1	96.2	90	115	95.8	110.2
Q7Z333	Probable helicase senataxin	Homo sapiens	38	SETX	38	1	-0.268817	0.000468696	-0.0365259	0.569514	-0.231432	0.00148893	107	88.8	104.3	104.8	107.8	108.3	89.3	87.8	89.2	104.4	103.2	105.1
Q9H6F5	Coiled-coil domain-containing protein 86	Homo sapiens	21	CCDC86	21	1	-0.258425	0.00473946	-0.027675	0.799509	-0.231432	0.0104012	106.5	89	104.5	103.1	104.2	112.2	86.6	92.2	88.2	108.4	102.1	103
Q8N6Q8	Methyltransferase-like protein 25	Homo sapiens	9	METTL25	9	1	-0.104697	0.457688	0.128293	0.518201	-0.231432	0.109893	99.2	92.3	108.4	94.2	101.4	102.1	90.8	86.5	99.8	100	123.9	101.4
P46779	60S ribosomal protein L28	Homo sapiens	8	RPL28	8	1	-0.360305	0.0451802	-0.129734	0.585927	-0.230203	0.211493	111.4	86.8	101.8	114.4	120.7	99	94.6	83.1	82.7	94.2	118.5	92.7
P36578	60S ribosomal protein L4	Homo sapiens	28	RPL4	28	1	-0.323733	0.0105012	-0.0923402	0.530267	-0.230203	0.0563384	109.6	87.6	102.8	119.2	107.1	102.5	86.7	94.7	81.5	102.6	99.4	106.4
P05455	Lupus La protein	Homo sapiens	38	SSB	38	1	-0.194295	0.0462265	0.0356239	0.798962	-0.230203	0.029144	103.5	90.4	106.1	103.9	96.5	110.1	89.8	90.1	91.3	109.5	98.4	110.4
Q96P53	WD repeat and FYVE domain-containing protein 2	Homo sapiens	5	WDFY2	5	1	-0.171368	0.114144	0.0579701	0.715329	-0.230203	0.0530266	102.4	90.9	106.6	93	100.3	114	89.2	90.2	93.4	102.9	111.2	105.8
Q96G46	tRNA-dihydrouridine(47) synthase [NAD(P)(+)]-like	Homo sapiens	24	DUS3L	24	1	-0.120294	0.252111	0.111031	0.468687	-0.230203	0.0468665	100	92	108	96.5	97.1	106.4	90.6	87.9	97.6	116.8	99.7	107.3
Q9NS28	Regulator of G-protein signaling 18	Homo sapiens	1	RGS18	1	1	0.180148	0.505782	0.410341	0.328065	-0.230203	0.347989	86.6	98.2	115.2	70.5	80.1	109.4	99.4	89	106.1	131.4	91.7	122.5
Q9UIB8	SLAM family member 5	Homo sapiens	8	CD84	8	1	-0.386468	0.00896692	-0.158429	0.385313	-0.228973	0.0963043	112.7	86.2	101.1	110.2	109.8	118.2	79.1	84.8	94.6	104.2	89.7	109.3
Q13155	Aminoacyl tRNA synthase complex-interacting multifunctional protein 2	Homo sapiens	13	AIMP2	13	1	-0.281036	0.00297621	-0.0513992	0.593857	-0.228973	0.0107702	107.6	88.6	103.8	107	103.9	112	88.5	90.6	86.7	107.9	98.6	104.9
Q9Y606	tRNA pseudouridine synthase A, mitochondrial	Homo sapiens	21	PUS1	21	1	-0.244685	0.0140272	-0.0159576	0.912237	-0.228973	0.0236988	105.9	89.4	104.8	102.5	106.1	109.1	93.9	84.1	90.1	110.7	98	105.5
Q9BTY7	Protein HGH1 homolog	Homo sapiens	11	HGH1	11	1	-0.24127	0.0203194	-0.013043	0.933825	-0.228973	0.0324071	105.8	89.4	104.8	101.9	112	103.4	92.3	82	94.1	107.5	107.3	99.6
P40429	60S ribosomal protein L13a	Homo sapiens	13	RPL13A	13	1	-0.24127	0.00177266	-0.013043	0.893371	-0.228973	0.00299013	105.7	89.4	104.8	106.2	104.5	106.5	88.4	90.3	89.6	108	100.9	105.6
Q9NVX0	HAUS augmin-like complex subunit 2	Homo sapiens	7	HAUS2	7	1	-0.117161	0.0527701	0.112367	0.231027	-0.228973	0.0034509	99.9	92.1	108	96.3	102.8	100.7	91.8	89.7	94.9	109.3	106.6	107.9
Q9NRW3	DNA dC->dU-editing enzyme APOBEC-3C	Homo sapiens	4	APOBEC3C	4	1	-1.49005	8.36933e-06	-1.26188	0.000146125	-0.227741	0.246364	169.2	60.3	70.5	178.5	175.3	153.8	62.6	62.2	56	68.4	71.3	71.9
P13612	Integrin alpha-4	Homo sapiens	20	ITGA4	20	1	-0.311148	0.0905336	-0.0831412	0.757314	-0.227741	0.239202	109.1	87.9	102.9	110.6	110.6	106.1	83.6	89.2	91	84.2	124.6	100
P56537	Eukaryotic translation initiation factor 6	Homo sapiens	8	EIF6	8	1	-0.232769	0.00470795	-0.00578235	0.955542	-0.227741	0.00683401	105.4	89.7	105	105.1	103.8	107.3	88.8	90.3	89.9	98.9	107.8	108.1
Q00978	Interferon regulatory factor 9	Homo sapiens	5	IRF9	5	1	-0.229382	0.0060567	-0.00144342	0.991652	-0.227741	0.00787218	105.2	89.8	105.1	100.4	105.2	110	88.7	90.3	90.3	107.7	101.3	106.3
Q6UB35	Monofunctional C1-tetrahydrofolate synthase, mitochondrial	Homo sapiens	36	MTHFD1L	36	1	-0.224317	0.0379464	0.00432161	0.985018	-0.227741	0.044183	104.9	89.8	105.2	105.9	99	110	88.2	93.5	87.8	112.4	95.7	107.6
Q9C0C2	182 kDa tankyrase-1-binding protein	Homo sapiens	52	TNKS1BP1	52	1	-0.21927	0.00175944	0.00863031	0.925938	-0.227741	0.00188449	104.7	89.9	105.3	104.7	105.7	103.8	89.9	90.4	89.6	104.5	108.2	103.2
Q9UKW4	Guanine nucleotide exchange factor VAV3	Homo sapiens	39	VAV3	39	1	-0.12658	0.0613775	0.10165	0.321357	-0.227741	0.00641986	100.4	91.9	107.7	98.3	98.8	104.1	91.2	89.5	95	111.4	103.7	107.9
P13995	Bifunctional methylenetetrahydrofolate dehydrogenase/cyclohydrolase, mitochondrial	Homo sapiens	13	MTHFD2	13	1	-0.0954196	0.316658	0.132248	0.373822	-0.227741	0.0343881	99	92.6	108.5	98.1	93.7	105.1	86.7	96	95	115.9	102.7	106.7
Q9H4L4	Sentrin-specific protease 3	Homo sapiens	8	SENP3	8	1	-0.0724828	0.270548	0.155749	0.16458	-0.227741	0.0068257	97.9	93.1	109	94.7	96.8	102.2	94.2	92.6	92.4	114.2	105.6	107.4
Q8TCU4	Alstrom syndrome protein 1	Homo sapiens	5	ALMS1	5	1	-0.516636	0.00107798	-0.291592	0.107588	-0.226509	0.0737245	119.2	83.3	97.4	125.2	124.8	107.7	82.8	85	82	90.9	99.7	101.8
Q13445	Transmembrane emp24 domain-containing protein 1	Homo sapiens	4	TMED1	4	1	-0.323733	0.000369385	-0.0969617	0.258628	-0.226509	0.00359121	109.7	87.7	102.6	109.4	111.1	108.7	85.5	90.1	87.5	105.3	99.5	103
Q14694	Ubiquitin carboxyl-terminal hydrolase 10	Homo sapiens	25	USP10	25	1	-0.258425	0.00497055	-0.0320936	0.762662	-0.226509	0.0119558	106.6	89.1	104.3	109.3	104.3	106.2	86.4	92.2	88.8	109.3	98.3	105.1
Q9UK33	Zinc finger protein 580	Homo sapiens	4	ZNF580	4	1	-0.194295	0.0843907	0.0328061	0.849144	-0.226509	0.0591852	103.5	90.5	105.9	93.4	102.2	115	91.5	89	91.2	103.3	111.2	103.4
Q9BV68	E3 ubiquitin-protein ligase RNF126	Homo sapiens	2	RNF126	2	1	-0.0985055	0.288248	0.128293	0.373986	-0.226509	0.0316274	99.1	92.6	108.3	97.1	97	103.3	94.4	89.8	93.5	103.7	102.7	118.5
Q16828	Dual specificity protein phosphatase 6	Homo sapiens	5	DUSP6	5	1	-0.077041	0.292626	0.15056	0.222062	-0.226509	0.0112827	98.1	93	108.9	93	102.3	99.1	93.1	97.8	88.1	106.7	108.7	111.2
Q6ZMD2	Protein spinster homolog 3	Homo sapiens	3	SPNS3	3	1	-0.0694519	0.779837	0.157044	0.631282	-0.226509	0.319296	97.8	93.2	109	86.4	107.4	99.5	101.9	98.7	79.1	130	108.6	88.5
Q16394	Exostosin-1	Homo sapiens	2	EXT1	2	1	0.21661	0.337281	0.442545	0.231027	-0.226509	0.267128	85.2	99	115.8	96.9	95.5	63.3	91.1	94.5	111.4	128.6	104.1	114.8
Q96BD0	Solute carrier organic anion transporter family member 4A1	Homo sapiens	2	SLCO4A1	2	1	-0.463947	0.00493119	-0.239566	0.244832	-0.225275	0.127703	116.6	84.5	98.8	112.3	128.4	109.2	87.6	79.9	86.1	89.1	108.1	99.3
Q96B77	Transmembrane protein 186	Homo sapiens	3	TMEM186	3	1	-0.018878	0.969321	0.206643	0.706859	-0.225275	0.536532	95.5	94.3	110.2	83.3	82.3	121	86.8	92.8	103.3	140.9	71.1	118.6
O00716	Transcription factor E2F3	Homo sapiens	10	E2F3	10	1	-0.268817	0.0142205	-0.0439433	0.753149	-0.22404	0.0390487	107.2	88.9	103.9	104.3	108.4	108.7	91.3	81.2	94.4	96.3	108.7	106.7
Q13310	Polyadenylate-binding protein 4	Homo sapiens	24	PABPC4	24	1	-0.258425	0.000934716	-0.0335695	0.629524	-0.22404	0.00264006	106.7	89.2	104.2	107.2	107.2	105.6	88.7	87.9	90.9	107.2	101.8	103.4
O75808	Calpain-15	Homo sapiens	1	CAPN15	1	1	-0.253257	0.0359232	-0.0291463	0.868861	-0.22404	0.0720412	106.4	89.3	104.3	118.3	95.1	106	89.7	89.6	88.6	105.1	107.6	100
O00567	Nucleolar protein 56	Homo sapiens	43	NOP56	43	1	-0.242977	0.0185883	-0.018878	0.905967	-0.22404	0.0330444	105.9	89.5	104.6	111.4	101.8	104.6	88.3	96	84.4	109.2	98.6	105.9
Q86XL3	Ankyrin repeat and LEM domain-containing protein 2	Homo sapiens	24	ANKLE2	24	1	-0.210897	0.00865221	0.0129262	0.909789	-0.22404	0.00813378	104.4	90.2	105.4	102.5	104.1	106.7	87.4	91.3	91.9	109.5	99.9	106.7
Q9HDC5	Junctophilin-1	Homo sapiens	7	JPH1	7	1	-0.187707	0.126276	0.0370307	0.856843	-0.22404	0.0882886	103.3	90.7	106	102.3	107.7	100	81.9	87.3	102.9	113.9	103.7	100.3
Q5SRD1	Putative mitochondrial import inner membrane translocase subunit Tim23B	Homo sapiens	3	TIMM23B	3	1	-0.164884	0.346086	0.0579701	0.839521	-0.22404	0.222138	102.3	91.2	106.5	92.7	95.7	118.5	92.2	86	95.4	120.7	92.8	106
P37198	Nuclear pore glycoprotein p62	Homo sapiens	10	NUP62	10	1	-0.158429	0.154513	0.0662614	0.686855	-0.22404	0.0640487	101.9	91.3	106.7	105.1	95.2	105.5	86.4	96.7	91	112.8	96	111.3
Q9BY42	Protein RTF2 homolog	Homo sapiens	15	RTFDC1	15	1	-0.15682	0.0259159	0.0662614	0.470691	-0.22404	0.00667386	101.9	91.4	106.7	96.3	103.8	105.7	93.5	88.8	91.8	106.1	107.3	106.6
Q6ZU65	Ubinuclein-2	Homo sapiens	5	UBN2	5	1	-0.0144996	0.934069	0.210389	0.34818	-0.22404	0.121441	95.3	94.4	110.3	87.8	91.8	106.4	95.4	90.9	96.9	123.6	99.2	108
P78312	Protein FAM193A	Homo sapiens	4	FAM193A	4	1	-0.013043	0.952693	0.210389	0.429863	-0.22404	0.207324	95.3	94.4	110.2	80.5	91	114.4	94	91.7	97.6	122	102.9	105.8
Q6IQ22	Ras-related protein Rab-12	Homo sapiens	4	RAB12	4	1	0.123004	0.532532	0.347099	0.27378	-0.22404	0.225955	89.3	97.2	113.5	87.6	84.7	95.4	98.6	97.8	95.2	97.4	137.7	105.5
Q96FZ7	Charged multivesicular body protein 6	Homo sapiens	4	CHMP6	4	1	0.145351	0.512553	0.368489	0.292692	-0.22404	0.276331	88.3	97.7	114	78.6	83.6	102.8	93.4	87.4	112.2	132.4	99.1	110.5
Q6UWD8	Transmembrane protein C16orf54	Homo sapiens	3	C16orf54	3	1	-0.564905	0.00116598	-0.343732	0.0925055	-0.222805	0.112879	121.8	82.3	96	110.8	125.4	129.1	80.1	78.7	88	87.3	100.3	100.3
O15234	Protein CASC3	Homo sapiens	9	CASC3	9	1	-0.394032	0.0218486	-0.171368	0.443233	-0.222805	0.188856	113.2	86.2	100.6	110.5	126.4	102.9	89.2	81.9	87.4	91.7	114.8	95.3
Q9Y483	Metal-response element-binding transcription factor 2	Homo sapiens	16	MTF2	16	1	-0.22095	0.00836764	0.00144197	0.988887	-0.222805	0.0100531	104.9	90	105.1	108.1	102.8	103.9	87	93.3	89.7	110.1	100.8	104.3
P18124	60S ribosomal protein L7	Homo sapiens	24	RPL7	24	1	-0.209228	0.00295972	0.0129262	0.879338	-0.222805	0.00276381	104.4	90.3	105.3	105.4	106.2	101.5	89.4	88.6	92.9	105.9	105.5	104.6
Q14118	Dystroglycan	Homo sapiens	8	DAG1	8	1	-0.0877334	0.564381	0.134878	0.530267	-0.222805	0.149373	98.7	92.9	108.4	98.6	90.8	106.7	85.9	102.5	90.3	108.1	96.1	121
P23381	Tryptophan--tRNA ligase, cytoplasmic	Homo sapiens	28	WARS	28	1	-0.0484122	0.415158	0.173767	0.104144	-0.222805	0.00460744	96.9	93.7	109.3	97.5	98.4	94.9	92.7	91.3	97.1	113.4	106.9	107.8
Q9Y4F9	Protein FAM65B	Homo sapiens	5	RIPOR2	5	1	-0.258425	0.189152	-0.0365259	0.914775	-0.221568	0.289651	106.7	89.2	104.1	104.4	89.4	126.3	86.7	95.4	85.6	107.2	90.1	114.8
Q13191	E3 ubiquitin-protein ligase CBL-B	Homo sapiens	9	CBLB	9	1	-0.251539	0.0478261	-0.0291463	0.886353	-0.221568	0.0893495	106.4	89.4	104.2	114.2	108.4	96.5	83.6	90.4	94.2	95	108	109.7
P55081	Microfibrillar-associated protein 1	Homo sapiens	13	MFAP1	13	1	-0.21424	0.00614749	0.0071955	0.949935	-0.221568	0.00666499	104.6	90.2	105.2	104.7	102.8	106.5	91.2	91.6	87.8	101.2	110.1	104.2
Q9NY93	Probable ATP-dependent RNA helicase DDX56	Homo sapiens	18	DDX56	18	1	-0.15682	0.144434	0.0648829	0.681538	-0.221568	0.0589724	101.9	91.5	106.6	101.9	96.5	107.4	88.7	96.1	89.6	114.7	96.3	108.8
P46060	Ran GTPase-activating protein 1	Homo sapiens	36	RANGAP1	36	1	-0.584241	3.07912e-05	-0.364013	0.00409494	-0.22033	0.010559	122.8	81.9	95.4	119.4	121.9	127	81.5	80.7	83.3	97.8	91.5	96.7
P57775	F-box/WD repeat-containing protein 4	Homo sapiens	1	FBXW4	1	1	-0.249822	0.0107166	-0.0291463	0.819992	-0.22033	0.0236039	106.4	89.4	104.2	103.5	115.2	100.3	89.6	87.5	91.2	102.3	104.5	105.8
Q8IU81	Interferon regulatory factor 2-binding protein 1	Homo sapiens	16	IRF2BP1	16	1	-0.209228	0.0139622	0.0114956	0.933656	-0.22033	0.0138403	104.4	90.3	105.2	100.3	104.5	108.6	93.5	87.6	89.9	109.9	105.4	100.4
Q9NZT2	Opioid growth factor receptor	Homo sapiens	10	OGFR	10	1	-0.189351	0.0191111	0.0313952	0.772994	-0.22033	0.0119546	103.5	90.8	105.8	106.8	106.1	97.5	87.4	92.2	92.6	107.1	102.2	107.9
P60228	Eukaryotic translation initiation factor 3 subunit E	Homo sapiens	25	EIF3E	25	1	-0.155213	0.10496	0.0635029	0.636945	-0.22033	0.0387603	101.9	91.5	106.6	98.6	97.8	109.4	88.2	89.4	96.9	111	99.8	108.9
Q8IX01	SURP and G-patch domain-containing protein 2	Homo sapiens	24	SUGP2	24	1	-0.155213	0.0768062	0.0648829	0.594778	-0.22033	0.025248	101.9	91.5	106.6	96	101.7	108.1	93.1	87.8	93.5	111.7	107.2	100.9
Q7L4I2	Arginine/serine-rich coiled-coil protein 2	Homo sapiens	5	RSRC2	5	1	-0.120294	0.500119	0.100305	0.708215	-0.22033	0.226708	100.3	92.2	107.5	88.1	97.9	114.9	88.9	83.5	104.3	120.3	99.6	102.6
Q8IUX7	Adipocyte enhancer-binding protein 1	Homo sapiens	5	AEBP1	5	1	-0.486004	0.00420852	-0.26708	0.209884	-0.219091	0.146549	117.9	84.2	97.9	114.3	118.5	120.9	85.2	84	83.2	85.8	94	114
Q9UIF9	Bromodomain adjacent to zinc finger domain protein 2A	Homo sapiens	23	BAZ2A	23	1	-0.179515	0.016932	0.0398403	0.671098	-0.219091	0.00827343	103	91	105.9	100.2	101.2	107.7	94.1	90.8	88.2	107.6	102.7	107.5
Q96GC5	39S ribosomal protein L48, mitochondrial	Homo sapiens	7	MRPL48	7	1	-0.15682	0.359102	0.0621217	0.821593	-0.219091	0.219278	102	91.5	106.5	103.5	91.7	110.8	84.7	101.8	88	111	90	118.4
Q86YS6	Ras-related protein Rab-43	Homo sapiens	7	RAB43	7	1	-0.132894	0.195156	0.0867838	0.562102	-0.219091	0.0530502	100.9	92	107.1	95.4	108.8	98.5	96.8	86.6	92.6	108.3	113.4	99.6
Q9H2U1	ATP-dependent RNA helicase DHX36	Homo sapiens	31	DHX36	31	1	-0.349235	0.0060449	-0.131313	0.384443	-0.217851	0.0610408	111.2	87.3	101.5	109.5	106	118.1	86.5	85.5	89.8	108.6	91.8	104.2
P29590	Protein PML	Homo sapiens	35	PML	35	1	-0.229382	0.00482347	-0.013043	0.912197	-0.217851	0.00791872	105.5	89.9	104.6	104.2	109.6	102.6	90.5	86.4	92.8	103.6	107.5	102.7
Q9BRJ2	39S ribosomal protein L45, mitochondrial	Homo sapiens	13	MRPL45	13	1	-0.139236	0.573098	0.0786098	0.844389	-0.217851	0.3861	101.2	91.9	106.9	103.2	84.1	116.3	84.9	102.6	88.2	119.3	81.7	119.5
Q9NW75	G patch domain-containing protein 2	Homo sapiens	4	GPATCH2	4	1	-0.123434	0.38915	0.0949116	0.648581	-0.217851	0.144169	100.5	92.2	107.3	98.9	92.2	110.3	96.9	81.7	98.1	114.7	96	111.2
O75342	Arachidonate 12-lipoxygenase, 12R-type	Homo sapiens	1	ALOX12B	1	1	-0.0439433	0.863435	0.173767	0.606704	-0.217851	0.347279	96.9	93.9	109.2	96.7	85.5	108.4	87.1	103	91.6	89.7	134.9	103.1
Q6P3X3	Tetratricopeptide repeat protein 27	Homo sapiens	27	TTC27	27	1	-0.239566	0.00113696	-0.0232698	0.740898	-0.21661	0.00259383	106	89.8	104.3	105.2	104.3	108.5	90.4	88.2	90.7	105.2	102.8	104.7
Q13523	Serine/threonine-protein kinase PRP4 homolog	Homo sapiens	32	PRPF4B	32	1	-0.224317	0.0251653	-0.00723157	0.96256	-0.21661	0.0363529	105.2	90.1	104.7	104.4	100.1	111.2	88.3	94.1	88	110.6	97.5	105.9
Q9HB19	Pleckstrin homology domain-containing family A member 2	Homo sapiens	16	PLEKHA2	16	1	-0.212568	0.0031775	0.00288251	0.970314	-0.21661	0.00377767	104.7	90.3	105	103.9	104	106.2	92.8	89.3	89	105.9	101.7	107.3
Q9NVH1	DnaJ homolog subfamily C member 11	Homo sapiens	16	DNAJC11	16	1	-0.169745	0.0276553	0.0468403	0.64352	-0.21661	0.0119558	102.7	91.3	106.1	103.1	100.5	104.5	90.1	92.2	91.5	112.7	100.7	104.7
Q9P2N6	KAT8 regulatory NSL complex subunit 3	Homo sapiens	11	KANSL3	11	1	-0.166503	0.0107137	0.0496308	0.514796	-0.21661	0.00376856	102.5	91.3	106.1	100.2	101.4	106	92	92.3	89.6	108.1	103.9	106.5
Q92947	Glutaryl-CoA dehydrogenase, mitochondrial	Homo sapiens	9	GCDH	9	1	0.045443	0.824388	0.263034	0.366262	-0.21661	0.226467	92.8	95.8	111.4	81.6	92	104.9	90.4	90.5	106.5	128.2	100.2	105.7
P36896	Activin receptor type-1B	Homo sapiens	2	ACVR1B	2	1	-0.268817	0.331284	-0.0528949	0.911701	-0.215368	0.472178	107.4	89.2	103.5	129	110.9	82.3	80.8	87	99.7	89.3	93.3	127.8
Q12874	Splicing factor 3A subunit 3	Homo sapiens	23	SF3A3	23	1	-0.24127	0.0359447	-0.0262051	0.886353	-0.215368	0.0685299	106.1	89.8	104.2	109.6	97.9	110.7	87.5	94.2	87.6	107.4	94.8	110.3
Q96BT3	Centromere protein T	Homo sapiens	4	CENPT	4	1	-0.237864	0.187299	-0.0218044	0.944551	-0.215368	0.260377	105.9	89.8	104.3	114.6	87.7	115.4	86.9	104.3	78.3	104.8	108.3	99.7
Q99816	Tumor susceptibility gene 101 protein	Homo sapiens	17	TSG101	17	1	-0.231075	0.00703692	-0.0159576	0.891524	-0.215368	0.0124251	105.6	90	104.4	103.5	109	104.3	91.2	84.7	94.1	104.6	107.3	101.4
Q8TEX9	Importin-4	Homo sapiens	29	IPO4	29	1	-0.204233	0.00761003	0.0114956	0.917154	-0.215368	0.00738993	104.3	90.5	105.1	102.1	103.5	107.4	92.1	85.8	93.8	105	106.8	103.6
O60832	H/ACA ribonucleoprotein complex subunit 4	Homo sapiens	25	DKC1	25	1	-0.184425	0.00899066	0.0313952	0.703294	-0.215368	0.00512485	103.3	91	105.7	102.3	101.8	105.9	90.4	89.7	92.9	109.8	103.9	103.3
Q9UP52	Transferrin receptor protein 2	Homo sapiens	5	TFR2	5	1	-0.182786	0.0568179	0.0328061	0.821593	-0.215368	0.0377336	103.3	91	105.7	106.2	105.6	98.1	87	93.7	92.3	99.7	103	114.3
Q5T9A4	ATPase family AAA domain-containing protein 3B	Homo sapiens	8	ATAD3B	8	1	-0.16004	0.0439065	0.0565835	0.592001	-0.215368	0.0152605	102.2	91.5	106.3	103.8	97.9	105	90.9	95.3	88.3	111.4	101.6	105.9
P18846	Cyclic AMP-dependent transcription factor ATF-1	Homo sapiens	1	ATF1	1	1	-0.0908029	0.849832	0.124328	0.864318	-0.215368	0.631215	99	93	108	71.9	94.5	130.8	95.1	82.2	101.8	137.5	62.2	124.1
O75037	Kinesin-like protein KIF21B	Homo sapiens	11	KIF21B	11	1	0.0299829	0.644227	0.244887	0.0324001	-0.215368	0.00528264	93.6	95.5	110.9	88.7	98	94.1	96.4	94.6	95.5	112.9	110.1	109.6
Q9BTL3	RNMT-activating mini protein	Homo sapiens	2	FAM103A1	2	1	0.0524159	0.817674	0.267835	0.391259	-0.215368	0.276269	92.6	96	111.5	98.4	80	99.3	83.7	103.1	101.1	121.7	90.8	121.9
P46778	60S ribosomal protein L21	Homo sapiens	10	RPL21	10	1	-0.343732	0.0255191	-0.129734	0.508872	-0.214125	0.160503	111	87.5	101.5	122.9	112.2	98	87.7	95.3	79.4	95.6	102.2	106.7
Q9P2J5	Leucine--tRNA ligase, cytoplasmic	Homo sapiens	60	LARS	60	1	-0.260152	0.000449207	-0.0454314	0.472849	-0.214125	0.00177838	107	89.3	103.7	108.6	106.4	106	89.2	90.1	88.8	102.9	104.1	104
Q9H6K1	Uncharacterized protein C6orf106	Homo sapiens	5	C6orf106	5	1	-0.224317	0.0140369	-0.0101344	0.935413	-0.214125	0.0219373	105.3	90.1	104.5	107.8	98.4	109.8	92.2	90.3	87.8	104.5	100.2	108.9
Q9NX55	Huntingtin-interacting protein K	Homo sapiens	6	HYPK	6	1	-0.21927	0.011379	-0.00433459	0.968397	-0.214125	0.01581	105	90.3	104.7	107.9	100.5	106.8	90.3	92.2	88.3	100	103.5	110.5
Q9UBQ5	Eukaryotic translation initiation factor 3 subunit K	Homo sapiens	9	EIF3K	9	1	-0.189351	0.198375	0.0257376	0.920061	-0.214125	0.16762	103.6	90.9	105.5	106.2	91.4	113.3	88.2	95	89.5	112.1	91.5	112.9
Q9Y3B2	Exosome complex component CSL4	Homo sapiens	6	EXOSC1	6	1	-0.187707	0.00911469	0.0271541	0.76476	-0.214125	0.00600382	103.6	90.9	105.5	103	101.3	106.3	88.1	90.4	94.4	108.3	103.7	104.4
P10412	Histone H1.4	Homo sapiens	8	HIST1H1E	8	1	-0.186065	0.0990316	0.0285692	0.882672	-0.214125	0.0757802	103.5	91	105.5	98.9	98.3	113.4	99.4	88.3	85.1	109	100.6	107.1
P42357	Histidine ammonia-lyase	Homo sapiens	2	HAL	2	1	-0.182786	0.56115	0.0313952	0.95926	-0.214125	0.518439	103.4	91	105.6	79.2	116.9	114	85.5	90.4	97.2	88.5	140.4	87.8
P23942	Peripherin-2	Homo sapiens	1	PRPH2	1	1	0.0703893	0.776072	0.284514	0.40701	-0.214125	0.327576	91.8	96.4	111.8	79.6	92.2	103.5	92	78.2	118.9	124.1	103.4	108
Q06203	Amidophosphoribosyltransferase	Homo sapiens	22	PPAT	22	1	-0.327348	0.000395586	-0.114035	0.208294	-0.212881	0.00546669	110.3	87.9	101.9	113.7	108.2	108.9	89.3	88.2	86	99.7	101.3	104.6
Q16643	Drebrin	Homo sapiens	28	DBN1	28	1	-0.263612	0.0135764	-0.0499049	0.707698	-0.212881	0.0424514	107.2	89.3	103.5	111.8	109.6	100.1	88.7	96.1	83.1	99.9	105.9	104.7
Q9BQG0	Myb-binding protein 1A	Homo sapiens	55	MYBBP1A	55	1	-0.254978	0.00265377	-0.0424568	0.633184	-0.212881	0.00842316	106.8	89.5	103.7	106.2	109.8	104.4	90.7	91.1	86.6	101.3	108.2	101.7
Q8N9T8	Protein KRI1 homolog	Homo sapiens	25	KRI1	25	1	-0.249822	0.00370143	-0.0380063	0.686894	-0.212881	0.0107768	106.6	89.6	103.8	103.1	107.1	109.6	89.2	91.3	88.3	109	100.2	102.2
Q7Z4G4	tRNA (guanine(10)-N2)-methyltransferase homolog	Homo sapiens	9	TRMT11	9	1	-0.207561	0.00482975	0.00575927	0.953536	-0.212881	0.00531368	104.5	90.5	105	102.3	104.5	106.8	90.9	88.4	92.2	101.8	104.6	108.5
Q96KQ7	Histone-lysine N-methyltransferase EHMT2	Homo sapiens	24	EHMT2	24	1	-0.161653	0.0210367	0.051024	0.555774	-0.212881	0.00736841	102.4	91.5	106.1	98.5	105.8	102.8	91.7	90.1	92.8	110	105.2	103.1
P51957	Serine/threonine-protein kinase Nek4	Homo sapiens	7	NEK4	7	1	-0.123434	0.123291	0.0908534	0.438287	-0.212881	0.0207242	100.6	92.4	107.1	97.5	104.4	99.8	91.1	86.1	99.9	107.7	106.4	107.1
Q8NBL1	Protein O-glucosyltransferase 1	Homo sapiens	8	POGLUT1	8	1	-0.114035	0.0606249	0.0989585	0.281744	-0.212881	0.00510545	100.2	92.6	107.3	99	98.4	103.1	91.9	91.6	94.2	111.1	106.7	104.1
Q7Z7F7	39S ribosomal protein L55, mitochondrial	Homo sapiens	3	MRPL55	3	1	0.0854247	0.719458	0.297485	0.384525	-0.212881	0.318696	91.2	96.7	112.1	95.2	91	87.4	80.1	103.9	106.2	132	90.6	113.7
Q6ICB0	Desumoylating isopeptidase 1	Homo sapiens	2	DESI1	2	1	0.27262	0.324049	0.486457	0.275843	-0.212881	0.3867	83.1	100.4	116.4	71.9	78.1	99.4	94.1	93	114.2	141.2	92.1	116
O15297	Protein phosphatase 1D	Homo sapiens	3	PPM1D	3	1	-0.380822	0.0512266	-0.169745	0.517311	-0.211635	0.299364	112.9	86.7	100.4	101.3	113.2	124.2	72	106.2	82	95.2	106.1	99.9
P30520	Adenylosuccinate synthetase isozyme 2	Homo sapiens	21	ADSS	21	1	-0.22095	0.0178778	-0.00868224	0.949622	-0.211635	0.0269463	105.2	90.3	104.5	104.3	109.9	101.4	93.2	84	93.6	105.9	108.1	99.6
Q9NW82	WD repeat-containing protein 70	Homo sapiens	24	WDR70	24	1	-0.194295	0.0101396	0.0172093	0.870434	-0.211635	0.00851098	103.9	90.9	105.2	101.1	104.4	106.4	90.8	87.7	94.1	108.9	102	104.7
P51955	Serine/threonine-protein kinase Nek2	Homo sapiens	2	NEK2	2	1	-0.150401	0.335583	0.0621217	0.80101	-0.211635	0.192997	101.9	91.8	106.3	101.1	92.9	111.5	92.2	99	84.2	112.6	90.9	115.3
Q13084	39S ribosomal protein L28, mitochondrial	Homo sapiens	9	MRPL28	9	1	-0.077041	0.546314	0.136191	0.460552	-0.211635	0.104989	98.5	93.4	108.2	99.3	89.4	106.7	88.4	99.6	92.2	115.3	97.5	111.7
A0PJW6	Transmembrane protein 223	Homo sapiens	4	TMEM223	4	1	-0.0203404	0.900971	0.191563	0.378682	-0.211635	0.138128	95.9	94.6	109.5	85.9	94.2	107.6	92.5	90.4	100.8	120.5	100.7	107.3
Q96E16	Small integral membrane protein 19	Homo sapiens	1	SMIM19	1	1	0.0607392	0.860721	0.273814	0.543207	-0.211635	0.481989	92.2	96.3	111.5	79.2	87.3	110.3	91.6	94.2	103	145.7	83.1	105.7
O75569	Interferon-inducible double-stranded RNA-dependent protein kinase activator A	Homo sapiens	11	PRKRA	11	1	-0.258425	0.0012905	-0.0484122	0.528849	-0.210389	0.00483251	107	89.5	103.5	107.5	110.6	103	90	88.2	90.2	103.8	103.7	103.1
O43592	Exportin-T	Homo sapiens	29	XPOT	29	1	-0.244685	0.00376114	-0.0335695	0.717796	-0.210389	0.0100531	106.4	89.8	103.9	104.4	103.5	111.1	93.4	87.7	88.3	101.6	104.2	105.8
Q9UKX7	Nuclear pore complex protein Nup50	Homo sapiens	27	NUP50	27	1	-0.21927	0.009491	-0.00868224	0.93974	-0.210389	0.0144431	105.2	90.3	104.5	102.4	109.3	103.8	92.4	87.6	91	104.4	109.4	99.7
Q13123	Protein Red	Homo sapiens	25	IK	25	1	-0.207561	0.00249416	0.00288251	0.971473	-0.210389	0.00297885	104.6	90.6	104.8	104.8	103.4	105.6	91.1	91.6	89.1	105.8	102	106.7
Q6P1Q9	Methyltransferase-like protein 2B	Homo sapiens	7	METTL2B	7	1	-0.204233	0.0659421	0.00575927	0.973163	-0.210389	0.0720894	104.4	90.6	104.9	103	97.3	113	89.5	96.9	85.6	106.8	98	109.9
Q9BRX9	WD repeat domain-containing protein 83	Homo sapiens	6	WDR83	6	1	-0.200913	0.0210367	0.00863031	0.946256	-0.210389	0.0216283	104.3	90.7	105	108.5	104.2	100.2	88.9	94.5	88.9	108.7	98.7	107.5
Q9BXY0	Protein MAK16 homolog	Homo sapiens	8	MAK16	8	1	-0.190997	0.04879	0.0186342	0.908466	-0.210389	0.0425568	103.8	91	105.2	106.5	105.5	99.6	91.3	95.8	85.7	100.6	113.6	101.4
Q14690	Protein RRP5 homolog	Homo sapiens	77	PDCD11	77	1	-0.190997	0.0165171	0.0186342	0.869679	-0.210389	0.0133235	103.8	90.9	105.2	101.1	106	104.4	92.7	91.1	89	111.3	104.1	100.2
P29375	Lysine-specific demethylase 5A	Homo sapiens	19	KDM5A	19	1	-0.100051	0.289681	0.111031	0.430082	-0.210389	0.044062	99.5	92.9	107.5	92.3	96	110.4	92.6	93.6	92.5	110.7	104.4	107.6
Q8NFV4	Alpha/beta hydrolase domain-containing protein 11	Homo sapiens	8	ABHD11	8	1	-0.0409718	0.742331	0.171207	0.342685	-0.210389	0.0786291	96.8	94.2	109	95.6	91.6	103.3	93.1	96.6	92.9	119.1	97.6	110.2
Q15223	Nectin-1	Homo sapiens	1	NECTIN1	1	1	-0.304006	0.0031356	-0.0954196	0.40074	-0.209141	0.0243096	109.3	88.5	102.3	106.2	115.9	105.7	86.4	84.8	94.1	102.9	101.4	102.6
P62829	60S ribosomal protein L23	Homo sapiens	13	RPL23	13	1	-0.260152	0.00183672	-0.0513992	0.539868	-0.209141	0.00716114	107.1	89.4	103.4	108.3	105.1	108	90	91.8	86.6	102.1	100.7	107.5
P31146	Coronin-1A	Homo sapiens	23	CORO1A	23	1	-0.21424	0.00227941	-0.00578235	0.956372	-0.209141	0.00332444	105	90.4	104.6	103.8	107	104.1	91.9	87.5	92	104.4	104	105.4
O75531	Barrier-to-autointegration factor	Homo sapiens	6	BANF1	6	1	-0.0543923	0.805343	0.155749	0.592001	-0.209141	0.29787	97.5	93.9	108.6	93.7	89.4	109.4	79.2	98.9	103.6	114.7	90.1	121.1
Q9H4I3	TraB domain-containing protein	Homo sapiens	6	TRABD	6	1	-0.481969	0.000985272	-0.274041	0.104144	-0.207893	0.072077	118	84.5	97.5	114.7	117.3	121.8	89.2	82.2	82.1	100.7	87.5	104.5
Q8TDN4	CDK5 and ABL1 enzyme substrate 1	Homo sapiens	3	CABLES1	3	1	-0.347399	0.0047955	-0.139236	0.342685	-0.207893	0.0601351	111.4	87.5	101.1	110.3	108.1	115.6	86.9	85.8	89.9	94.9	96.7	111.7
Q02543	60S ribosomal protein L18a	Homo sapiens	13	RPL18A	13	1	-0.336428	0.0225936	-0.128156	0.494603	-0.207893	0.151655	110.8	87.8	101.4	120.7	111.2	100.5	87.7	93.9	81.8	91.4	109.3	103.5
Q96Q15	Serine/threonine-protein kinase SMG1	Homo sapiens	48	SMG1	48	1	-0.268817	0.00172323	-0.0603973	0.472849	-0.207893	0.00825526	107.6	89.3	103.1	108.1	104.7	110	88.6	91.9	87.4	102.3	100.1	107
P18077	60S ribosomal protein L35a	Homo sapiens	7	RPL35A	7	1	-0.242977	0.0129239	-0.0350469	0.782256	-0.207893	0.0322671	106.4	89.9	103.8	102.4	110.2	106.5	92	83.1	94.6	100.3	108.8	102.3
Q6KC79	Nipped-B-like protein	Homo sapiens	71	NIPBL	71	1	-0.202572	0.0144364	0.00432161	0.97425	-0.207893	0.0163888	104.5	90.7	104.8	102.4	100.7	110.4	89.9	92.2	90.1	108.6	100.3	105.5
Q96QU8	Exportin-6	Homo sapiens	20	XPO6	20	1	-0.140826	0.0269225	0.0676387	0.422471	-0.207893	0.00560705	101.5	92.1	106.4	99.5	99.8	105.2	93.9	90.3	92.1	109.3	105	104.8
Q96E22	Nogo-B receptor	Homo sapiens	5	NUS1	5	1	-0.109359	0.146037	0.0976108	0.391831	-0.207893	0.0191426	100.1	92.8	107.1	95.1	105.8	99.5	93.8	87.9	96.5	108.6	104.1	108.8
Q9Y618	Nuclear receptor corepressor 2	Homo sapiens	23	NCOR2	23	1	-0.103147	0.0804456	0.104337	0.26484	-0.207893	0.00558101	99.8	92.9	107.3	97.1	102.8	99.6	93.7	92	93	108.6	109.9	103.4
Q6ZRP7	Sulfhydryl oxidase 2	Homo sapiens	17	QSOX2	17	1	-0.093879	0.211523	0.1137	0.339632	-0.207893	0.0190109	99.4	93.1	107.5	100.6	99	98.5	91.5	96.6	91.1	112.8	100	109.8
Q9H1X3	DnaJ homolog subfamily C member 25	Homo sapiens	5	DNAJC25	5	1	-0.0365259	0.714634	0.171207	0.254678	-0.207893	0.0391238	96.7	94.3	108.9	100.3	97.5	92.3	91.4	93.3	98.4	117.1	101.3	108.4
O60232	Sjoegren syndrome/scleroderma autoantigen 1	Homo sapiens	4	SSSCA1	4	1	-0.0232698	0.895846	0.183963	0.425421	-0.207893	0.179288	96.1	94.6	109.3	90.7	87.2	110.4	90.5	89.2	104	118.7	100.2	108.9
Q9BSE5	Agmatinase, mitochondrial	Homo sapiens	5	AGMAT	5	1	0.0370307	0.860408	0.246104	0.398988	-0.207893	0.268712	93.4	95.9	110.7	80.9	89.2	110	90.7	86.5	110.4	122.4	104.7	105.1
P60763	Ras-related C3 botulinum toxin substrate 3	Homo sapiens	2	RAC3	2	1	0.0398403	0.84982	0.24732	0.384443	-0.207893	0.248741	93.3	95.9	110.8	86.9	87.4	105.7	97.6	83.2	106.9	126.6	100.9	104.9
Q92805	Golgin subfamily A member 1	Homo sapiens	4	GOLGA1	4	1	0.205393	0.335841	0.413594	0.238775	-0.207893	0.285154	86.1	99.3	114.7	86	81.5	90.7	92.7	98.5	106.5	103	140.5	100.5
Q9H2J4	Phosducin-like protein 3	Homo sapiens	7	PDCL3	7	1	-0.248108	0.0363601	-0.0409718	0.809501	-0.206643	0.086401	106.6	89.8	103.6	106.4	99.5	113.9	88	88.9	92.5	107.5	93	110.3
Q96ST3	Paired amphipathic helix protein Sin3a	Homo sapiens	49	SIN3A	49	1	-0.207561	0.00216086	0	0.995638	-0.206643	0.0027969	104.7	90.7	104.7	104.5	104.5	105.1	91.2	89.2	91.6	107.2	102.6	104.2
Q8N5I9	Uncharacterized protein C12orf45	Homo sapiens	5	C12orf45	5	1	-0.182786	0.018258	0.0243197	0.814815	-0.206643	0.0127375	103.5	91.2	105.3	100.6	102.3	107.6	92.5	86.6	94.6	108.4	103.1	104.4
Q9Y221	60S ribosome subunit biogenesis protein NIP7 homolog	Homo sapiens	9	NIP7	9	1	-0.15682	0.164648	0.0496308	0.779494	-0.206643	0.0893495	102.3	91.8	105.9	102.4	101.5	103.1	89.6	88	97.7	116.6	94	107.1
Q00613	Heat shock factor protein 1	Homo sapiens	8	HSF1	8	1	-0.0634092	0.608813	0.14274	0.428949	-0.206643	0.10122	98	93.8	108.2	94.5	90.4	109.1	95.9	90.6	94.9	117	99.5	108.2
Q86U06	Probable RNA-binding protein 23	Homo sapiens	4	RBM23	4	1	-0.0439433	0.739228	0.163499	0.384525	-0.206643	0.102931	97.1	94.2	108.7	89.2	93.9	108.1	94.7	89.2	98.7	115.9	99.9	110.3
Q9P1Q0	Vacuolar protein sorting-associated protein 54	Homo sapiens	5	VPS54	5	1	0.183963	0.438122	0.390668	0.300104	-0.206643	0.344313	87	98.9	114.1	83.3	82.4	95.4	99.1	94.1	103.5	142.8	95	104.5
Q86U90	YrdC domain-containing protein, mitochondrial	Homo sapiens	8	YRDC	8	1	-0.302226	0.00420933	-0.0985055	0.409242	-0.205393	0.0336638	109.3	88.6	102.1	109.7	110	108.2	90	90.8	85	108.8	93.9	103.6
P22670	MHC class II regulatory factor RFX1	Homo sapiens	12	RFX1	12	1	-0.227692	0.0109655	-0.0218044	0.853746	-0.205393	0.0218505	105.7	90.3	104.1	107.7	102.7	106.7	86.5	96.1	88.2	105.3	99.1	107.8
Q8ND76	Cyclin-Y	Homo sapiens	5	CCNY	5	1	-0.224317	0.0793891	-0.018878	0.932235	-0.205393	0.12319	105.5	90.4	104.2	99.9	102.2	114.4	88.8	84.1	98.1	112.6	94.7	105.2
Q9GZS1	DNA-directed RNA polymerase I subunit RPA49	Homo sapiens	10	POLR1E	10	1	-0.176251	0.0460371	0.0299829	0.819598	-0.205393	0.0304399	103.2	91.4	105.4	97.1	107.5	105.1	93.1	88.1	93	104.9	111.3	100
Q7Z2E3	Aprataxin	Homo sapiens	7	APTX	7	1	-0.114035	0.334298	0.0908534	0.59722	-0.205393	0.102131	100.4	92.7	106.9	98.3	91.8	111	90.5	98.3	89.4	113.2	98.7	108.7
Q8WXA9	Splicing regulatory glutamine/lysine-rich protein 1	Homo sapiens	14	SREK1	14	1	-0.0320936	0.824391	0.173767	0.387331	-0.205393	0.126518	96.6	94.5	108.9	93.2	88.6	108	93.6	90.7	99.1	119.3	99.8	107.7
Q9UNN8	Endothelial protein C receptor	Homo sapiens	3	PROCR	3	1	-0.39973	0.0454439	-0.194295	0.468925	-0.204141	0.32489	114	86.4	99.6	123.4	99.2	119.4	78.2	96.8	84.3	96.3	86.4	116.1
O14979	Heterogeneous nuclear ribonucleoprotein D-like	Homo sapiens	18	HNRNPDL	18	1	-0.291592	0.0170257	-0.0877334	0.565619	-0.204141	0.0850226	108.8	88.9	102.4	113.3	102.3	110.7	84.6	97.4	84.6	105.3	94.5	107.4
Q9HCU9	Breast cancer metastasis-suppressor 1	Homo sapiens	8	BRMS1	8	1	-0.234465	0.0450049	-0.0306192	0.868861	-0.204141	0.0885006	106.1	90.1	103.8	103.7	102.2	112.2	85.7	98.6	86	103.8	96	111.7
P49761	Dual specificity protein kinase CLK3	Homo sapiens	4	CLK3	4	1	-0.189351	0.123121	0.015783	0.941032	-0.204141	0.115735	103.9	91.1	105	110.2	94	107.4	86.2	95	92.2	109.4	94.2	111.4
Q7Z6V5	tRNA-specific adenosine deaminase 2	Homo sapiens	8	ADAT2	8	1	-0.161653	0.11575	0.0426443	0.790334	-0.204141	0.066826	102.6	91.7	105.7	97	100	110.8	89.5	88.3	97.3	107.7	98.2	111.1
Q15031	Probable leucine--tRNA ligase, mitochondrial	Homo sapiens	32	LARS2	32	1	-0.128156	0.241834	0.0758749	0.637843	-0.204141	0.0848287	101.1	92.4	106.5	102.8	93	107.4	89.3	96.2	91.8	115.5	97.4	106.6
Q7Z4Q2	HEAT repeat-containing protein 3	Homo sapiens	15	HEATR3	15	1	-0.117161	0.463473	0.0881416	0.710955	-0.204141	0.209493	100.5	92.7	106.8	94	93.3	114.1	89.6	90.2	98.3	119.9	94.1	106.4
P19623	Spermidine synthase	Homo sapiens	14	SRM	14	1	-0.0306192	0.824699	0.173767	0.371724	-0.204141	0.109163	96.5	94.5	108.9	96.5	93.6	99.6	91	91.7	101	121.7	97.4	107.6
O43715	TP53-regulated inhibitor of apoptosis 1	Homo sapiens	4	TRIAP1	4	1	0.0607392	0.784881	0.265437	0.395555	-0.204141	0.30261	92.5	96.4	111.1	78.1	91.5	107.8	89.7	92.7	106.9	125.6	94.4	113.3
P62714	Serine/threonine-protein phosphatase 2A catalytic subunit beta isoform	Homo sapiens	2	PPP2CB	2	1	-0.564905	0.000124913	-0.362158	0.0136432	-0.202888	0.0392222	122.2	82.7	95.1	125.3	125.4	115.9	79.4	83.5	85	97.6	89.6	98.1
Q92783	Signal transducing adapter molecule 1	Homo sapiens	15	STAM	15	1	-0.274041	0.0523392	-0.0724828	0.717194	-0.202888	0.162899	108	89.3	102.7	109.4	98.3	116.3	89.2	92.6	86	104.7	90.1	113.4
P56192	Methionine--tRNA ligase, cytoplasmic	Homo sapiens	40	MARS	40	1	-0.272297	0.00313372	-0.0709665	0.470691	-0.202888	0.0173232	107.9	89.3	102.8	107.9	111.8	104.1	89.9	87.6	90.5	97.1	106	105.2
Q9H0U9	Testis-specific Y-encoded-like protein 1	Homo sapiens	8	TSPYL1	8	1	-0.248108	0.00604476	-0.0454314	0.659039	-0.202888	0.0196984	106.7	89.9	103.4	101.9	110.2	108	88.4	86.3	94.9	105.5	100.2	104.5
Q8IXU6	Solute carrier family 35 member F2	Homo sapiens	4	SLC35F2	4	1	-0.234465	0.00281152	-0.0320936	0.706047	-0.202888	0.00754654	106.1	90.2	103.8	105.7	106.8	105.8	90.5	86.5	93.5	106.5	104.2	100.6
Q9NXR8	Inhibitor of growth protein 3	Homo sapiens	7	ING3	7	1	-0.182786	0.218949	0.0200577	0.938428	-0.202888	0.195911	103.6	91.3	105.1	90.2	101.4	119.2	87.8	87.4	98.8	111.2	99.4	104.6
Q9NZ09	Ubiquitin-associated protein 1	Homo sapiens	11	UBAP1	11	1	-0.142417	0.272497	0.0621217	0.758447	-0.202888	0.137716	101.7	92.2	106.1	95.2	96.3	113.6	90.2	88.6	97.7	113.2	95.6	109.6
Q8N2K1	Ubiquitin-conjugating enzyme E2 J2	Homo sapiens	3	UBE2J2	3	1	-0.104697	0.554216	0.0976108	0.711843	-0.202888	0.259311	100	93	107	94.8	89.5	115.7	88.1	95.9	95	114.9	90.5	115.7
Q92576	PHD finger protein 3	Homo sapiens	46	PHF3	46	1	-0.0969617	0.168465	0.105678	0.340557	-0.202888	0.0156423	99.6	93.1	107.2	97.5	98.6	102.8	93.1	93.1	93.2	114.1	102.5	105.1
Q9NZN8	CCR4-NOT transcription complex subunit 2	Homo sapiens	16	CNOT2	16	1	-0.0892673	0.526761	0.112367	0.58276	-0.202888	0.164445	99.3	93.3	107.4	96.6	91.6	109.7	87.9	96.1	95.9	115.2	93.3	113.6
P20648	Potassium-transporting ATPase alpha chain 1	Homo sapiens	2	ATP4A	2	1	0.045443	0.896835	0.24732	0.570207	-0.202888	0.490061	93.2	96.1	110.7	80.1	83.6	115.9	88.2	88.9	111.3	136.3	84.9	110.8
P51956	Serine/threonine-protein kinase Nek3	Homo sapiens	1	NEK3	1	1	0.496718	0.0741241	0.699552	0.132169	-0.202888	0.355845	74.3	104.9	120.8	73.3	74.7	75	135.1	84.7	94.9	116.9	112.8	132.6
Q86VP3	Phosphofurin acidic cluster sorting protein 2	Homo sapiens	1	PACS2	1	1	-0.500218	0.306028	-0.300448	0.683481	-0.201634	0.740331	119.1	84.1	96.8	118.6	70	168.6	82.6	107.5	62.4	92.7	71.7	125.8
Q9P258	Protein RCC2	Homo sapiens	34	RCC2	34	1	-0.295128	0.00103723	-0.093879	0.313264	-0.201634	0.00964605	109	88.8	102.1	109.6	111.6	105.9	91.3	89	86.2	100.1	105.8	100.6
P27635	60S ribosomal protein L10	Homo sapiens	12	RPL10	12	1	-0.289827	0.020422	-0.0877334	0.574737	-0.201634	0.0990905	108.7	89	102.3	115.9	109.8	100.5	91.6	91.6	83.7	93.3	109.4	104.2
Q99543	DnaJ homolog subfamily C member 2	Homo sapiens	24	DNAJC2	24	1	-0.224317	0.00479966	-0.0218044	0.820886	-0.201634	0.0100345	105.6	90.4	104	105.7	102.9	108.2	90	89.6	91.6	108.7	99.9	103.4
Q8NC51	Plasminogen activator inhibitor 1 RNA-binding protein	Homo sapiens	24	SERBP1	24	1	-0.222633	0.0268945	-0.0203404	0.896267	-0.201634	0.0494352	105.5	90.4	104	107.5	97	112	88.5	93.8	89	106.3	98.5	107.2
Q9NX58	Cell growth-regulating nucleolar protein	Homo sapiens	29	LYAR	29	1	-0.22095	0.0384894	-0.0203404	0.909624	-0.201634	0.0672382	105.5	90.5	104	105.4	97.6	113.4	90.7	93.6	87.1	108.1	96.7	107.3
O95453	Poly(A)-specific ribonuclease PARN	Homo sapiens	25	PARN	25	1	-0.212568	0.0303946	-0.0101344	0.94655	-0.201634	0.0464368	105	90.7	104.3	103.2	99.6	112.3	95	88.8	88.2	110.5	100.1	102.2
Q9NZ71	Regulator of telomere elongation helicase 1	Homo sapiens	5	RTEL1	5	1	-0.195946	0.0434703	0.00575927	0.971177	-0.201634	0.047732	104.3	91	104.7	102.6	107.4	102.8	93.2	89.4	90.5	94.6	111.3	108.2
P52849	Bifunctional heparan sulfate N-deacetylase/N-sulfotransferase 2	Homo sapiens	3	NDST2	3	1	-0.190997	0.106039	0.0100637	0.960867	-0.201634	0.106923	104	91.2	104.8	107.9	103.4	100.8	101.5	91.6	80.4	111.7	98.9	103.8
Q9Y314	Nitric oxide synthase-interacting protein	Homo sapiens	12	NOSIP	12	1	-0.186065	0.33875	0.015783	0.968397	-0.201634	0.324232	103.8	91.2	104.9	97.5	93.8	120.2	88.4	87.2	98	120.5	86.7	107.6
Q8IXK0	Polyhomeotic-like protein 2	Homo sapiens	10	PHC2	10	1	-0.148801	0.0766315	0.0538064	0.645175	-0.201634	0.0297796	102	92.1	105.9	98.2	100.2	107.7	92.1	92.6	91.5	113	100.5	104.2
Q9HB96	Fanconi anemia group E protein	Homo sapiens	3	FANCE	3	1	-0.137648	0.134228	0.0635029	0.622901	-0.201634	0.0467213	101.6	92.3	106.1	94	107.3	103.3	92.2	86.5	98.2	108.4	102.3	107.8
P49914	5-formyltetrahydrofolate cyclo-ligase	Homo sapiens	5	MTHFS	5	1	-0.123434	0.485427	0.0786098	0.770793	-0.201634	0.261495	100.9	92.6	106.5	97	88.9	116.6	90.6	91.2	96.1	117	90.5	112.1
Q15293	Reticulocalbin-1	Homo sapiens	14	RCN1	14	1	-0.0816138	0.220307	0.120352	0.266607	-0.201634	0.0122482	98.9	93.5	107.6	100.5	94.5	101.8	94.4	96.5	89.7	110.1	104.2	108.3
Q9UGY1	Nucleolar protein 12	Homo sapiens	4	NOL12	4	1	-0.0679388	0.52785	0.132248	0.408912	-0.201634	0.0771759	98.4	93.8	107.8	91.1	108.8	95.1	95.7	89.8	96	104.4	114.8	104.2
Q9Y6H3	Mitochondrial inner membrane protease ATP23 homolog	Homo sapiens	3	ATP23	3	1	-0.0588937	0.804114	0.141433	0.659039	-0.201634	0.359239	97.9	94	108.1	88.8	88.7	116.3	89.5	89.7	102.8	120.9	87	116.3
O60885	Bromodomain-containing protein 4	Homo sapiens	26	BRD4	26	1	0.0398403	0.67138	0.24123	0.123432	-0.201634	0.0347226	93.5	96	110.5	91.2	87.9	101.3	92.9	99.7	95.5	113.9	112.6	105
Q96HD9	N-acyl-aromatic-L-amino acid amidohydrolase (carboxylate-forming)	Homo sapiens	4	ACY3	4	1	0.0690147	0.727661	0.271426	0.36247	-0.201634	0.265787	92.1	96.7	111.2	87.1	89.5	99.8	86	85	119	117.4	104.8	111.4
Q92688	Acidic leucine-rich nuclear phosphoprotein 32 family member B	Homo sapiens	5	ANP32B	5	1	-0.272297	0.0251102	-0.0709665	0.647259	-0.200379	0.0957482	107.9	89.4	102.7	113.1	98.7	112	88.4	95.6	84.1	104.4	95.2	108.5
P22102	Trifunctional purine biosynthetic protein adenosine-3	Homo sapiens	50	GART	50	1	-0.268817	0.000662166	-0.0694519	0.367558	-0.200379	0.00424628	107.8	89.4	102.8	109.5	105.6	108.3	91.7	88.5	88.2	103.8	101.2	103.3
Q9Y3T9	Nucleolar complex protein 2 homolog	Homo sapiens	23	NOC2L	23	1	-0.222633	0.0102745	-0.0218044	0.847229	-0.200379	0.0208315	105.6	90.5	104	104.1	108.2	104.5	93.8	91.9	85.8	105	108.4	98.5
Q9NS91	E3 ubiquitin-protein ligase RAD18	Homo sapiens	16	RAD18	16	1	-0.200913	0.0186382	-0.00144342	0.992717	-0.200379	0.0240458	104.6	91	104.5	103.9	100.5	109.3	91.9	92.7	88.3	110.4	100.1	102.9
Q9BWJ5	Splicing factor 3B subunit 5	Homo sapiens	3	SF3B5	3	1	-0.182786	0.297917	0.0186342	0.955046	-0.200379	0.275937	103.7	91.4	105	108.3	109.1	93.6	87.8	90.8	95.4	90.3	125.4	99.3
Q9UHR5	SAP30-binding protein	Homo sapiens	10	SAP30BP	10	1	-0.176251	0.426316	0.0243197	0.951779	-0.200379	0.385257	103.4	91.5	105.1	101.5	84.7	123.9	85.4	96.4	92.6	114.5	86.3	114.6
P26368	Splicing factor U2AF 65 kDa subunit	Homo sapiens	17	U2AF2	17	1	-0.132894	0.167296	0.0676387	0.616504	-0.200379	0.0563384	101.3	92.4	106.2	95.8	98.9	109.2	92	86.7	98.7	110.9	102.6	105.2
Q9UEE9	Craniofacial development protein 1	Homo sapiens	8	CFDP1	8	1	-0.0785637	0.352147	0.121679	0.367356	-0.200379	0.035902	98.9	93.6	107.5	93.7	101	101.9	92.7	88	100.1	112.6	104.8	105.1
O15062	Zinc finger and BTB domain-containing protein 5	Homo sapiens	1	ZBTB5	1	1	-0.33825	0.00453122	-0.139236	0.32924	-0.199123	0.0604161	111.2	87.9	100.9	110.4	111.8	111.2	85.4	81.8	96.5	100.3	107.3	95.3
P83731	60S ribosomal protein L24	Homo sapiens	14	RPL24	14	1	-0.332789	0.0251102	-0.132894	0.487759	-0.199123	0.172705	110.9	88	101.1	116.9	118	97.7	91.4	90.2	82.5	94.4	111.1	97.9
Q9BQ52	Zinc phosphodiesterase ELAC protein 2	Homo sapiens	34	ELAC2	34	1	-0.296899	0.00163162	-0.0969617	0.33697	-0.199123	0.0152148	109.1	88.9	102	113.3	107	107.1	88.7	91.8	86.1	100.4	99.4	106.3
O60293	Zinc finger C3H1 domain-containing protein	Homo sapiens	37	ZFC3H1	37	1	-0.231075	0.0375634	-0.0320936	0.852175	-0.199123	0.0784941	106	90.3	103.7	105.8	98.5	113.6	89.2	95.8	86	104.5	96.9	109.7
Q8N344	Mesoderm induction early response protein 2	Homo sapiens	2	MIER2	2	1	-0.209228	0.152929	-0.0101344	0.97131	-0.199123	0.197788	104.9	90.8	104.2	96.4	106.2	112.2	105	89.8	77.6	104	109.6	99.1
Q9NVV9	THAP domain-containing protein 1	Homo sapiens	2	THAP1	2	1	-0.177882	0.0652603	0.0229004	0.892158	-0.199123	0.0528903	103.5	91.5	105.1	95.3	109.7	105.4	91.3	90.9	92.3	102.4	112.2	100.5
Q9UGN5	Poly [ADP-ribose] polymerase 2	Homo sapiens	13	PARP2	13	1	-0.158429	0.0734279	0.041243	0.758389	-0.199123	0.0396635	102.6	91.9	105.5	100.4	101.7	105.7	91	90.6	94.1	113.4	97.1	106
P05387	60S acidic ribosomal protein P2	Homo sapiens	8	RPLP2	8	1	-0.139236	0.040967	0.0607392	0.501923	-0.199123	0.0108141	101.7	92.3	106	102.9	100.3	101.8	90.2	92.4	94.4	107.3	100.6	110.2
Q6NXR4	TELO2-interacting protein 2	Homo sapiens	15	TTI2	15	1	-0.106249	0.464013	0.0922074	0.664198	-0.199123	0.182673	100.2	93	106.8	95.3	91.7	113.5	92.3	90.6	96.3	115.9	94.2	110.3
Q6PI26	Protein SHQ1 homolog	Homo sapiens	5	SHQ1	5	1	-0.652901	1.37073e-05	-0.456009	0.000987573	-0.197865	0.0156573	126.9	80.6	92.5	124.6	126.4	129.5	78.1	78.7	85.1	91.2	91.7	94.7
O15160	DNA-directed RNA polymerases I and III subunit RPAC1	Homo sapiens	9	POLR1C	9	1	-0.415037	0.0112872	-0.215915	0.314515	-0.197865	0.200619	114.9	86.2	98.9	125.3	112.1	107.3	84.5	95.5	78.7	91.6	95.5	109.6
Q9NVH0	Exonuclease 3'-5' domain-containing protein 2	Homo sapiens	5	EXD2	5	1	-0.28279	0.00304877	-0.0846703	0.41677	-0.197865	0.0218832	108.5	89.2	102.3	107.1	106.9	111.5	85.5	94.1	88	97.6	103	106.3
O15372	Eukaryotic translation initiation factor 3 subunit H	Homo sapiens	23	EIF3H	23	1	-0.24127	0.00103723	-0.0439433	0.523708	-0.197865	0.00384922	106.5	90.1	103.4	106	104.9	108.7	91.2	88.4	90.8	102	103.5	104.6
Q15910	Histone-lysine N-methyltransferase EZH2	Homo sapiens	13	EZH2	13	1	-0.163268	0.0537708	0.0342157	0.776378	-0.197865	0.0313645	102.8	91.8	105.3	103	97.7	107.7	90.5	98.2	86.8	103	107.8	105.2
O94941	RING finger protein 37	Homo sapiens	3	UBOX5	3	1	-0.153607	0.446537	0.045443	0.898643	-0.197865	0.340116	102.3	92	105.6	106.4	89.4	111.2	90.9	102.5	82.7	108.3	86.4	122.1
O95696	Bromodomain-containing protein 1	Homo sapiens	19	BRD1	19	1	-0.140826	0.0379065	0.0565835	0.5217	-0.197865	0.010967	101.8	92.3	105.9	98.1	101.1	106.2	92.7	93.3	91	109.7	103.2	104.8
Q9UBL3	Set1/Ash2 histone methyltransferase complex subunit ASH2	Homo sapiens	20	ASH2L	20	1	-0.123434	0.0904416	0.0745054	0.47053	-0.197865	0.0185934	101	92.7	106.3	99.6	98	105.4	91.5	93.5	93	110.7	100.2	108.2
Q14147	Probable ATP-dependent RNA helicase DHX34	Homo sapiens	16	DHX34	16	1	-0.101598	0.26372	0.0949116	0.474085	-0.197865	0.0508093	100	93.2	106.8	95.3	101.4	103.3	92.6	87.7	99.2	114.3	104.4	101.8
P28676	Grancalcin	Homo sapiens	4	GCA	4	1	0.273814	0.512566	0.470927	0.446183	-0.197865	0.603283	83.5	100.9	115.7	79.3	91.4	79.6	97.2	90.6	114.8	93.8	167.3	86
Q9Y3B4	Splicing factor 3B subunit 6	Homo sapiens	6	SF3B6	6	1	-0.37146	0.0187974	-0.174621	0.396293	-0.196607	0.203736	112.8	87.2	99.9	123.7	116.1	98.7	85.5	96.2	80	96.6	97.8	105.4
Q9H9Q4	Non-homologous end-joining factor 1	Homo sapiens	5	NHEJ1	5	1	-0.199255	0.0484642	-0.00288828	0.984581	-0.196607	0.0635236	104.6	91.1	104.3	107.5	95.2	111.1	91.7	88.9	92.5	101.7	100.6	110.7
Q9BQ95	Evolutionarily conserved signaling intermediate in Toll pathway, mitochondrial	Homo sapiens	6	ECSIT	6	1	-0.129734	0.335808	0.0662614	0.750293	-0.196607	0.165542	101.3	92.6	106.1	93.8	108.4	101.8	89.4	83.4	105	115	101.6	101.7
Q15054	DNA polymerase delta subunit 3	Homo sapiens	17	POLD3	17	1	-0.12658	0.163896	0.0690147	0.597995	-0.196607	0.0515945	101.2	92.6	106.2	104.8	99.7	99	88.7	99	90.3	111.8	98.1	108.5
Q9H0E9	Bromodomain-containing protein 8	Homo sapiens	20	BRD8	20	1	0.0676387	0.65447	0.264236	0.274863	-0.196607	0.175458	92.3	96.8	110.9	88	89.2	99.7	95.7	93.5	101.2	105.2	127.8	99.8
Q13415	Origin recognition complex subunit 1	Homo sapiens	9	ORC1	9	1	-0.289827	0.00273676	-0.0954196	0.376079	-0.195348	0.0237961	108.9	89.1	102	108.4	109.6	108.9	89.2	93.9	84.1	102.6	97	106.4
P49207	60S ribosomal protein L34	Homo sapiens	8	RPL34	8	1	-0.263612	0.0381028	-0.0679388	0.697877	-0.195348	0.127737	107.6	89.7	102.7	108.6	117.2	97.1	89.7	84.8	94.6	100.2	110.4	97.5
O95625	Zinc finger and BTB domain-containing protein 11	Homo sapiens	18	ZBTB11	18	1	-0.2567	0.00225951	-0.0619024	0.47434	-0.195348	0.0113062	107.3	89.8	102.8	104.7	111.5	105.7	91.8	86.8	90.9	100.2	104.6	103.7
Q9NVX2	Notchless protein homolog 1	Homo sapiens	15	NLE1	15	1	-0.248108	0.00464187	-0.0528949	0.585927	-0.195348	0.0181119	106.9	90	103.1	105.5	110.5	104.6	87	88.3	94.8	99.6	103.3	106.3
Q96L50	Leucine-rich repeat protein 1	Homo sapiens	4	LRR1	4	1	-0.231075	0.183079	-0.0350469	0.910245	-0.195348	0.286266	106.1	90.4	103.5	106.8	91.4	120	87.6	99	84.5	104.7	90.8	115.2
O95249	Golgi SNAP receptor complex member 1	Homo sapiens	10	GOSR1	10	1	-0.202572	0.00938821	-0.00723157	0.948522	-0.195348	0.0138748	104.7	91	104.2	102.3	102.3	109.7	91.3	89.4	92.4	107.9	100.9	103.9
Q08J23	tRNA (cytosine(34)-C(5))-methyltransferase	Homo sapiens	44	NSUN2	44	1	-0.189351	0.00845517	0.00575927	0.955206	-0.195348	0.00910444	104.1	91.3	104.5	102	103.5	106.8	90.6	89.2	94.2	107.3	101.1	105.2
Q96RR4	Calcium/calmodulin-dependent protein kinase kinase 2	Homo sapiens	6	CAMKK2	6	1	-0.0588937	0.624181	0.136191	0.446554	-0.195348	0.115405	98.1	94.1	107.8	89.5	96.8	108	91.8	91.1	99.4	117.2	104.6	101.5
Q9NZI7	Upstream-binding protein 1	Homo sapiens	7	UBP1	7	1	-0.0513992	0.739608	0.144046	0.491099	-0.195348	0.181702	97.7	94.3	108	99.1	86.8	107.2	90.8	101.9	90.3	115.3	95.5	113.1
P32969	60S ribosomal protein L9	Homo sapiens	9	RPL9	9	1	-0.289827	0.0188196	-0.0954196	0.538537	-0.194087	0.104241	108.9	89.1	102	115.4	105	106.2	88.7	94.3	84.4	104.8	91.7	109.4
O75420	PERQ amino acid-rich with GYF domain-containing protein 1	Homo sapiens	1	GIGYF1	1	1	-0.263612	0.0535946	-0.0694519	0.717194	-0.194087	0.16661	107.7	89.7	102.6	104.3	112.7	106.1	97.6	94.6	76.9	99.7	112.1	96
Q9UBW7	Zinc finger MYM-type protein 2	Homo sapiens	35	ZMYM2	35	1	-0.246395	0.00538119	-0.0528949	0.589504	-0.194087	0.0210354	106.9	90.1	103	107.3	104.9	108.5	92.9	92.9	84.4	107.4	101.9	99.8
Q7L0Y3	Mitochondrial ribonuclease P protein 1	Homo sapiens	22	TRMT10C	22	1	-0.227692	0.0591162	-0.0335695	0.861907	-0.194087	0.11857	105.9	90.5	103.5	105.6	98.6	113.6	89	95.1	87.5	110.6	92.8	107.2
O96017	Serine/threonine-protein kinase Chk2	Homo sapiens	17	CHEK2	17	1	-0.222633	0.00351829	-0.027675	0.744944	-0.194087	0.00877192	105.7	90.6	103.7	104	106.7	106.4	93.7	88	90.2	106.5	104.3	100.2
Q9Y295	Developmentally-regulated GTP-binding protein 1	Homo sapiens	22	DRG1	22	1	-0.215915	0.00238688	-0.0232698	0.776378	-0.194087	0.00536787	105.4	90.7	103.8	107.8	103.2	105.4	91	90.7	90.5	104.7	100.9	105.9
P24928	DNA-directed RNA polymerase II subunit RPB1	Homo sapiens	70	POLR2A	70	1	-0.21424	0.0298116	-0.0203404	0.897825	-0.194087	0.054463	105.4	90.8	103.9	100.6	102.8	112.7	92.4	89.2	90.7	111.5	98.6	101.6
Q9Y2X3	Nucleolar protein 58	Homo sapiens	28	NOP58	28	1	-0.187707	0.00741275	0.00575927	0.958372	-0.194087	0.00806503	104.1	91.4	104.5	103.5	104.3	104.5	91	93.2	89.9	108.8	100.7	104
Q9BZK3	Putative nascent polypeptide-associated complex subunit alpha-like protein	Homo sapiens	2	NACAP1	2	1	-0.176251	0.0243867	0.0172093	0.880801	-0.194087	0.0199194	103.6	91.6	104.8	101.6	101.6	107.4	92.9	86.6	95.4	105.6	101.1	107.8
Q16342	Programmed cell death protein 2	Homo sapiens	8	PDCD2	8	1	-0.172994	0.0366985	0.0214797	0.871561	-0.194087	0.0289694	103.4	91.7	104.9	96.9	108.3	104.9	88.5	91.6	95	106	101	107.6
Q9BSF8	BTB/POZ domain-containing protein 10	Homo sapiens	2	BTBD10	2	1	-0.14401	0.540902	0.0496308	0.906646	-0.194087	0.426952	102	92.4	105.6	94.2	84.8	127.2	92.1	94.8	90.2	95.5	124.4	96.9
P83881	60S ribosomal protein L36a	Homo sapiens	2	RPL36A	2	1	-0.142417	0.350808	0.0524159	0.832871	-0.194087	0.220658	101.9	92.4	105.7	95.2	110.2	100.3	96.9	82.4	97.9	99.6	120.7	96.7
P0C1Z6	TCF3 fusion partner	Homo sapiens	3	TFPT	3	1	-0.128156	0.0496723	0.0648829	0.464476	-0.194087	0.0109831	101.3	92.7	106	104.9	97	102	96.4	91.7	89.9	106.9	105.4	105.7
Q15276	Rab GTPase-binding effector protein 1	Homo sapiens	46	RABEP1	46	1	-0.118727	0.172326	0.0745054	0.556114	-0.194087	0.0465195	100.9	92.9	106.2	101.2	100.9	100.5	93.3	92.4	92.9	100.9	116.7	101
Q9Y5Z9	UbiA prenyltransferase domain-containing protein 1	Homo sapiens	3	UBIAD1	3	1	-0.0985055	0.240866	0.0949116	0.445639	-0.194087	0.0395596	99.9	93.3	106.7	97.6	93.1	109	93.1	94.7	92.1	109.7	104.7	105.9
Q96ER9	Coiled-coil domain-containing protein 51	Homo sapiens	13	CCDC51	13	1	-0.0499049	0.683135	0.144046	0.418506	-0.194087	0.112792	97.7	94.4	107.9	91.5	94.2	107.4	91.8	94.4	96.9	116.2	97.4	110.2
Q9UBB4	Ataxin-10	Homo sapiens	22	ATXN10	22	1	-0.237864	0.00344806	-0.0454314	0.600031	-0.192825	0.0123798	106.5	90.3	103.2	109.2	102.5	107.8	93.5	91.1	86.3	102.5	102.5	104.6
Q9H974	Queuine tRNA-ribosyltransferase subunit QTRTD1	Homo sapiens	15	QTRT2	15	1	-0.182786	0.00348017	0.0100637	0.906646	-0.192825	0.00348307	103.9	91.5	104.6	105	103.3	103.4	91.4	91.7	91.3	102.8	103.9	107.1
O94763	Unconventional prefoldin RPB5 interactor 1	Homo sapiens	15	URI1	15	1	-0.166503	0.0209334	0.0257376	0.79184	-0.192825	0.0135423	103.1	91.9	105	101.2	105.9	102.3	92.3	87.6	95.7	108	105.2	101.9
P21675	Transcription initiation factor TFIID subunit 1	Homo sapiens	15	TAF1	15	1	-0.0923402	0.126276	0.100305	0.292692	-0.192825	0.00967292	99.7	93.5	106.9	101.6	95.8	101.6	93.8	96.4	90.2	107.5	104.5	108.6
Q5VYV7	Protein SLX4IP	Homo sapiens	4	SLX4IP	4	1	0.0881416	0.710512	0.279768	0.409242	-0.192825	0.371343	91.5	97.3	111.2	84.4	78.6	111.7	100	101.2	90.7	124.5	90.9	118.1
Q9Y3P8	Signaling threshold-regulating transmembrane adapter 1	Homo sapiens	3	SIT1	3	1	-0.397828	0.00412085	-0.207561	0.231027	-0.191563	0.115169	114.3	86.7	99	118.5	109.7	114.6	81	89.8	89.3	88.5	100.8	107.7
Q9NYF8	Bcl-2-associated transcription factor 1	Homo sapiens	33	BCLAF1	33	1	-0.227692	0.00415774	-0.0365259	0.683481	-0.191563	0.0122256	106	90.6	103.4	107.4	109.8	100.9	89.7	91.5	90.5	103.8	105.3	101.1
P19338	Nucleolin	Homo sapiens	47	NCL	47	1	-0.217591	0.00118617	-0.0262051	0.701162	-0.191563	0.00294293	105.5	90.8	103.7	105.1	104.8	106.6	92	89.6	90.9	104.1	103.1	103.8
Q7Z5U6	WD repeat-containing protein 53	Homo sapiens	1	WDR53	1	1	-0.199255	0.278948	-0.00723157	0.982477	-0.191563	0.327256	104.7	91.2	104.1	100.9	122.2	90.9	74.5	97.3	101.8	102.9	104.2	105.2
Q13137	Calcium-binding and coiled-coil domain-containing protein 2	Homo sapiens	12	CALCOCO2	12	1	-0.163268	0.137436	0.0285692	0.881364	-0.191563	0.102109	103	92	105	107.7	97.4	103.8	97.5	83.2	95.2	109.2	96.2	109.6
Q9BVG9	Phosphatidylserine synthase 2	Homo sapiens	5	PTDSS2	5	1	-0.0558912	0.68752	0.136191	0.490831	-0.191563	0.164026	98	94.3	107.7	99.9	90.7	103.5	91.7	100.6	90.5	118.1	93.7	111.3
O94782	Ubiquitin carboxyl-terminal hydrolase 1	Homo sapiens	8	USP1	8	1	-0.384584	0.0189077	-0.194295	0.376286	-0.190299	0.234667	113.6	87.1	99.3	102.3	106.7	131.8	88	88.8	84.4	96.1	97.8	104.1
Q9Y3E5	Peptidyl-tRNA hydrolase 2, mitochondrial	Homo sapiens	8	PTRH2	8	1	-0.307573	0.00151658	-0.117161	0.27056	-0.190299	0.0212728	109.9	88.8	101.3	110.4	113.8	105.5	91.4	89.4	85.6	97.7	104.7	101.5
P43630	Killer cell immunoglobulin-like receptor 3DL2	Homo sapiens	6	KIR3DL2	6	1	-0.272297	0.0103206	-0.0816138	0.514796	-0.190299	0.0589259	108.2	89.6	102.2	101.7	107.7	115.2	85.1	92.9	90.8	104.8	96.6	105.3
P63151	Serine/threonine-protein phosphatase 2A 55 kDa regulatory subunit B alpha isoform	Homo sapiens	14	PPP2R2A	14	1	-0.217591	0.0614327	-0.0262051	0.892158	-0.190299	0.112258	105.6	90.8	103.6	107.7	98.3	110.7	87.5	93.5	91.4	107.7	92.3	111
Q6IEG0	U11/U12 small nuclear ribonucleoprotein 48 kDa protein	Homo sapiens	5	SNRNP48	5	1	-0.194295	0.23123	-0.00433459	0.989943	-0.190299	0.268085	104.5	91.3	104.2	94.6	117.8	101.1	98	79.2	96.7	96.4	116	100.2
Q13428	Treacle protein	Homo sapiens	58	TCOF1	58	1	-0.192645	0.0132177	-0.00288828	0.985543	-0.190299	0.0173695	104.4	91.3	104.2	101.7	103.2	108.3	93.5	86.4	94.1	106.7	104.2	101.8
Q9BXR0	Queuine tRNA-ribosyltransferase	Homo sapiens	7	QTRT1	7	1	-0.148801	0.0616215	0.041243	0.717194	-0.190299	0.0300016	102.3	92.3	105.3	100	98.9	108.2	92.4	92.8	91.8	103.9	100.7	111.4
P41250	Glycine--tRNA ligase	Homo sapiens	40	GARS	40	1	-0.104697	0.0577693	0.0854247	0.2965	-0.190299	0.00545912	100.3	93.3	106.4	98.6	98.8	103.4	93.3	91.3	95.3	107.4	106.7	105.2
O94854	Uncharacterized protein KIAA0754	Homo sapiens	3	KIAA0754	3	1	-0.37146	0.00364849	-0.182786	0.243228	-0.189034	0.0889876	113.1	87.4	99.6	104.9	112.1	122.1	91.9	87	83.2	95.6	103.6	99.5
P55010	Eukaryotic translation initiation factor 5	Homo sapiens	22	EIF5	22	1	-0.325539	0.00297517	-0.136062	0.287381	-0.189034	0.0472922	110.8	88.4	100.8	111.8	116	104.6	91.2	86.3	87.7	95.8	106.6	100
Q9NW64	Pre-mRNA-splicing factor RBM22	Homo sapiens	21	RBM22	21	1	-0.316528	0.00235808	-0.128156	0.285368	-0.189034	0.0356804	110.4	88.6	101	116.3	109.5	105.3	88.7	92.7	84.4	99	99.8	104.2
P39023	60S ribosomal protein L3	Homo sapiens	27	RPL3	27	1	-0.28279	0.0113591	-0.093879	0.486798	-0.189034	0.0738189	108.7	89.4	101.9	117.5	106.1	102.5	89.2	94.1	84.9	98.8	100.3	106.6
Q9BWH2	FUN14 domain-containing protein 2	Homo sapiens	7	FUNDC2	7	1	-0.205896	0.00667535	-0.0174171	0.86151	-0.189034	0.0127763	105.1	91.1	103.8	105.7	102.6	107	89.4	93.6	90.3	107.9	99.7	103.9
Q99729	Heterogeneous nuclear ribonucleoprotein A/B	Homo sapiens	14	HNRNPAB	14	1	-0.199255	0.0346963	-0.0101344	0.945566	-0.189034	0.0531551	104.8	91.2	104	108.3	99.6	106.4	90.6	97	86.1	105.7	97.8	108.5
Q92993	Histone acetyltransferase KAT5	Homo sapiens	5	KAT5	5	1	-0.169745	0.238173	0.0200577	0.938428	-0.189034	0.212284	103.3	91.9	104.8	100.3	95.2	114.5	93.5	95.6	86.5	115.4	91.2	107.7
O75818	Ribonuclease P protein subunit p40	Homo sapiens	8	RPP40	8	1	-0.14401	0.144567	0.0440443	0.775484	-0.189034	0.0784279	102.2	92.4	105.4	98.7	101.2	106.7	93.6	85	98.7	102.8	113.3	100
Q13129	Zinc finger protein Rlf	Homo sapiens	19	RLF	19	1	-0.120294	0.0804186	0.0676387	0.481456	-0.187768	0.0177525	101.1	93	105.9	99.8	104.8	98.6	96.9	90	92.1	103.2	110.1	104.4
Q9H5J4	Elongation of very long chain fatty acids protein 6	Homo sapiens	2	ELOVL6	2	1	-0.00868224	0.975168	0.177599	0.56739	-0.187768	0.378559	96	95.4	108.6	92.2	87.4	108.4	80.6	96.2	109.5	112.7	90	123.2
Q96CS2	HAUS augmin-like complex subunit 1	Homo sapiens	11	HAUS1	11	1	0.00575927	0.969232	0.194087	0.337562	-0.187768	0.143358	95.3	95.7	109	92.2	95.3	98.3	91.8	91.5	103.8	119	95.8	112.2
Q75N03	E3 ubiquitin-protein ligase Hakai	Homo sapiens	9	CBLL1	9	1	0.0257376	0.845163	0.212881	0.267322	-0.187768	0.111787	94.4	96.1	109.5	87.1	92	104.2	92.6	91.7	104	116.4	104.1	107.9
Q9BRR8	G patch domain-containing protein 1	Homo sapiens	13	GPATCH1	13	1	-0.215915	0.00196089	-0.0291463	0.684462	-0.186501	0.00534113	105.6	90.9	103.5	102.6	107.8	106.4	90.3	92.2	90.3	102.7	104.1	103.6
Q96HB5	Coiled-coil domain-containing protein 120	Homo sapiens	1	CCDC120	1	1	-0.172994	0.276641	0.0129262	0.965257	-0.186501	0.267128	103.6	91.9	104.6	89.2	115.5	106.1	87.5	81.8	106.3	106.4	101.8	105.5
Q9HA92	Radical S-adenosyl methionine domain-containing protein 1, mitochondrial	Homo sapiens	8	RSAD1	8	1	-0.172994	0.104366	0.0129262	0.940513	-0.186501	0.0978549	103.6	91.9	104.6	98.5	106.5	105.7	91.3	83.9	100.4	111.9	99.2	102.6
Q9Y4W2	Ribosomal biogenesis protein LAS1L	Homo sapiens	19	LAS1L	19	1	-0.140826	0.0174402	0.0440443	0.547367	-0.186501	0.0062028	102.1	92.6	105.3	101.6	100.8	103.9	92.6	94.1	90.9	108.1	102.7	105.1
Q96CB9	5-methylcytosine rRNA methyltransferase NSUN4	Homo sapiens	3	NSUN4	3	1	-0.0499049	0.877938	0.136191	0.768143	-0.186501	0.53264	97.9	94.5	107.6	91.3	110.9	91.5	71.9	100	111.7	91.9	93.8	137
O95476	CTD nuclear envelope phosphatase 1	Homo sapiens	2	CTDNEP1	2	1	0.0243197	0.920517	0.210389	0.489359	-0.186501	0.360599	94.5	96.1	109.4	91.2	98.6	93.8	94.3	93.9	100.2	96.8	136.4	94.9
Q8IV04	Carabin	Homo sapiens	8	TBC1D10C	8	1	0.0384362	0.705648	0.225275	0.169644	-0.186501	0.0642014	93.9	96.4	109.7	86	99.8	95.8	97.5	90.7	101	112.4	113.1	103.7
Q9NQG6	Mitochondrial dynamics protein MID51	Homo sapiens	6	MIEF1	6	1	-0.258425	0.0068909	-0.0740006	0.501923	-0.185232	0.0390601	107.7	90	102.3	110.3	107.6	105.2	91.8	95.9	82.3	101.7	100.8	104.5
P61313	60S ribosomal protein L15	Homo sapiens	11	RPL15	11	1	-0.224317	0.00808018	-0.0394883	0.688788	-0.185232	0.0250921	106.1	90.8	103.2	105.8	112.1	100.4	91	91	90.3	104.6	99.9	104.9
Q6IPR3	tRNA wybutosine-synthesizing protein 3 homolog	Homo sapiens	10	TYW3	10	1	-0.210897	0.151756	-0.0262051	0.920061	-0.185232	0.234667	105.4	91.1	103.5	100.6	100.5	115.1	86.3	89.2	97.7	114.9	88.7	107
Q9BTC0	Death-inducer obliterator 1	Homo sapiens	49	DIDO1	49	1	-0.182786	0.0137979	0.00144197	0.988404	-0.185232	0.0163888	104.1	91.7	104.2	100.1	104.7	107.5	91.7	88.8	94.5	106.8	100.8	105.1
P25208	Nuclear transcription factor Y subunit beta	Homo sapiens	2	NFYB	2	1	-0.164884	0.107937	0.0200577	0.914775	-0.185232	0.0921537	103.3	92.1	104.7	103	106.1	100.7	86.1	99.1	91	109	94.9	110
O43660	Pleiotropic regulator 1	Homo sapiens	21	PLRG1	21	1	-0.0985055	0.392545	0.0867838	0.605404	-0.185232	0.126596	100.1	93.5	106.3	95	94.6	110.8	91.5	93.7	95.4	113.3	96.6	109.1
P26599	Polypyrimidine tract-binding protein 1	Homo sapiens	20	PTBP1	20	1	-0.327348	0.00216086	-0.142417	0.245358	-0.183963	0.0418945	111	88.5	100.5	114.1	107.3	111.6	89.7	92.6	83.1	99.3	96.5	105.8
O43143	Putative pre-mRNA-splicing factor ATP-dependent RNA helicase DHX15	Homo sapiens	44	DHX15	44	1	-0.265345	0.00642678	-0.0816138	0.468814	-0.183963	0.0415317	108	89.9	102.1	109.8	106.7	107.5	88.7	91.2	89.9	105.4	93.6	107.4
Q6PJT7	Zinc finger CCCH domain-containing protein 14	Homo sapiens	23	ZC3H14	23	1	-0.212568	0.0106616	-0.0291463	0.784914	-0.183963	0.0259564	105.5	91.1	103.4	105.3	101.8	109.5	89.9	93.1	90.2	108.5	98.5	103.2
Q96A26	Protein FAM162A	Homo sapiens	6	FAM162A	6	1	-0.187707	0.241834	-0.00288828	0.993238	-0.183963	0.275937	104.3	91.6	104.1	111.3	94.8	106.8	92.1	98.7	84.1	108.9	87.4	116
Q9H2F5	Enhancer of polycomb homolog 1	Homo sapiens	9	EPC1	9	1	-0.186065	0.0762838	-0.00144342	0.993048	-0.183963	0.0936337	104.3	91.6	104.1	101	101	110.8	88.5	94.1	92.2	112	94.2	106.2
Q9BRT2	Ubiquinol-cytochrome-c reductase complex assembly factor 2	Homo sapiens	5	UQCC2	5	1	-0.14401	0.0284999	0.0398403	0.637663	-0.183963	0.0120192	102.3	92.6	105.1	101.7	100.3	104.8	90.3	95.9	91.6	108.6	104.6	102.3
O95376	E3 ubiquitin-protein ligase ARIH2	Homo sapiens	16	ARIH2	16	1	-0.12658	0.0798405	0.0579701	0.57072	-0.183963	0.0241752	101.5	92.9	105.6	98.2	98.9	107.3	90.5	90.7	97.6	104.6	107.2	104.9
A8MT69	Centromere protein X	Homo sapiens	3	CENPX	3	1	-0.0709665	0.805878	0.1137	0.786112	-0.183963	0.494607	98.9	94.1	107	96.1	79.8	120.7	87	103.4	92	118.1	81.9	120.9
Q9BY41	Histone deacetylase 8	Homo sapiens	7	HDAC8	7	1	-0.0394883	0.836144	0.144046	0.557858	-0.183963	0.28018	97.4	94.8	107.7	93.9	91.3	107.1	93.7	89.1	101.8	126.1	95.2	101.8
Q9Y5Y0	Feline leukemia virus subgroup C receptor-related protein 1	Homo sapiens	3	FLVCR1	3	1	0.0172093	0.837996	0.201634	0.135946	-0.183963	0.0320866	94.9	96	109.1	92.1	89.3	103.2	95.2	94.3	98.6	108.2	109.8	109.3
Q9Y248	DNA replication complex GINS protein PSF2	Homo sapiens	4	GINS2	4	1	0.10165	0.649674	0.285698	0.390137	-0.183963	0.373189	91.1	97.8	111.1	82.3	83.2	107.9	89.8	89.7	113.8	126.5	97.5	109.3
Q9H7E2	Tudor domain-containing protein 3	Homo sapiens	10	TDRD3	10	1	-0.246395	0.0702529	-0.0634092	0.750387	-0.182692	0.194185	107.2	90.3	102.5	117.3	100.6	103.6	87.4	99.3	84.2	106.9	92.2	108.5
Q92667	A-kinase anchor protein 1, mitochondrial	Homo sapiens	24	AKAP1	24	1	-0.222633	0.00754543	-0.0409718	0.683481	-0.182692	0.0236988	106	90.9	103.1	107.6	104.3	106.2	91.5	95.4	85.8	107.1	100.3	101.9
P62917	60S ribosomal protein L8	Homo sapiens	14	RPL8	14	1	-0.217591	0.0180455	-0.0350469	0.782256	-0.182692	0.0461243	105.8	91	103.3	105.6	111.7	100	94.3	85.8	92.8	102.1	107.1	100.6
O43324	Eukaryotic translation elongation factor 1 epsilon-1	Homo sapiens	8	EEF1E1	8	1	-0.204233	0.0577644	-0.0203404	0.909789	-0.182692	0.098686	105.1	91.3	103.6	100.4	111.5	103.4	93.4	83	97.4	99.9	110.5	100.5
P55884	Eukaryotic translation initiation factor 3 subunit B	Homo sapiens	31	EIF3B	31	1	-0.204233	0.0041676	-0.0218044	0.795873	-0.182692	0.00923898	105.2	91.3	103.6	104	106.8	104.7	92.2	88.9	92.6	102.6	107.2	100.9
P53985	Monocarboxylate transporter 1	Homo sapiens	9	SLC16A1	9	1	-0.192645	0.0260083	-0.0101344	0.938428	-0.182692	0.0407276	104.6	91.5	103.9	101.2	100.4	112.3	92.1	87.3	95.1	102.7	103.7	105.2
Q8N9Z2	Coiled-coil domain-containing protein 71L	Homo sapiens	3	CCDC71L	3	1	-0.0218044	0.889238	0.16092	0.452027	-0.182692	0.20415	96.7	95.2	108.1	85.3	105.3	99.5	100.3	89	96.3	103.3	120.8	100.1
Q96B36	Proline-rich AKT1 substrate 1	Homo sapiens	3	AKT1S1	3	1	-0.00578235	0.982034	0.176323	0.538195	-0.182692	0.350796	95.9	95.6	108.5	88.9	91.8	107.2	92.4	87.9	106.5	128.3	93	104
Q9P1Y6	PHD and RING finger domain-containing protein 1	Homo sapiens	14	PHRF1	14	1	0.051024	0.712006	0.233888	0.277747	-0.182692	0.162196	93.4	96.8	109.8	87.5	90.6	102.2	90.2	95.4	104.8	120	100	109.5
P31944	Caspase-14	Homo sapiens	3	CASP14	3	1	0.27858	0.511027	0.461529	0.460138	-0.182692	0.640605	83.6	101.4	115	75	83.7	92	92	95.7	116.5	89.9	167.4	87.9
Q8WYA6	Beta-catenin-like protein 1	Homo sapiens	19	CTNNBL1	19	1	-0.279284	0.000420246	-0.0985055	0.213732	-0.181421	0.00573982	108.7	89.6	101.6	107.4	110.1	108.8	89.8	87.3	91.8	101.2	102	101.7
Q14152	Eukaryotic translation initiation factor 3 subunit A	Homo sapiens	84	EIF3A	84	1	-0.279284	0.000535693	-0.0985055	0.228345	-0.181421	0.00707005	108.8	89.6	101.6	110.5	110.1	105.8	91.1	88.1	89.6	100.4	102.6	101.9
Q14145	Kelch-like ECH-associated protein 1	Homo sapiens	22	KEAP1	22	1	-0.231075	0.0211461	-0.0499049	0.70293	-0.181421	0.0691966	106.5	90.7	102.8	104.6	103.3	111.6	86.6	88.3	97.2	107.4	96.1	105
Q13442	28 kDa heat- and acid-stable phosphoprotein	Homo sapiens	17	PDAP1	17	1	-0.14401	0.295004	0.0384362	0.871728	-0.181421	0.207718	102.3	92.6	105	102.9	91.1	112.9	90.9	98.5	88.5	106.6	94.3	114.2
Q5SXM8	DNL-type zinc finger protein	Homo sapiens	4	DNLZ	4	1	-0.0816138	0.392098	0.100305	0.473979	-0.181421	0.0766608	99.4	94	106.6	99.4	105.4	93.5	87.8	96.7	97.4	110	99.2	110.5
Q96I45	Transmembrane protein 141	Homo sapiens	1	TMEM141	1	1	-0.0306192	0.737782	0.151859	0.267507	-0.181421	0.0459682	97.1	95.1	107.8	98.4	100.9	91.9	92.9	100.8	91.6	111.8	102	109.8
Q6P1R4	tRNA-dihydrouridine(16/17) synthase [NAD(P)(+)]-like	Homo sapiens	8	DUS1L	8	1	0.0229004	0.864945	0.202888	0.292692	-0.181421	0.134792	94.7	96.2	109.1	92.4	88	103.8	95.2	98.8	94.7	119.9	99.7	107.6
Q9P2J9	[Pyruvate dehydrogenase [acetyl-transferring]]-phosphatase 2, mitochondrial	Homo sapiens	2	PDP2	2	1	0.366252	0.550501	0.546956	0.535061	-0.181421	0.746184	80	103.1	116.9	78.6	79	82.4	91.8	109.1	108.4	77.5	195	78.3
O60344	Endothelin-converting enzyme 2	Homo sapiens	4	ECE2	4	1	-0.444184	0.00522461	-0.263612	0.199733	-0.180148	0.205161	116.8	85.9	97.3	111.2	128.1	111.1	88.8	74.6	94.3	98.8	96.9	96.1
P22087	rRNA 2'-O-methyltransferase fibrillarin	Homo sapiens	23	FBL	23	1	-0.242977	0.0033482	-0.0619024	0.487759	-0.180148	0.0175715	107	90.5	102.5	107.3	105.5	108.2	91.5	94.7	85.2	104.1	100.4	103.1
Q9BT23	LIM domain-containing protein 2	Homo sapiens	4	LIMD2	4	1	-0.202572	0.212826	-0.0232698	0.938428	-0.180148	0.297586	105.2	91.4	103.5	107.9	97.8	109.7	82.2	104.2	87.7	111.4	87.6	111.5
Q9UI95	Mitotic spindle assembly checkpoint protein MAD2B	Homo sapiens	1	MAD2L2	1	1	-0.179515	0.100075	0.00144197	0.996107	-0.180148	0.116601	104	91.9	104.1	107.1	103.2	101.8	88.4	86.9	100.3	113.9	97	101.4
Q86W33	Transmembrane protein adipocyte-associated 1	Homo sapiens	1	TPRA1	1	1	-0.177882	0.509698	0.00288251	0.995336	-0.180148	0.529298	103.9	91.9	104.1	95	118.9	97.9	105	71.6	99.1	86.6	130.5	95.3
Q9H7L9	Sin3 histone deacetylase corepressor complex component SDS3	Homo sapiens	10	SUDS3	10	1	-0.16004	0.15238	0.0200577	0.918303	-0.180148	0.130589	103.1	92.3	104.6	104.9	94.4	110.1	91.2	94.5	91.3	107.3	94.3	112.1
Q149N8	E3 ubiquitin-protein ligase SHPRH	Homo sapiens	15	SHPRH	15	1	-0.155213	0.171826	0.0257376	0.902298	-0.180148	0.136206	102.9	92.4	104.7	96.1	102.9	109.7	94.3	87.8	95.1	105.3	114.3	94.5
Q9H4Z3	Phosphorylated CTD-interacting factor 1	Homo sapiens	11	PCIF1	11	1	-0.134477	0.31107	0.045443	0.832871	-0.180148	0.195041	101.9	92.9	105.2	101.9	107.5	96.3	92.5	86.4	99.7	104.9	117.7	93
Q9Y2I8	WD repeat-containing protein 37	Homo sapiens	9	WDR37	9	1	0.0229004	0.91108	0.201634	0.437821	-0.180148	0.289031	94.8	96.2	109	98.6	85.8	99.9	95	102.7	91	95.6	128.4	103.1
Q52LA3	Protein lin-52 homolog	Homo sapiens	2	LIN52	2	1	0.0299829	0.890993	0.210389	0.460088	-0.180148	0.33728	94.4	96.4	109.2	84.8	86.7	111.7	91.9	91.9	105.3	118.5	92.9	116.1
Q9H825	Methyltransferase-like protein 8	Homo sapiens	5	METTL8	5	1	-0.153607	0.407882	0.0243197	0.94028	-0.178874	0.356851	102.9	92.5	104.6	103.4	100.4	104.8	96.1	95.1	86.2	89.7	128.7	95.6
Q8TB72	Pumilio homolog 2	Homo sapiens	12	PUM2	12	1	-0.132894	0.14846	0.045443	0.745519	-0.178874	0.0738189	101.9	92.9	105.2	97.5	98.3	109.9	90.4	92.8	95.7	111.2	98.8	105.5
Q9BT09	Protein canopy homolog 3	Homo sapiens	7	CNPY3	7	1	-0.129734	0.0715311	0.0496308	0.612174	-0.178874	0.0252383	101.7	93	105.3	99	103.9	102.2	94.6	94.8	89.6	111.1	101.1	103.7
Q8IUR7	Armadillo repeat-containing protein 8	Homo sapiens	19	ARMC8	19	1	-0.0969617	0.334298	0.0827026	0.571877	-0.178874	0.0935274	100.2	93.7	106.1	95.4	95.5	109.7	92	92.3	96.8	113.2	100	105.1
Q7Z3J2	UPF0505 protein C16orf62	Homo sapiens	25	C16orf62	25	1	-0.0573917	0.625184	0.121679	0.467914	-0.178874	0.12982	98.4	94.6	107	92.4	94	108.7	93.9	89.1	100.7	113.5	100.3	107.3
Q9P287	BRCA2 and CDKN1A-interacting protein	Homo sapiens	12	BCCIP	12	1	-0.0350469	0.784627	0.14274	0.426263	-0.178874	0.143931	97.4	95	107.5	90.1	95.8	106.3	95	88.9	101.3	117	103.7	101.9
P23434	Glycine cleavage system H protein, mitochondrial	Homo sapiens	1	GCSH	1	1	-0.0262051	0.784361	0.151859	0.287381	-0.178874	0.0591564	97	95.2	107.8	95.3	97.3	98.3	94	99.2	92.5	107.6	99.5	116.2
Q86XK3	Swi5-dependent recombination DNA repair protein 1 homolog	Homo sapiens	1	SFR1	1	1	0.109695	0.304454	0.289244	0.131798	-0.178874	0.0945251	90.9	98.1	111.1	88.3	86	98.3	102.4	92.6	99.3	115.8	115.6	101.7
Q9BXS4	Transmembrane protein 59	Homo sapiens	1	TMEM59	1	1	0.27858	0.476751	0.45628	0.435963	-0.178874	0.619488	83.7	101.5	114.8	69	73.9	108.1	93	87.3	124.1	150.9	85.5	108.1
Q93096	Protein tyrosine phosphatase type IVA 1	Homo sapiens	2	PTP4A1	2	1	0.390668	0.6347	0.569491	0.62548	-0.178874	0.813152	79.1	103.7	117.3	54.9	65.8	116.4	54.8	58.8	197.3	111.8	100.8	139.3
Q9H2V7	Protein spinster homolog 1	Homo sapiens	2	SPNS1	2	1	-0.215915	0.0894486	-0.0380063	0.849435	-0.177599	0.180716	105.8	91.1	103	111.4	95.5	110.6	86.4	99.8	87.2	98.7	98.5	111.9
Q92989	Polyribonucleotide 5'-hydroxyl-kinase Clp1	Homo sapiens	12	CLP1	12	1	-0.209228	0.0157179	-0.0320936	0.782089	-0.177599	0.0397031	105.5	91.3	103.2	103.6	100.6	112.4	88.7	93.3	91.8	106	99.5	104.1
Q70HW3	S-adenosylmethionine mitochondrial carrier protein	Homo sapiens	2	SLC25A26	2	1	-0.200913	0.0717532	-0.0232698	0.906052	-0.177599	0.124262	105.1	91.5	103.5	108.7	107.8	98.7	93.6	93.4	87.3	92.6	111.7	106
Q8IY37	Probable ATP-dependent RNA helicase DHX37	Homo sapiens	30	DHX37	30	1	-0.164884	0.0378421	0.0114956	0.922618	-0.177599	0.0350605	103.4	92.3	104.3	99.7	103.1	107.5	95	90.2	91.6	110.6	100.8	101.6
Q9H2D1	Mitochondrial folate transporter/carrier	Homo sapiens	5	SLC25A32	5	1	-0.150401	0.17678	0.0271541	0.888511	-0.177599	0.134188	102.8	92.6	104.7	101.8	101.9	104.5	91	99.7	86.9	113.1	93	108
Q2VPK5	Cytoplasmic tRNA 2-thiolation protein 2	Homo sapiens	6	CTU2	6	1	-0.0380063	0.726304	0.138814	0.386803	-0.177599	0.102036	97.6	95	107.4	91.3	94.2	107.2	95.3	88.3	101.4	111.5	104.1	106.7
P51114	Fragile X mental retardation syndrome-related protein 1	Homo sapiens	28	FXR1	28	1	-0.434403	0.000335925	-0.258425	0.0467243	-0.176323	0.0429072	116.5	86.2	97.4	119.6	120.4	109.4	87.6	87.8	83.1	99.5	96.8	95.9
Q9NZJ9	Diphosphoinositol polyphosphate phosphohydrolase 2	Homo sapiens	5	NUDT4	5	1	-0.352916	0.00460766	-0.176251	0.260402	-0.176323	0.104515	112.5	88	99.5	107.3	116.4	113.7	90.9	82.6	90.5	108.8	93.7	96.1
A4D126	Isoprenoid synthase domain-containing protein	Homo sapiens	4	ISPD	4	1	-0.314733	0.000735128	-0.137648	0.16458	-0.176323	0.0183542	110.6	88.9	100.5	108.1	109.8	113.8	92.4	85.9	88.5	97.8	102.6	101
Q8IZA0	Dyslexia-associated protein KIAA0319-like protein	Homo sapiens	9	KIAA0319L	9	1	-0.263612	0.123986	-0.0877334	0.738452	-0.176323	0.333994	108.2	90.1	101.8	108.8	93.4	122.2	86.7	94.2	89.3	113.3	87.3	104.8
P36508	Zinc finger protein 76	Homo sapiens	2	ZNF76	2	1	-0.224317	0.181022	-0.0484122	0.867003	-0.176323	0.32397	106.3	91	102.8	99.8	98.8	120.2	82.4	107	83.5	104.8	95.1	108.5
P61513	60S ribosomal protein L37a	Homo sapiens	5	RPL37A	5	1	-0.192645	0.048837	-0.0159576	0.922618	-0.176323	0.0802192	104.7	91.7	103.6	103	110.1	101.1	92.4	84.2	98.3	109	102	99.8
Q07955	Serine/arginine-rich splicing factor 1	Homo sapiens	15	SRSF1	15	1	-0.168123	0.0168849	0.00863031	0.941718	-0.176323	0.0171121	103.6	92.2	104.2	103.5	101.7	105.6	88.9	92.6	95	107.9	100.3	104.3
P21817	Ryanodine receptor 1	Homo sapiens	1	RYR1	1	1	-0.140826	0.755207	0.0356239	0.965726	-0.176323	0.702183	102.3	92.8	104.9	117	71.7	118.3	76	122.5	79.9	108.2	68.5	137.9
O75449	Katanin p60 ATPase-containing subunit A1	Homo sapiens	14	KATNA1	14	1	-0.125006	0.0469393	0.0524159	0.531294	-0.176323	0.0133109	101.5	93.2	105.3	104.9	99.2	100.5	90.2	94.8	94.5	106.4	102.2	107.3
P31949	Protein S100-A11	Homo sapiens	4	S100A11	4	1	-0.101598	0.195273	0.0745054	0.518441	-0.176323	0.0459682	100.5	93.6	105.9	98.9	99.9	102.8	87	98.6	95.3	106.9	100.4	110.2
Q9NPE2	Neugrin	Homo sapiens	7	NGRN	7	1	-0.0649175	0.666641	0.111031	0.603687	-0.176323	0.237342	98.8	94.5	106.7	92.5	90.9	113	90.6	94.9	97.8	112.4	94.3	113.4
Q96NB2	Sideroflexin-2	Homo sapiens	8	SFXN2	8	1	0.0129262	0.938709	0.189034	0.373822	-0.176323	0.191977	95.3	96.1	108.6	92.7	90.9	102.2	91.5	99.9	96.9	122	95.4	108.4
Q969H6	Ribonuclease P/MRP protein subunit POP5	Homo sapiens	2	POP5	2	1	-0.314733	0.0169861	-0.140826	0.411613	-0.175045	0.16833	110.6	88.9	100.4	117.7	102.8	111.5	89.9	98	79	102.6	95.4	103.2
Q92769	Histone deacetylase 2	Homo sapiens	10	HDAC2	10	1	-0.21424	0.0212059	-0.0394883	0.758389	-0.175045	0.0587617	105.8	91.2	103	105.3	101.2	110.9	89.4	94.3	90	107.1	95.7	106.2
Q9Y6J0	Calcineurin-binding protein cabin-1	Homo sapiens	28	CABIN1	28	1	-0.202572	0.0036658	-0.027675	0.727065	-0.175045	0.00960895	105.3	91.5	103.3	104.2	105.1	106.5	88.5	94.6	91.3	104.6	101.2	104
P57076	UPF0769 protein C21orf59	Homo sapiens	11	C21orf59	11	1	-0.190997	0.0615777	-0.0159576	0.925938	-0.175045	0.0988386	104.7	91.7	103.6	100.1	102.6	111.5	94	84	97.1	109.4	102.6	98.7
Q71RC2	La-related protein 4	Homo sapiens	14	LARP4	14	1	-0.155213	0.15238	0.0200577	0.914775	-0.175045	0.128485	103	92.5	104.5	96.7	101.9	110.4	92.8	83.1	101.6	107.9	103.3	102.2
Q9HBH5	Retinol dehydrogenase 14	Homo sapiens	13	RDH14	13	1	-0.142417	0.108948	0.0328061	0.807131	-0.175045	0.0670401	102.4	92.8	104.8	101.8	101.4	104	94.2	92.4	91.8	113.6	95.7	105.2
P30566	Adenylosuccinate lyase	Homo sapiens	22	ADSL	22	1	-0.132894	0.0825655	0.0426443	0.695246	-0.175045	0.0366203	101.9	93	105	101.5	97.3	107	92.6	91.7	94.8	109.4	99.5	106.2
O15015	Zinc finger protein 646	Homo sapiens	7	ZNF646	7	1	-0.0908029	0.411559	0.0840643	0.610965	-0.175045	0.135902	100.1	93.9	106	89.1	99.1	112	97.7	89.5	94.5	108.4	105.8	103.8
Q8IUH5	Palmitoyltransferase ZDHHC17	Homo sapiens	5	ZDHHC17	5	1	-0.0247367	0.845293	0.15056	0.391124	-0.175045	0.134731	97	95.4	107.6	92	91	108	92.7	95.5	97.9	111.8	98.7	112.4
Q96H22	Centromere protein N	Homo sapiens	9	CENPN	9	1	0.0370307	0.853132	0.211635	0.433789	-0.175045	0.318034	94.2	96.7	109.1	89	84.7	109	92.7	92.8	104.5	120.6	93	113.8
Q8IVD9	NudC domain-containing protein 3	Homo sapiens	16	NUDCD3	16	1	0.119024	0.10234	0.293959	0.0303723	-0.175045	0.0237681	90.6	98.4	111	87.2	91	93.5	100.1	95.1	100	109.9	116.6	106.7
Q15032	R3H domain-containing protein 1	Homo sapiens	10	R3HDM1	10	1	-0.244685	0.00543021	-0.0709665	0.479235	-0.173767	0.0317507	107.3	90.6	102.2	111.5	103.3	107	92.8	93.4	85.4	104.9	100.5	101.2
P08397	Porphobilinogen deaminase	Homo sapiens	16	HMBS	16	1	-0.232769	0.00219805	-0.0588937	0.454145	-0.173767	0.0119741	106.7	90.8	102.4	106.6	106.4	107.2	92.6	87.7	92.2	103.6	104.7	99
Q969F1	General transcription factor 3C polypeptide 6	Homo sapiens	2	GTF3C6	2	1	-0.224317	0.0384894	-0.0499049	0.741371	-0.173767	0.112522	106.3	91	102.7	108	100.7	110.3	89.8	98.1	85.1	99.9	97.3	110.8
O75607	Nucleoplasmin-3	Homo sapiens	4	NPM3	4	1	-0.224317	0.00132547	-0.0513992	0.456646	-0.173767	0.00649453	106.4	91	102.6	107	105.4	106.7	92.8	89.9	90.3	103.3	104.1	100.5
O94913	Pre-mRNA cleavage complex 2 protein Pcf11	Homo sapiens	27	PCF11	27	1	-0.21424	0.00525711	-0.0409718	0.635433	-0.173767	0.017835	105.9	91.2	102.9	107.4	102	108.3	90.6	94	89.2	102.4	100.4	106
Q9H6Q3	Src-like-adapter 2	Homo sapiens	1	SLA2	1	1	-0.207561	0.0613239	-0.0335695	0.845221	-0.173767	0.129451	105.5	91.4	103.1	100.5	103.3	112.7	97.3	90.4	86.6	110.5	94.6	104.1
Q15327	Ankyrin repeat domain-containing protein 1	Homo sapiens	1	ANKRD1	1	1	-0.136062	0.147186	0.0370307	0.796012	-0.173767	0.0847804	102.2	93	104.9	98.6	96.1	111.7	95.9	94.9	88.2	107.3	101.2	106.1
Q9P2W9	Syntaxin-18	Homo sapiens	10	STX18	10	1	-0.131313	0.388977	0.0440443	0.866486	-0.173767	0.269534	101.9	93.1	105	107.5	90.4	107.8	88.5	101.2	89.5	113.8	90.5	110.8
O95619	YEATS domain-containing protein 4	Homo sapiens	11	YEATS4	11	1	-0.118727	0.242369	0.0551957	0.719767	-0.173767	0.108667	101.3	93.4	105.3	95.9	96.9	111.2	92.4	92.7	95	110.6	97.5	107.8
Q9NPI1	Bromodomain-containing protein 7	Homo sapiens	13	BRD7	13	1	-0.00144342	0.99285	0.171207	0.373822	-0.173767	0.164026	96	95.9	108.1	94.7	89.3	104	92.9	101	93.8	117.5	96.6	110.2
Q9UG63	ATP-binding cassette sub-family F member 2	Homo sapiens	21	ABCF2	21	1	-0.318326	0.00579322	-0.145605	0.312457	-0.172488	0.0921537	110.8	88.9	100.2	117.9	109.8	104.8	90.9	92.4	83.5	94.3	102.3	104.1
Q9Y2L1	Exosome complex exonuclease RRP44	Homo sapiens	41	DIS3	41	1	-0.236164	0.00113747	-0.0649175	0.384443	-0.172488	0.00739032	107	90.8	102.3	108.2	105.7	106.9	89	90.1	93.2	102.7	100.8	103.4
O75533	Splicing factor 3B subunit 1	Homo sapiens	62	SF3B1	62	1	-0.189351	0.042242	-0.018878	0.906004	-0.172488	0.0746923	104.7	91.8	103.4	103.2	112.1	99	93.6	88.5	93.3	103.2	109.1	98
Q969R5	Lethal(3)malignant brain tumor-like protein 2	Homo sapiens	5	L3MBTL2	5	1	-0.0816138	0.777636	0.0922074	0.834747	-0.172488	0.530326	99.6	94.2	106.2	93.4	103.9	101.6	97.5	86.8	98.2	88.5	141.4	88.7
Q9H7Z7	Prostaglandin E synthase 2	Homo sapiens	20	PTGES2	20	1	-0.0409718	0.742222	0.132248	0.452324	-0.172488	0.152263	97.8	95.1	107.1	97.8	93.1	102.5	91.6	96.1	97.5	117.8	94.5	109.1
Q5SVZ6	Zinc finger MYM-type protein 1	Homo sapiens	13	ZMYM1	13	1	0.0243197	0.755299	0.197865	0.132169	-0.172488	0.0331557	94.8	96.4	108.7	89.9	94.4	100.1	98.2	92.9	98.2	112.3	109.5	104.4
Q7RTV0	PHD finger-like domain-containing protein 5A	Homo sapiens	9	PHF5A	9	1	-0.281036	0.0174402	-0.109359	0.464375	-0.171207	0.132262	109.1	89.8	101.1	113	115.3	99	86.8	96.9	85.7	97.1	103.1	103.1
P62906	60S ribosomal protein L10a	Homo sapiens	14	RPL10A	14	1	-0.263612	0.00755133	-0.0923402	0.433789	-0.171207	0.0606652	108.3	90.2	101.5	112.6	110.2	102	92.3	92	86.3	96.6	106.3	101.7
Q9H307	Pinin	Homo sapiens	36	PNN	36	1	-0.212568	0.00782647	-0.0409718	0.662672	-0.171207	0.0260111	105.8	91.3	102.8	106.9	101.2	109.3	91.4	93.1	89.6	105.1	98.6	104.8
O00411	DNA-directed RNA polymerase, mitochondrial	Homo sapiens	34	POLRMT	34	1	-0.184425	0.0359232	-0.013043	0.930488	-0.171207	0.0582246	104.5	92	103.6	101.1	102.6	109.7	90.4	89.6	95.9	109.9	98.2	102.6
Q8N0V3	Putative ribosome-binding factor A, mitochondrial	Homo sapiens	4	RBFA	4	1	-0.164884	0.102887	0.0071955	0.970314	-0.171207	0.107537	103.6	92.4	104	102.8	95.1	112.8	93.1	95.7	88.4	107.5	98.6	106.1
Q15046	Lysine--tRNA ligase	Homo sapiens	28	KARS	28	1	-0.158429	0.0717395	0.0129262	0.930742	-0.171207	0.0667286	103.3	92.5	104.2	102.9	107.3	99.6	94.8	89.7	93.1	102.3	112.4	97.9
Q96IU2	Zinc finger BED domain-containing protein 3	Homo sapiens	3	ZBED3	3	1	-0.155213	0.045107	0.0172093	0.898643	-0.171207	0.0378617	103.1	92.6	104.3	101.2	107.4	100.7	90.9	89.1	97.9	103.4	108.2	101.2
Q8N6M0	OTU domain-containing protein 6B	Homo sapiens	13	OTUD6B	13	1	-0.140826	0.024145	0.0313952	0.70293	-0.171207	0.0122256	102.4	92.9	104.7	101.5	103.7	102	95.3	89.8	93.7	107.5	104.9	101.6
Q6PIJ6	F-box only protein 38	Homo sapiens	22	FBXO38	22	1	-0.125006	0.171589	0.045443	0.745826	-0.171207	0.0845319	101.7	93.3	105	96.1	98.2	110.9	92.1	91.5	96.3	109	99.6	106.4
Q9BZV1	UBX domain-containing protein 6	Homo sapiens	5	UBXN6	5	1	-0.0664274	0.580183	0.105678	0.543036	-0.171207	0.161786	99	94.5	106.5	91.5	108.9	96.6	95.4	90.5	97.8	107.8	114.7	96.9
Q6JBY9	CapZ-interacting protein	Homo sapiens	22	RCSD1	22	1	0.0186342	0.794235	0.190299	0.106798	-0.171207	0.0215394	95.1	96.4	108.5	95.4	93.3	96.7	93.5	96	99.6	111.6	103	111
Q52LR7	Enhancer of polycomb homolog 2	Homo sapiens	4	EPC2	4	1	-0.380822	0.015604	-0.212568	0.32359	-0.169925	0.265787	114	87.5	98.4	112.1	127.4	102.6	90.2	83.8	88.6	95.8	91.1	108.4
P11802	Cyclin-dependent kinase 4	Homo sapiens	2	CDK4	2	1	-0.37146	0.00809536	-0.202572	0.271581	-0.169925	0.18676	113.5	87.8	98.7	106.1	125.1	109.4	91.4	83.8	88.1	92.4	106.1	97.5
O96013	Serine/threonine-protein kinase PAK 4	Homo sapiens	10	PAK4	10	1	-0.304006	0.000294237	-0.134477	0.109095	-0.169925	0.00858176	110.3	89.3	100.5	111.8	110.3	108.7	89.8	88.5	89.5	102.4	97.9	101
Q58A45	PAB-dependent poly(A)-specific ribonuclease subunit PAN3	Homo sapiens	12	PAN3	12	1	-0.284546	0.00142639	-0.115597	0.243611	-0.169925	0.0240108	109.3	89.7	100.9	113.1	109.4	105.6	91.9	86.9	90.5	98.7	100	104
Q96BR5	Cytochrome c oxidase assembly factor 7	Homo sapiens	10	COA7	10	1	-0.24127	0.0190109	-0.0709665	0.58276	-0.169925	0.0895756	107.2	90.7	102.1	107	101.5	113.3	88.8	94.2	89.1	107.5	94.2	104.5
O60870	DNA/RNA-binding protein KIN17	Homo sapiens	17	KIN	17	1	-0.232769	0.0037837	-0.0634092	0.472956	-0.169925	0.021545	106.8	90.9	102.3	104.7	106.8	109	95.3	87.4	90.1	103.5	99.3	104
Q92613	Protein Jade-3	Homo sapiens	4	JADE3	4	1	-0.195946	0.066983	-0.0262051	0.882672	-0.169925	0.125839	105.1	91.7	103.2	102.3	100.8	112.2	93.7	84.4	97.1	110.7	101.1	97.8
Q96BN2	Transcriptional adapter 1	Homo sapiens	4	TADA1	4	1	-0.190997	0.027053	-0.0218044	0.865643	-0.169925	0.054447	104.9	91.8	103.3	106.4	97.8	110.4	91.1	92.7	91.8	101.8	99.8	108.2
P31942	Heterogeneous nuclear ribonucleoprotein H3	Homo sapiens	11	HNRNPH3	11	1	-0.174621	0.0346367	-0.00433459	0.973163	-0.169925	0.047732	104.1	92.2	103.7	104.5	100	107.7	90.4	94	92.3	110.8	99.3	101.1
Q8N6R0	Methyltransferase-like protein 13	Homo sapiens	23	METTL13	23	1	-0.140826	0.0823499	0.0299829	0.808274	-0.169925	0.0511658	102.5	92.9	104.6	97.5	102.2	107.6	92.3	87.6	98.9	105.4	106.2	102.2
P17706	Tyrosine-protein phosphatase non-receptor type 2	Homo sapiens	17	PTPN2	17	1	-0.106249	0.30349	0.0635029	0.687076	-0.169925	0.122875	100.9	93.7	105.4	94.6	97.2	110.9	92.3	89.9	98.9	111.7	100.5	104.1
Q9GZY4	Cytochrome c oxidase assembly factor 1 homolog	Homo sapiens	1	COA1	1	1	-0.229382	0.00525711	-0.0603973	0.507661	-0.168642	0.0276167	106.7	91	102.3	106.1	102.9	111.2	89.7	93.1	90.2	104.8	103.9	98.2
Q9Y6A9	Signal peptidase complex subunit 1	Homo sapiens	2	SPCS1	2	1	-0.205896	0.640696	-0.0365259	0.96372	-0.168642	0.727369	105.6	91.5	102.9	118	69.5	129.2	78.6	122.8	73.2	116.9	67.5	124.2
Q9P0M9	39S ribosomal protein L27, mitochondrial	Homo sapiens	6	MRPL27	6	1	-0.181149	0.367537	-0.013043	0.973163	-0.168642	0.430252	104.4	92.1	103.5	104.5	89.7	119	89.7	103.3	83.3	111.3	85.3	113.9
O75764	Transcription elongation factor A protein 3	Homo sapiens	10	TCEA3	10	1	-0.142417	0.119565	0.0271541	0.861026	-0.168642	0.085085	102.6	93	104.5	99.9	104.5	103.3	88.6	99.7	90.6	106.1	96.7	110.6
Q7Z6M1	Rab9 effector protein with kelch motifs	Homo sapiens	10	RABEPK	10	1	-0.106249	0.229671	0.0621217	0.63108	-0.168642	0.0790345	100.9	93.7	105.4	96.2	107.5	99	96.7	86.1	98.4	103.9	108.8	103.4
Q9H875	PRKR-interacting protein 1	Homo sapiens	6	PRKRIP1	6	1	-0.086201	0.60552	0.0813396	0.751446	-0.168642	0.319828	100	94.2	105.8	101.1	87.9	111	90.1	103.1	89.2	111.9	90.6	115
Q9Y6G3	39S ribosomal protein L42, mitochondrial	Homo sapiens	3	MRPL42	3	1	-0.0619024	0.761009	0.108357	0.705154	-0.168642	0.373497	98.8	94.7	106.5	93.9	84.5	118	92.3	93.8	98	116.5	91.7	111.3
Q02127	Dihydroorotate dehydrogenase (quinone), mitochondrial	Homo sapiens	18	DHODH	18	1	-0.046921	0.590325	0.121679	0.37149	-0.168642	0.0678373	98.1	95	106.8	93.4	102.2	98.9	97.1	90.5	97.5	110.9	110.4	99.1
Q8N4J0	UPF0586 protein C9orf41	Homo sapiens	9	CARNMT1	9	1	-0.0144996	0.89769	0.155749	0.313264	-0.168642	0.0885006	96.7	95.7	107.6	94.2	95.9	99.8	94.1	92.6	100.4	105.9	117.2	99.8
Q9H0M0	NEDD4-like E3 ubiquitin-protein ligase WWP1	Homo sapiens	5	WWP1	5	1	-0.367732	0.198375	-0.200913	0.634048	-0.167358	0.61227	113.4	87.9	98.7	113.1	86.5	140.6	87.4	101.8	74.5	92.8	85.1	118.2
Q6PCD5	E3 ubiquitin-protein ligase RFWD3	Homo sapiens	4	RFWD3	4	1	-0.340075	0.00163841	-0.172994	0.168808	-0.167358	0.0573055	112.1	88.5	99.4	106.2	112.2	117.8	85.1	88	92.5	96.8	102.6	98.9
Q5T1J5	Putative coiled-coil-helix-coiled-coil-helix domain-containing protein CHCHD2P9, mitochondrial	Homo sapiens	3	CHCHD2P9	3	1	-0.323733	0.0437058	-0.15682	0.473389	-0.167358	0.30888	111.3	88.9	99.8	116.1	120.1	97.6	84.1	92	90.6	86.7	110.1	102.7
Q8N5P1	Zinc finger CCCH domain-containing protein 8	Homo sapiens	9	ZC3H8	9	1	-0.323733	0.00154943	-0.15682	0.18031	-0.167358	0.0462496	111.3	88.9	99.8	113.5	112.6	107.8	88.7	93.4	84.7	94.9	102.8	101.8
Q9P0W2	SWI/SNF-related matrix-associated actin-dependent regulator of chromatin subfamily E member 1-related	Homo sapiens	8	HMG20B	8	1	-0.212568	0.00895428	-0.0439433	0.642809	-0.167358	0.0321301	105.9	91.4	102.7	100.6	110.8	106.4	91.8	90.8	91.7	106.5	101.7	99.9
Q9UMS4	Pre-mRNA-processing factor 19	Homo sapiens	15	PRPF19	15	1	-0.210897	0.00241805	-0.0439433	0.543036	-0.167358	0.00991209	105.9	91.5	102.7	103.6	109.6	104.4	91.8	91.3	91.3	102.4	102.9	102.8
Q9NXF1	Testis-expressed sequence 10 protein	Homo sapiens	28	TEX10	28	1	-0.16004	0.229554	0.0071955	0.977826	-0.167358	0.235377	103.5	92.6	104	105.7	95.2	109.5	89.2	100	88.5	109.4	90.4	112.1
P53582	Methionine aminopeptidase 1	Homo sapiens	16	METAP1	16	1	-0.155213	0.0121777	0.0129262	0.888729	-0.167358	0.0106781	103.2	92.7	104.1	105.9	102.6	101.1	92.3	91.1	94.7	101.9	105	105.4
Q9UKY7	Protein CDV3 homolog	Homo sapiens	13	CDV3	13	1	-0.142417	0.118681	0.0243197	0.867125	-0.167358	0.0859815	102.6	93	104.4	101.3	95.5	111	93.4	88.1	97.5	105.3	101.5	106.5
Q12931	Heat shock protein 75 kDa, mitochondrial	Homo sapiens	33	TRAP1	33	1	-0.125006	0.0981243	0.0426443	0.700788	-0.167358	0.0434707	101.8	93.4	104.8	101.8	105	98.6	93.1	94	93	112.2	102.4	100
Q9H000	Probable E3 ubiquitin-protein ligase makorin-2	Homo sapiens	14	MKRN2	14	1	-0.0954196	0.212861	0.0717627	0.526376	-0.167358	0.0511031	100.5	94	105.6	96.1	106.7	98.6	95.4	89.1	97.4	109.2	105.1	102.4
Q9BYD6	39S ribosomal protein L1, mitochondrial	Homo sapiens	12	MRPL1	12	1	-0.0785637	0.216106	0.0894982	0.370754	-0.167358	0.0229547	99.6	94.4	106	101.2	99.9	97.8	93.7	94.8	94.7	112.1	103.6	102.3
Q9UGM6	Tryptophan--tRNA ligase, mitochondrial	Homo sapiens	9	WARS2	9	1	-0.0247367	0.824764	0.14274	0.375712	-0.167358	0.115243	97.2	95.5	107.3	91.6	94.6	105.4	93.1	90.7	102.8	113.6	104.2	104
Q0P6D6	Coiled-coil domain-containing protein 15	Homo sapiens	4	CCDC15	4	1	-0.00578235	0.991773	0.16221	0.847229	-0.167358	0.74964	96.3	95.9	107.7	80.4	126.6	82.1	58.2	113.7	115.8	87.9	79.2	156.2
Q9Y3C6	Peptidyl-prolyl cis-trans isomerase-like 1	Homo sapiens	8	PPIL1	8	1	-0.274041	0.0121974	-0.107803	0.428949	-0.166073	0.106878	108.9	90.1	101	117.2	107.4	102.2	89.4	95.5	85.4	97.6	100.5	105
Q96RL1	BRCA1-A complex subunit RAP80	Homo sapiens	13	UIMC1	13	1	-0.239566	0.0487955	-0.0740006	0.659654	-0.166073	0.179931	107.3	90.8	101.9	112.3	100.9	108.6	87.3	99.3	85.9	99.2	94.8	111.7
O75419	Cell division control protein 45 homolog	Homo sapiens	11	CDC45	11	1	-0.21927	0.189073	-0.0543923	0.843665	-0.166073	0.356024	106.3	91.3	102.4	98.2	101.9	118.8	89.8	87.8	96.3	115.5	85	106.6
Q9H019	Mitochondrial fission regulator 1-like	Homo sapiens	6	MTFR1L	6	1	-0.217591	0.0211783	-0.0513992	0.680225	-0.166073	0.0745479	106.2	91.3	102.5	106.8	107	104.7	91	95.4	87.6	97.5	98.7	111.2
Q96HP4	Oxidoreductase NAD-binding domain-containing protein 1	Homo sapiens	6	OXNAD1	6	1	-0.217591	0.0171902	-0.0513992	0.659039	-0.166073	0.0625699	106.2	91.3	102.5	107	100.5	111.1	89.6	94.7	89.7	105.7	96.4	105.4
Q6P1M9	Armadillo repeat-containing X-linked protein 5	Homo sapiens	2	ARMCX5	2	1	-0.16004	0.153164	0.00575927	0.97425	-0.166073	0.161317	103.5	92.6	103.9	92.6	102.9	114.9	88	91.8	98	104.2	106.1	101.5
Q8NAV1	Pre-mRNA-splicing factor 38A	Homo sapiens	8	PRPF38A	8	1	-0.123434	0.178166	0.0426443	0.76476	-0.166073	0.0917578	101.8	93.4	104.8	98.3	103.2	103.8	96.5	84.6	99.2	105.6	109.5	99.4
Q9Y4X0	AMME syndrome candidate gene 1 protein	Homo sapiens	1	AMMECR1	1	1	-0.0439433	0.457397	0.123004	0.218801	-0.166073	0.0166038	98.1	95.1	106.8	98.5	95.2	100.5	91.3	97.3	96.8	106.1	104.8	109.5
Q9H9T3	Elongator complex protein 3	Homo sapiens	22	ELP3	22	1	-0.00578235	0.967648	0.16092	0.287381	-0.166073	0.0867089	96.3	96	107.7	92.2	92.5	104.3	93.2	91.6	103.2	110.7	104.8	107.5
Q16778	Histone H2B type 2-E	Homo sapiens	0	HIST2H2BE	0	1	0.104337	0.617473	0.27023	0.390137	-0.166073	0.395085	91.4	98.3	110.3	95.3	102.3	76.7	85.9	95.2	113.7	125.3	101.9	103.6
P46777	60S ribosomal protein L5	Homo sapiens	20	RPL5	20	1	-0.279284	0.00952882	-0.114035	0.393615	-0.164786	0.0978417	109.2	90	100.9	114.1	112.4	101	90.8	94.6	84.5	97	101.6	103.9
Q12959	Disks large homolog 1	Homo sapiens	13	DLG1	13	1	-0.277534	0.00158772	-0.112475	0.257022	-0.164786	0.0254747	109.1	90	100.9	107.3	109.4	110.5	87.2	92.2	90.6	99.6	97.4	105.7
Q9UQ35	Serine/arginine repetitive matrix protein 2	Homo sapiens	56	SRRM2	56	1	-0.226004	0.0155268	-0.0603973	0.599403	-0.164786	0.0677971	106.6	91.2	102.2	105.3	102.2	112.4	88.5	93.5	91.5	104.6	95.6	106.5
Q96SB4	SRSF protein kinase 1	Homo sapiens	14	SRPK1	14	1	-0.215915	0.00641524	-0.0513992	0.571591	-0.164786	0.0278301	106.1	91.4	102.5	105.1	107.2	106.2	93.1	89.1	92	107.8	102	97.6
Q32P51	Heterogeneous nuclear ribonucleoprotein A1-like 2	Homo sapiens	1	HNRNPA1L2	1	1	-0.176251	0.181411	-0.011588	0.961512	-0.164786	0.239202	104.2	92.3	103.4	111.6	92.8	108.4	96.4	92.2	88.4	114.5	93.8	101.9
Q8WWM7	Ataxin-2-like protein	Homo sapiens	31	ATXN2L	31	1	-0.164884	0.0273937	-0.00144342	0.994108	-0.164786	0.0348285	103.8	92.5	103.7	101.9	101.9	107.5	94.9	89.6	93.1	109.1	100.5	101.5
P62487	DNA-directed RNA polymerase II subunit RPB7	Homo sapiens	9	POLR2G	9	1	-0.161653	0.0777645	0.00432161	0.982704	-0.164786	0.0866924	103.5	92.6	103.8	100.4	98.4	111.9	94.8	90.6	92.4	108.9	98.1	104.5
Q5HY98	Zinc finger protein 766	Homo sapiens	1	ZNF766	1	1	-0.148801	0.221539	0.0172093	0.938434	-0.164786	0.198242	102.9	92.9	104.2	105.6	108.4	94.8	91.2	99.9	87.6	95.8	115	101.6
Q7L8W6	Diphthine--ammonia ligase	Homo sapiens	8	DPH6	8	1	-0.0409718	0.554045	0.123004	0.291215	-0.164786	0.038128	98	95.2	106.7	95.9	97.5	100.8	95.5	91.5	98.7	112.8	103.5	103.9
Q8WVK2	U4/U6.U5 small nuclear ribonucleoprotein 27 kDa protein	Homo sapiens	4	SNRNP27	4	1	0.211635	0.162463	0.375178	0.147206	-0.164786	0.239202	86.8	100.5	112.6	82.3	85.2	93.1	99.9	92.8	108.9	115.4	124.4	98.1
P41227	N-alpha-acetyltransferase 10	Homo sapiens	15	NAA10	15	1	-0.26708	0.000815961	-0.103147	0.227272	-0.163499	0.0125855	108.6	90.3	101.1	110.6	108.8	106.3	91	89.6	90.3	98.2	103.4	101.8
P49321	Nuclear autoantigenic sperm protein	Homo sapiens	36	NASP	36	1	-0.251539	0.0018521	-0.0877334	0.326456	-0.163499	0.0191727	107.9	90.6	101.5	111.6	107.8	104.2	91.1	92.7	88.1	101.9	100.1	102.6
Q8NCE0	tRNA-splicing endonuclease subunit Sen2	Homo sapiens	7	TSEN2	7	1	-0.226004	0.0504597	-0.0634092	0.700788	-0.163499	0.166463	106.7	91.2	102.1	97.1	107.8	115.1	94.9	85.7	93	98.2	109.5	98.6
Q9Y692	Glucocorticoid modulatory element-binding protein 1	Homo sapiens	10	GMEB1	10	1	-0.22095	0.00744629	-0.0573917	0.551401	-0.163499	0.0350503	106.4	91.3	102.3	105.2	107.4	106.5	94.8	93.8	85.3	99.9	101.2	105.7
P25490	Transcriptional repressor protein YY1	Homo sapiens	20	YY1	20	1	-0.215915	0.00247928	-0.0528949	0.479967	-0.163499	0.0124646	106.2	91.4	102.4	104.3	107	107.3	92.1	91	91.2	105.8	99.6	101.8
O43615	Mitochondrial import inner membrane translocase subunit TIM44	Homo sapiens	28	TIMM44	28	1	-0.210897	0.00502737	-0.0484122	0.566582	-0.163499	0.0211005	106	91.5	102.5	107	103	108	91.4	94.3	88.8	105.5	99.4	102.6
Q9NQV6	PR domain zinc finger protein 10	Homo sapiens	5	PRDM10	5	1	-0.194295	0.0102411	-0.0320936	0.741038	-0.163499	0.0283312	105.2	91.9	102.9	100.5	108.1	107	94.5	93	88.1	102.7	101.1	104.9
Q15637	Splicing factor 1	Homo sapiens	15	SF1	15	1	-0.148801	0.0298488	0.0143553	0.896476	-0.163499	0.0254512	103	92.9	104.1	102.6	101.9	104.6	92.4	93.1	93.2	108.9	98.4	104.9
Q06265	Exosome complex component RRP45	Homo sapiens	14	EXOSC9	14	1	-0.136062	0.282995	0.0271541	0.902748	-0.163499	0.220139	102.4	93.2	104.4	101.3	104.9	101	96.5	94	88.9	97	120.5	95.8
P42677	40S ribosomal protein S27	Homo sapiens	1	RPS27	1	1	-0.129734	0.335761	0.0342157	0.887474	-0.163499	0.245918	102.1	93.3	104.5	110.8	97.5	98.1	87.7	100.6	91.7	112.4	90.9	110.4
Q6P6C2	RNA demethylase ALKBH5	Homo sapiens	14	ALKBH5	14	1	-0.109359	0.210566	0.0538064	0.678626	-0.163499	0.0830497	101.2	93.8	105.1	101.9	97.5	104.1	92.2	94.1	95.1	111.4	95.5	108.3
Q8IWL3	Iron-sulfur cluster co-chaperone protein HscB, mitochondrial	Homo sapiens	5	HSCB	5	1	-0.0908029	0.348756	0.0717627	0.612713	-0.163499	0.114042	100.3	94.2	105.5	96.1	100.1	104.8	91.4	87.2	104	110	102.5	103.9
O14497	AT-rich interactive domain-containing protein 1A	Homo sapiens	52	ARID1A	52	1	-0.0649175	0.449234	0.0989585	0.444878	-0.163499	0.0756046	99.1	94.8	106.1	96.6	95.7	105	94.4	95.6	94.2	113.9	99.4	105.1
P61244	Protein max	Homo sapiens	5	MAX	5	1	-0.013043	0.943481	0.15056	0.514726	-0.163499	0.299147	96.8	95.9	107.4	94.1	91.4	104.7	87.1	96.5	103.9	118.3	91	112.9
P62314	Small nuclear ribonucleoprotein Sm D1	Homo sapiens	5	SNRPD1	5	1	0.0114956	0.943077	0.175045	0.38265	-0.163499	0.203959	95.7	96.4	108	99.1	96.1	91.8	86.8	95.6	106.8	117.3	98	108.6
Q4U2R6	39S ribosomal protein L51, mitochondrial	Homo sapiens	2	MRPL51	2	1	0.0398403	0.791757	0.202888	0.366262	-0.163499	0.240393	94.4	97	108.6	85.4	94	103.7	94.1	97.2	99.8	123.2	102.4	100.3
P84098	60S ribosomal protein L19	Homo sapiens	11	RPL19	11	1	-0.209228	0.160873	-0.0484122	0.847351	-0.16221	0.309112	105.9	91.6	102.5	103.9	119.9	93.9	94	86.2	94.7	96.5	114.3	96.6
Q68E01	Integrator complex subunit 3	Homo sapiens	20	INTS3	20	1	-0.153607	0.0295546	0.0100637	0.938428	-0.16221	0.0294308	103.2	92.8	103.9	99.6	102.3	107.9	94.2	91.2	93.2	108	102	101.7
Q9UPT8	Zinc finger CCCH domain-containing protein 4	Homo sapiens	21	ZC3H4	21	1	-0.152003	0.017146	0.0100637	0.912197	-0.16221	0.0156701	103.2	92.9	103.9	100.9	106.6	102.1	92	91	95.7	102	104.8	105.1
Q9H936	Mitochondrial glutamate carrier 1	Homo sapiens	13	SLC25A22	13	1	-0.12658	0.261278	0.0356239	0.851492	-0.16221	0.17391	102	93.5	104.5	98	99.8	108.2	90.2	91.2	99	114.7	94.1	104.8
Q8NEY8	Periphilin-1	Homo sapiens	18	PPHLN1	18	1	-0.118727	0.0863871	0.0440443	0.654425	-0.16221	0.0340774	101.6	93.6	104.8	97.1	101	106.8	95.2	90.2	95.4	107.2	105.2	102
Q7L2H7	Eukaryotic translation initiation factor 3 subunit M	Homo sapiens	16	EIF3M	16	1	-0.0923402	0.276818	0.0703893	0.569762	-0.16221	0.0772728	100.4	94.2	105.4	102.4	94.1	104.6	92.3	95.4	94.9	107.6	97.9	110.7
Q15027	Arf-GAP with coiled-coil, ANK repeat and PH domain-containing protein 1	Homo sapiens	28	ACAP1	28	1	0.0071955	0.939515	0.169925	0.222062	-0.16221	0.0620838	95.8	96.3	107.8	94.3	92.7	100.5	94.9	96.7	97.4	106.7	115.5	101.3
Q9UDW3	Zinc finger matrin-type protein 5	Homo sapiens	3	ZMAT5	3	1	0.0129262	0.976112	0.173767	0.730711	-0.16221	0.626575	95.6	96.5	107.9	97.3	68.7	120.9	91.5	111.2	86.7	112.3	80.9	130.6
P11831	Serum response factor	Homo sapiens	5	SRF	5	1	0.0356239	0.865412	0.197865	0.488929	-0.16221	0.396781	94.6	97	108.5	83.9	95.8	103.9	96.7	90.5	103.7	130.4	96.1	99
O75362	Zinc finger protein 217	Homo sapiens	13	ZNF217	13	1	-0.312939	0.000677695	-0.152003	0.132169	-0.16092	0.024843	110.9	89.3	99.8	108	111.2	113.5	90.7	89	88.2	95.6	102.9	101
P62241	40S ribosomal protein S8	Homo sapiens	13	RPS8	13	1	-0.177882	0.0180495	-0.0159576	0.888601	-0.16092	0.0335198	104.4	92.3	103.2	107.8	100.7	104.6	92	95.9	89.2	102.7	100.2	106.8
Q8IX18	Probable ATP-dependent RNA helicase DHX40	Homo sapiens	21	DHX40	21	1	-0.169745	0.0185987	-0.00868224	0.940626	-0.16092	0.0290564	104	92.5	103.4	101.1	107.5	103.5	93.3	91.3	92.9	107.8	98.9	103.6
P49915	GMP synthase [glutamine-hydrolyzing]	Homo sapiens	48	GMPS	48	1	-0.169745	0.00922409	-0.00868224	0.921495	-0.16092	0.0148646	104.1	92.5	103.4	105.9	104.7	101.6	92.7	94	90.8	106.7	101.7	101.8
Q99459	Cell division cycle 5-like protein	Homo sapiens	35	CDC5L	35	1	-0.129734	0.0708951	0.0313952	0.772223	-0.16092	0.0397155	102.2	93.4	104.4	98.7	106.1	101.7	94.4	89.7	96.1	107.3	106.3	99.6
O60830	Mitochondrial import inner membrane translocase subunit Tim17-B	Homo sapiens	6	TIMM17B	6	1	-0.112475	0.275635	0.0482362	0.768883	-0.16092	0.143794	101.4	93.8	104.8	101.2	95.9	107.1	90.7	97.4	93.3	113.2	94.7	106.6
Q9BY12	S phase cyclin A-associated protein in the endoplasmic reticulum	Homo sapiens	20	SCAPER	20	1	-0.0954196	0.214749	0.0662614	0.565574	-0.16092	0.0588666	100.6	94.2	105.3	98.2	95	108.6	92.8	94.8	94.8	104.1	108.7	103
Q8NBU5	ATPase family AAA domain-containing protein 1	Homo sapiens	10	ATAD1	10	1	-0.07552	0.690092	0.0854247	0.765714	-0.16092	0.386879	99.7	94.6	105.8	104.2	85.9	108.9	90.1	105.8	87.8	112.2	89.1	116
Q8IVW6	AT-rich interactive domain-containing protein 3B	Homo sapiens	18	ARID3B	18	1	-0.0679388	0.55373	0.0922074	0.586341	-0.16092	0.176648	99.4	94.7	105.9	95.9	108.5	93.7	97.3	84.9	102.1	108.5	108.7	100.5
Q8TB36	Ganglioside-induced differentiation-associated protein 1	Homo sapiens	4	GDAP1	4	1	-0.0335695	0.903137	0.128293	0.725218	-0.16092	0.504007	97.7	95.5	106.8	98.3	77.8	117	88.8	106.8	90.9	117.7	87.2	115.4
Q9ULC3	Ras-related protein Rab-23	Homo sapiens	9	RAB23	9	1	0.0745054	0.884893	0.235114	0.738504	-0.16092	0.729414	92.9	97.8	109.3	89	93.1	96.6	97.6	94.1	101.7	76.8	170.5	80.7
P00395	Cytochrome c oxidase subunit 1	Homo sapiens	3	MT-CO1	3	1	0.389567	0.415362	0.550901	0.445107	-0.16092	0.714031	79.5	104.1	116.4	69.7	72.7	96.1	96.6	83.8	132	166	77.4	105.8
Q96H78	Solute carrier family 25 member 44	Homo sapiens	2	SLC25A44	2	1	-0.288065	0.194079	-0.129734	0.70293	-0.159629	0.520421	109.8	89.9	100.4	115.5	93.1	120.7	80.2	102.7	86.7	108.2	78.5	114.4
P28702	Retinoic acid receptor RXR-beta	Homo sapiens	8	RXRB	8	1	-0.272297	0.00897867	-0.112475	0.388022	-0.159629	0.0937668	109	90.2	100.8	104.8	114.2	107.9	96.9	84.5	89.3	98.6	105.8	98.1
Q8N2W9	E3 SUMO-protein ligase PIAS4	Homo sapiens	8	PIAS4	8	1	-0.263612	0.00346745	-0.104697	0.327827	-0.159629	0.044111	108.6	90.5	101	108.7	104.2	112.7	89.3	93.8	88.3	104.7	97.3	101
Q5SRE5	Nucleoporin NUP188 homolog	Homo sapiens	38	NUP188	38	1	-0.246395	0.00337078	-0.0877334	0.373822	-0.159629	0.032782	107.7	90.8	101.4	105.9	105.4	111.9	91.8	89.7	91	105.7	97.4	101.2
P09874	Poly [ADP-ribose] polymerase 1	Homo sapiens	73	PARP1	73	1	-0.202572	0.00856792	-0.0439433	0.637843	-0.159629	0.0310541	105.6	91.8	102.5	109.3	106.2	101.4	94.4	93.2	87.8	100.7	104.2	102.7
Q13490	Baculoviral IAP repeat-containing protein 2	Homo sapiens	12	BIRC2	12	1	-0.120294	0.120588	0.0384362	0.741416	-0.159629	0.0599697	101.8	93.6	104.6	102.1	105.7	97.5	91.4	91.6	97.8	98.5	108.9	106.3
Q6IN85	Serine/threonine-protein phosphatase 4 regulatory subunit 3A	Homo sapiens	18	PPP4R3A	18	1	-0.104697	0.324596	0.0551957	0.738452	-0.159629	0.153724	101	94	105	95.8	97.4	109.9	92.7	90.6	98.6	113	97.3	104.6
Q9HBH1	Peptide deformylase, mitochondrial	Homo sapiens	7	PDF	7	1	-0.0969617	0.33875	0.0621217	0.683481	-0.159629	0.136206	100.7	94.2	105.1	102.3	99.3	100.5	84.8	96.7	101	112.6	98.4	104.5
Q86XP3	ATP-dependent RNA helicase DDX42	Homo sapiens	37	DDX42	37	1	-0.093879	0.138836	0.0662614	0.473555	-0.159629	0.0278779	100.5	94.2	105.2	101.4	102.4	97.8	95.7	95.1	92	110.4	103	102.2
P17010	Zinc finger X-chromosomal protein	Homo sapiens	3	ZFX	3	1	-0.0588937	0.375894	0.100305	0.342685	-0.159629	0.0340051	98.9	95	106.1	93.6	98	105.2	96	94.3	94.7	106.7	107.3	104.2
Q8WYB5	Histone acetyltransferase KAT6B	Homo sapiens	3	KAT6B	3	1	-0.0232698	0.837409	0.136191	0.384443	-0.159629	0.126393	97.3	95.7	107	98.5	96.4	96.9	94.3	96.5	96.4	119.3	102.8	98.8
Q9P0I2	ER membrane protein complex subunit 3	Homo sapiens	4	EMC3	4	1	0.0482362	0.769058	0.207893	0.384443	-0.159629	0.289719	94.1	97.3	108.7	89.5	86.5	106.1	93	86.7	112.1	111.6	103.3	111.2
Q9BV44	THUMP domain-containing protein 3	Homo sapiens	17	THUMPD3	17	1	-0.409278	0.00026026	-0.249822	0.0336084	-0.158337	0.0422212	115.7	87.1	97.2	113.9	113.7	119.5	87.6	83.2	90.5	100.8	95.2	95.7
Q9HBH0	Rho-related GTP-binding protein RhoF	Homo sapiens	8	RHOF	8	1	-0.352916	0.0012404	-0.194295	0.131798	-0.158337	0.0654809	112.9	88.4	98.7	107.4	116.1	115.2	87.6	83.6	94	99.3	96.7	100.1
Q15048	Leucine-rich repeat-containing protein 14	Homo sapiens	5	LRRC14	5	1	-0.253257	0.00317722	-0.093879	0.344834	-0.158337	0.03556	108.1	90.7	101.2	109	105.3	109.9	89.1	92.1	90.9	95.5	104.7	103.5
Q16777	Histone H2A type 2-C	Homo sapiens	3	HIST2H2AC	3	1	-0.234465	0.0490942	-0.077041	0.640256	-0.158337	0.191835	107.2	91.1	101.7	109	115.7	96.9	91.4	97.1	84.9	101.4	107.2	96.4
Q8N9M1	Uncharacterized protein C19orf47	Homo sapiens	9	C19orf47	9	1	-0.224317	0.0274056	-0.0664274	0.617645	-0.158337	0.11584	106.7	91.3	101.9	99.3	113.7	107.2	95.8	88.3	89.9	108.1	99.8	97.9
Q7KZN9	Cytochrome c oxidase assembly protein COX15 homolog	Homo sapiens	7	COX15	7	1	-0.195946	0.0164562	-0.0380063	0.723327	-0.158337	0.0494352	105.4	92	102.6	105.8	103.5	106.9	91.6	90.2	94.2	109.9	98.7	99.4
P49006	MARCKS-related protein	Homo sapiens	8	MARCKSL1	8	1	-0.186065	0.00847872	-0.027675	0.748834	-0.158337	0.0222981	104.9	92.2	102.9	102.7	106.9	105.1	91.5	88.9	96.2	104.7	103.2	100.7
Q96IZ7	Serine/Arginine-related protein 53	Homo sapiens	16	RSRC1	16	1	-0.186065	0.0483892	-0.027675	0.847144	-0.158337	0.101445	104.9	92.2	102.9	104.3	99.7	110.7	93.1	95	88.5	108.1	95.2	105.3
Q96K80	Zinc finger CCCH domain-containing protein 10	Homo sapiens	3	ZC3H10	3	1	-0.169745	0.306662	-0.0101344	0.97425	-0.158337	0.362981	104.1	92.6	103.4	101.8	106.6	103.8	90.7	89.5	97.5	84	121.6	104.5
Q9NX20	39S ribosomal protein L16, mitochondrial	Homo sapiens	5	MRPL16	5	1	-0.161653	0.0137784	-0.00288828	0.97425	-0.158337	0.0188212	103.7	92.7	103.5	101.9	102.7	106.6	94.7	92.1	91.4	103.6	100.3	106.6
Q13283	Ras GTPase-activating protein-binding protein 1	Homo sapiens	13	G3BP1	13	1	-0.150401	0.0895332	0.0071955	0.959336	-0.158337	0.0895756	103.2	93	103.8	103.9	100.6	105.1	92.8	94.1	92.1	112.4	95.1	103.9
Q9UNE7	E3 ubiquitin-protein ligase CHIP	Homo sapiens	16	STUB1	16	1	-0.139236	0.0665523	0.0186342	0.883355	-0.158337	0.0521472	102.7	93.2	104	105.5	106.8	95.8	91.8	96.3	91.7	101.3	104.2	106.6
A8K8P3	Protein SFI1 homolog	Homo sapiens	1	SFI1	1	1	-0.106249	0.423677	0.0524159	0.799229	-0.158337	0.245373	101.1	94	104.9	98.9	98.9	105.5	86.5	97.9	97.6	119.2	93.9	101.6
Q9UN86	Ras GTPase-activating protein-binding protein 2	Homo sapiens	11	G3BP2	11	1	-0.0954196	0.520051	0.0621217	0.796761	-0.158337	0.304902	100.7	94.2	105.1	94.4	94.1	113.6	92.7	91.6	98.3	116.7	91.6	107
Q8NBW4	Putative sodium-coupled neutral amino acid transporter 9	Homo sapiens	2	SLC38A9	2	1	-0.0203404	0.973418	0.137504	0.858943	-0.158337	0.744916	97.2	95.8	107	97.9	69.3	124.4	86.6	127.3	73.7	124.6	63.6	132.7
O75223	Gamma-glutamylcyclotransferase	Homo sapiens	12	GGCT	12	1	-0.0159576	0.940521	0.14274	0.599479	-0.158337	0.391103	97	95.9	107.1	99.4	84	107.6	86.4	102.4	98.9	117.4	89	114.8
Q9HCN4	GPN-loop GTPase 1	Homo sapiens	5	GPN1	5	1	-0.011588	0.971449	0.146655	0.667471	-0.158337	0.492347	96.8	96.1	107.2	84.4	91.7	114.2	90.9	87.3	109.9	125.1	89	107.4
Q13268	Dehydrogenase/reductase SDR family member 2, mitochondrial	Homo sapiens	16	DHRS2	16	1	0	1	0.158337	0.157584	-0.158337	0.0291187	96.3	96.3	107.4	97.2	94.8	96.8	96.1	101.8	90.9	109.2	107.4	105.8
Q92611	ER degradation-enhancing alpha-mannosidase-like protein 1	Homo sapiens	8	EDEM1	8	1	0.00144197	0.989118	0.159629	0.384525	-0.158337	0.185251	96.2	96.3	107.5	88.3	92.2	108.1	90.7	98.2	100.1	109.8	100.5	112.1
P62308	Small nuclear ribonucleoprotein G	Homo sapiens	4	SNRPG	4	1	0.0662614	0.723505	0.22404	0.408912	-0.158337	0.361404	93.3	97.7	109	87.5	95.6	96.9	85.6	98.7	108.8	123	91.8	112.1
Q96M89	Coiled-coil domain-containing protein 138	Homo sapiens	3	CCDC138	3	1	-0.304006	0.020882	-0.147202	0.401399	-0.157044	0.219512	110.6	89.6	99.9	101.2	120	110.5	90.4	89.7	88.6	94	110.4	95.2
Q13107	Ubiquitin carboxyl-terminal hydrolase 4	Homo sapiens	22	USP4	22	1	-0.194295	0.00997704	-0.0365259	0.695834	-0.157044	0.0313309	105.3	92	102.7	101.3	107.7	106.9	94.5	89.1	92.5	106	102.6	99.4
P98172	Ephrin-B1	Homo sapiens	4	EFNB1	4	1	-0.0985055	0.666318	0.0579701	0.880628	-0.157044	0.494607	100.8	94.2	105	93.3	86	123.2	89.6	83.3	109.7	108.8	93.7	112.5
Q9BY32	Inosine triphosphate pyrophosphatase	Homo sapiens	12	ITPA	12	1	-0.0923402	0.514306	0.0648829	0.774911	-0.157044	0.282698	100.6	94.3	105.1	100.9	89.2	111.6	90	94.7	98.2	107	93.2	115.3
Q86UV5	Ubiquitin carboxyl-terminal hydrolase 48	Homo sapiens	22	USP48	22	1	-0.0816138	0.247928	0.0758749	0.474615	-0.157044	0.0478802	100	94.5	105.4	95	102.3	102.9	94.9	90.9	97.7	110	104.6	101.7
Q96I51	Williams-Beuren syndrome chromosomal region 16 protein	Homo sapiens	6	RCC1L	6	1	-0.0694519	0.711032	0.0894982	0.743412	-0.157044	0.378616	99.4	94.8	105.8	94.2	90.8	113.2	88.8	91.7	104	119.9	91.4	105.9
Q9H4B6	Protein salvador homolog 1	Homo sapiens	4	SAV1	4	1	-0.0649175	0.659694	0.0908534	0.676891	-0.157044	0.287853	99.3	94.9	105.8	96.8	87.4	113.7	94.9	96.9	92.8	112.6	94.6	110.2
Q6UW02	Cytochrome P450 20A1	Homo sapiens	13	CYP20A1	13	1	-0.0365259	0.627804	0.120352	0.295168	-0.157044	0.0460052	98	95.5	106.5	95.3	97.2	101.3	94.4	94.4	97.9	112.9	105	101.6
Q02833	Ras association domain-containing protein 7	Homo sapiens	3	RASSF7	3	1	0.1137	0.66645	0.269033	0.473555	-0.157044	0.529256	91.3	98.7	110	101.1	81.2	91.5	87.8	90.5	117.9	129.5	85.9	114.6
Q5BJF6	Outer dense fiber protein 2	Homo sapiens	8	ODF2	8	1	0.132248	0.350808	0.289244	0.227341	-0.157044	0.246364	90.4	99.1	110.5	83.8	84.5	103	97.5	97.1	102.7	120.5	98.7	112.3
O15534	Period circadian protein homolog 1	Homo sapiens	9	PER1	9	1	-0.327348	0.0243915	-0.171368	0.387125	-0.155749	0.277633	111.8	89	99.2	114.7	113.2	107.4	84.7	88.5	93.9	88.5	94.4	114.7
P20290	Transcription factor BTF3	Homo sapiens	11	BTF3	11	1	-0.251539	0.0146684	-0.0954196	0.46055	-0.155749	0.110828	108.1	90.8	101.1	111.5	113.6	99	90.4	94.2	87.9	96.9	102.3	104.2
P38919	Eukaryotic initiation factor 4A-III	Homo sapiens	26	EIF4A3	26	1	-0.226004	0.0121237	-0.0709665	0.514825	-0.155749	0.0704629	106.9	91.4	101.7	107.7	103.5	109.5	91.8	90.2	92.1	109.1	95.4	100.7
Q4G0T1	Scavenger receptor cysteine-rich domain-containing protein SCART1	Homo sapiens	10	SCART1	10	1	-0.226004	0.156096	-0.0709665	0.779494	-0.155749	0.363014	106.9	91.3	101.8	97.8	97.4	125.5	82.2	91.8	100	97.8	102.6	104.9
Q9H981	Actin-related protein 8	Homo sapiens	8	ACTR8	8	1	-0.1976	0.0114336	-0.0409718	0.674965	-0.155749	0.0387337	105.5	92	102.5	99.4	106.5	110.5	93.9	90.3	91.8	101.4	103.1	103.1
Q92560	Ubiquitin carboxyl-terminal hydrolase BAP1	Homo sapiens	10	BAP1	10	1	-0.195946	0.018312	-0.0394883	0.715233	-0.155749	0.057297	105.4	92.1	102.5	101.8	108.4	106	94.5	86	95.7	104.9	103.9	98.8
O75475	PC4 and SFRS1-interacting protein	Homo sapiens	33	PSIP1	33	1	-0.136062	0.142385	0.0186342	0.906354	-0.155749	0.115659	102.6	93.4	104	100.4	106.9	100.5	97.6	92.9	89.5	99.7	113.5	98.8
P49756	RNA-binding protein 25	Homo sapiens	34	RBM25	34	1	-0.134477	0.114158	0.0200577	0.887474	-0.155749	0.0882363	102.6	93.4	104	103.7	96.7	107.2	92.5	96.2	91.6	109.4	96.9	105.8
Q16644	MAP kinase-activated protein kinase 3	Homo sapiens	9	MAPKAPK3	9	1	-0.104697	0.344001	0.051024	0.775186	-0.155749	0.181554	101.2	94	104.8	104.2	97.4	101.9	89.2	94.9	98.1	114.9	93	106.4
O95456	Proteasome assembly chaperone 1	Homo sapiens	12	PSMG1	12	1	-0.0588937	0.458099	0.0976108	0.418236	-0.155749	0.0678373	99	95.1	105.9	97	97.9	102.1	92	95.1	98.1	100.8	113.7	103.2
Q9NWA0	Mediator of RNA polymerase II transcription subunit 9	Homo sapiens	1	MED9	1	1	-0.0543923	0.78809	0.100305	0.735534	-0.155749	0.422241	98.8	95.2	106	106.5	87.2	102.9	86	108.8	90.7	115	88	114.9
Q05519	Serine/arginine-rich splicing factor 11	Homo sapiens	11	SRSF11	11	1	-0.027675	0.806253	0.128293	0.415755	-0.155749	0.141926	97.6	95.7	106.7	97.7	91.3	103.8	94.2	95.6	97.5	116.7	99	104.2
Q13085	Acetyl-CoA carboxylase 1	Homo sapiens	72	ACACA	72	1	0.0398403	0.546916	0.196607	0.105334	-0.155749	0.0342585	94.5	97.2	108.3	91.7	94.9	96.9	95.2	94.1	102.3	112.1	106.9	105.8
P63220	40S ribosomal protein S21	Homo sapiens	6	RPS21	6	1	0.045443	0.80708	0.201634	0.434373	-0.155749	0.348137	94.3	97.3	108.4	90.9	88.9	103.1	87	91.6	113.3	115.6	95.7	114
Q96DU3	SLAM family member 6	Homo sapiens	5	SLAMF6	5	1	-0.253257	0.0351137	-0.100051	0.533323	-0.154454	0.200536	108.2	90.8	101	98.1	114.2	112.4	86.8	84.8	100.7	100	102.1	100.9
O76054	SEC14-like protein 2	Homo sapiens	6	SEC14L2	6	1	-0.186065	0.10314	-0.0320936	0.86783	-0.154454	0.196801	105	92.3	102.7	103.3	97.5	114.3	91	91.2	94.7	108.7	92.4	107.1
P55265	Double-stranded RNA-specific adenosine deaminase	Homo sapiens	56	ADAR	56	1	-0.168123	0.012351	-0.0144996	0.884948	-0.154454	0.0228537	104.2	92.7	103.1	104.7	103.5	104.3	93.9	95.3	88.9	106.6	101.3	101.5
O75592	E3 ubiquitin-protein ligase MYCBP2	Homo sapiens	84	MYCBP2	84	1	-0.164884	0.018388	-0.0101344	0.926956	-0.154454	0.0299392	104	92.8	103.3	102.2	100.1	109.5	91.6	93	93.7	104.9	102.4	102.4
P52815	39S ribosomal protein L12, mitochondrial	Homo sapiens	7	MRPL12	7	1	-0.163268	0.0198302	-0.0101344	0.932235	-0.154454	0.0318187	103.9	92.8	103.3	100.4	105.6	105.8	93.7	92.5	92.2	108.3	101.2	100.3
Q86XP1	Diacylglycerol kinase eta	Homo sapiens	18	DGKH	18	1	-0.0785637	0.415142	0.077243	0.586341	-0.154454	0.12543	99.9	94.7	105.4	98.7	95.5	105.6	90.8	95.2	98	107.6	96.3	112.3
O43151	Methylcytosine dioxygenase TET3	Homo sapiens	3	TET3	3	1	-0.0664274	0.405119	0.0881416	0.458951	-0.154454	0.0733346	99.4	94.9	105.7	102.8	97	98.4	101.9	89.5	93.4	100.9	107.9	108.2
Q17RS7	Flap endonuclease GEN homolog 1	Homo sapiens	6	GEN1	6	1	0.0593553	0.654289	0.214125	0.311315	-0.154454	0.228914	93.7	97.7	108.7	91.9	99.4	89.8	84.5	103.6	104.9	105.6	103.3	117
Q9BY43	Charged multivesicular body protein 4a	Homo sapiens	10	CHMP4A	10	1	0.0621217	0.800353	0.21661	0.510402	-0.154454	0.482949	93.6	97.7	108.8	91.5	77.3	111.9	94.7	102.2	96.1	124.6	87.6	114.1
P17844	Probable ATP-dependent RNA helicase DDX5	Homo sapiens	30	DDX5	30	1	-0.378944	0.000371008	-0.226004	0.0515865	-0.153157	0.0459682	114.4	87.9	97.8	117.7	114.7	110.7	87.8	92.3	83.5	96.7	97.2	99.3
Q9UGL1	Lysine-specific demethylase 5B	Homo sapiens	19	KDM5B	19	1	-0.336428	0.00173955	-0.184425	0.149433	-0.153157	0.0784431	112.3	88.9	98.8	113.7	106.6	116.6	93.7	84.3	88.6	99.8	95.5	101.2
P15529	Membrane cofactor protein	Homo sapiens	7	CD46	7	1	-0.334607	0.051744	-0.181149	0.452027	-0.153157	0.395422	112.2	89	98.9	101.3	107.9	127.3	83.1	87.7	96.1	103.7	85.4	107.6
Q9H6L4	Armadillo repeat-containing protein 7	Homo sapiens	2	ARMC7	2	1	-0.304006	0.0209439	-0.152003	0.392305	-0.153157	0.233888	110.7	89.6	99.7	101.1	114.4	116.6	88.9	90.8	89.2	89.5	99.6	109.8
Q8WVV9	Heterogeneous nuclear ribonucleoprotein L-like	Homo sapiens	20	HNRNPLL	20	1	-0.281036	0.000369385	-0.128156	0.119691	-0.153157	0.0114702	109.6	90.2	100.3	109.8	110.9	108	90.8	90.1	89.5	102.5	98.8	99.6
O95900	Probable tRNA pseudouridine synthase 2	Homo sapiens	9	TRUB2	9	1	-0.195946	0.0795501	-0.0424568	0.808078	-0.153157	0.183596	105.5	92.1	102.4	104.2	100.8	111.4	87.8	92.1	96.3	107	91.1	109.2
O94761	ATP-dependent DNA helicase Q4	Homo sapiens	4	RECQL4	4	1	-0.177882	0.03038	-0.0247367	0.839209	-0.153157	0.0665898	104.7	92.5	102.8	102.9	100.4	110.7	93.7	94.8	88.9	99.9	101.1	107.6
Q14773	Intercellular adhesion molecule 4	Homo sapiens	1	ICAM4	1	1	-0.16004	0.352716	-0.00578235	0.985018	-0.153157	0.398825	103.8	92.9	103.3	93.3	104.6	113.5	105.7	78.3	94.7	111.7	107.4	90.9
Q01105	Protein SET	Homo sapiens	13	SET	13	1	-0.112475	0.188945	0.041243	0.761811	-0.153157	0.0963043	101.6	94	104.5	104.6	95.1	105	91.7	94.8	95.4	109.7	96.9	106.8
O14737	Programmed cell death protein 5	Homo sapiens	10	PDCD5	10	1	-0.104697	0.152333	0.0482362	0.654425	-0.153157	0.057947	101.2	94.1	104.7	100	100.9	102.8	93.1	92.9	96.3	110.3	97.1	106.7
P0C7M7	Acyl-coenzyme A synthetase ACSM4, mitochondrial	Homo sapiens	1	ACSM4	1	1	-0.100051	0.722574	0.0538064	0.909789	-0.153157	0.583386	101	94.2	104.8	105.4	77.6	119.8	84	109.7	88.9	109.2	84	121.2
Q13795	ADP-ribosylation factor-related protein 1	Homo sapiens	6	ARFRP1	6	1	-0.0908029	0.269084	0.0621217	0.605998	-0.153157	0.0852086	100.6	94.4	105	102.1	97.6	102	98.9	97.1	87.4	110.6	104.2	100.2
Q96AG3	Solute carrier family 25 member 46	Homo sapiens	5	SLC25A46	5	1	-0.0800879	0.306028	0.0745054	0.517159	-0.153157	0.070499	100	94.7	105.3	103.6	94.3	102.2	94.4	94	95.6	111.1	99	105.8
P33527	Multidrug resistance-associated protein 1	Homo sapiens	32	ABCC1	32	1	-0.0603973	0.41656	0.0922074	0.419	-0.153157	0.0610408	99.2	95.1	105.7	94.5	102.1	100.9	92.8	90.3	102.1	106.5	105.5	105.2
Q13405	39S ribosomal protein L49, mitochondrial	Homo sapiens	7	MRPL49	7	1	-0.0513992	0.637891	0.10165	0.510589	-0.153157	0.161974	98.7	95.3	106	96.2	96.1	103.9	89.6	93.6	102.7	115.6	100.3	102
P41567	Eukaryotic translation initiation factor 1	Homo sapiens	3	EIF1	3	1	0.0894982	0.258297	0.24245	0.0931352	-0.153157	0.0625123	92.4	98.3	109.3	91.5	90	95.6	96	96	102.9	102.2	112.3	113.5
O60671	Cell cycle checkpoint protein RAD1	Homo sapiens	7	RAD1	7	1	-0.194295	0.328228	-0.0424568	0.906213	-0.151859	0.478611	105.5	92.2	102.4	113.3	87.6	115.4	86.5	105.6	84.4	104.9	87.7	114.5
Q9HCM9	E3 ubiquitin-protein ligase TRIM39	Homo sapiens	2	TRIM39	2	1	-0.148801	0.128493	0.00144197	0.992665	-0.151859	0.146047	103.3	93.2	103.5	96.1	106.4	107.5	93.1	86.7	99.7	97.3	105.1	108
O15287	Fanconi anemia group G protein	Homo sapiens	4	FANCG	4	1	-0.14401	0.280954	0.00863031	0.97425	-0.151859	0.281611	103.1	93.3	103.6	102.7	97.1	109.4	95.7	93	91.1	118.4	90.5	102
P0CG12	Chromosome transmission fidelity protein 8 homolog isoform 2	Homo sapiens	7	CHTF8	7	2	-0.140826	0.0403522	0.0114956	0.920652	-0.151859	0.0371902	102.9	93.4	103.7	98.5	102	108.3	94	93.8	92.3	106.6	101.3	103.3
Q9BVK2	Probable dolichyl pyrophosphate Glc1Man9GlcNAc2 alpha-1,3-glucosyltransferase	Homo sapiens	3	ALG8	3	1	-0.136062	0.168908	0.015783	0.933656	-0.151859	0.151471	102.7	93.4	103.8	105.9	95.6	106.7	88.1	98.3	94	108	95.4	108
Q8WV74	Nucleoside diphosphate-linked moiety X motif 8, mitochondrial	Homo sapiens	6	NUDT8	6	1	-0.128156	0.0619018	0.0229004	0.832499	-0.151859	0.0422551	102.4	93.6	104	106.4	97.8	102.9	93	95.9	92	106.4	99.7	105.9
O14526	FCH domain only protein 1	Homo sapiens	9	FCHO1	9	1	-0.0892673	0.263336	0.0635029	0.589464	-0.151859	0.0787122	100.5	94.5	105	93.7	104.2	103.6	97.8	88.9	96.8	106.9	106.4	101.7
Q96FX2	DPH3 homolog	Homo sapiens	1	DPH3	1	1	-0.0634092	0.700258	0.0881416	0.713175	-0.151859	0.343631	99.3	95.1	105.6	86.3	98.1	113.6	83.9	106.6	94.8	102.4	105.4	109
Q9H9Y2	Ribosome production factor 1	Homo sapiens	11	RPF1	11	1	-0.0619024	0.444407	0.0894982	0.45696	-0.151859	0.0799452	99.3	95.1	105.6	93.8	97	107	92.9	95.5	96.9	109	101	107
Q9H0U6	39S ribosomal protein L18, mitochondrial	Homo sapiens	4	MRPL18	4	1	-0.00144342	0.997549	0.15056	0.488675	-0.151859	0.303785	96.5	96.4	107.1	84.2	90.7	114.5	99.8	92	97.5	109.7	108.4	103.2
Q9Y3Q8	TSC22 domain family protein 4	Homo sapiens	10	TSC22D4	10	1	0.00575927	0.969318	0.158337	0.386803	-0.151859	0.1983	96.2	96.6	107.3	90.7	91.6	106.2	96.3	94.2	99.2	115.4	97.1	109.3
P15622	Zinc finger protein 250	Homo sapiens	1	ZNF250	1	1	-0.242977	0.0604038	-0.0923402	0.607059	-0.15056	0.256942	107.8	91.1	101.1	110.7	93.8	119	92.8	88.9	91.5	98.9	97.1	107.4
Q01082	Spectrin beta chain, non-erythrocytic 1	Homo sapiens	132	SPTBN1	132	1	-0.232769	0.00187749	-0.0816138	0.325274	-0.15056	0.0197871	107.3	91.3	101.4	107.4	108.9	105.5	94.1	89.4	90.5	104	100.5	99.6
Q9H4A3	Serine/threonine-protein kinase WNK1	Homo sapiens	47	WNK1	47	1	-0.226004	0.0054675	-0.077041	0.422987	-0.15056	0.0430156	107	91.5	101.5	108.9	104.3	107.9	90.1	93.5	90.8	104.2	95.8	104.5
P78406	mRNA export factor	Homo sapiens	17	RAE1	17	1	-0.179515	0.0549603	-0.0291463	0.84266	-0.15056	0.117324	104.8	92.5	102.7	106.7	100.7	106.9	91.4	99.8	86.5	106.1	96.4	105.6
Q92685	Dol-P-Man:Man(5)GlcNAc(2)-PP-Dol alpha-1,3-mannosyltransferase	Homo sapiens	4	ALG3	4	1	-0.177882	0.0792788	-0.027675	0.869149	-0.15056	0.153391	104.7	92.5	102.8	101.9	104.5	107.8	97.1	85.2	95.2	94.3	110.6	103.3
Q9Y265	RuvB-like 1	Homo sapiens	27	RUVBL1	27	1	-0.169745	0.0103206	-0.018878	0.836275	-0.15056	0.0216452	104.3	92.7	103	107.4	101.4	104.1	93.1	93.2	91.9	105.6	99.9	103.4
Q13835	Plakophilin-1	Homo sapiens	1	PKP1	1	1	-0.142417	0.770879	0.0071955	0.993547	-0.15056	0.767076	103	93.3	103.6	67.4	77.3	164.5	93.5	95	91.5	89.8	116.8	104.2
Q96K31	Uncharacterized protein C8orf76	Homo sapiens	2	C8orf76	2	1	0.00432161	0.952693	0.154454	0.222062	-0.15056	0.0602988	96.3	96.6	107.2	102.5	91.8	94.4	100.2	91.3	98.3	106.5	107.1	107.9
O14732	Inositol monophosphatase 2	Homo sapiens	4	IMPA2	4	1	0.0827026	0.567524	0.233888	0.316073	-0.15056	0.279498	92.7	98.2	109	82.5	93.5	102.2	97.8	87.7	109.1	113.9	112.2	101
Q969H8	UPF0556 protein C19orf10	Homo sapiens	5	MYDGF	5	1	0.108357	0.678139	0.259423	0.489494	-0.15056	0.544516	91.6	98.8	109.6	95.3	79.1	100.4	84.8	112.4	99.2	124.2	82.6	122.1
Q9HAP2	MLX-interacting protein	Homo sapiens	1	MLXIP	1	1	0.27023	0.257469	0.420078	0.285368	-0.15056	0.495555	84.6	102.1	113.3	69.7	73.7	110.5	108.1	88.6	109.6	123.5	104.6	111.8
Q06413	Myocyte-specific enhancer factor 2C	Homo sapiens	3	MEF2C	3	1	-0.305788	0.0284197	-0.15682	0.412356	-0.149259	0.280958	110.8	89.7	99.5	117.8	110.1	104.7	91.1	91.9	86	85	107.4	106
Q8NBZ0	INO80 complex subunit E	Homo sapiens	3	INO80E	3	1	-0.253257	0.0140268	-0.104697	0.429053	-0.149259	0.125839	108.4	90.9	100.8	108.5	115.7	100.9	95.9	88.4	88.2	101.3	104.3	96.7
Q13151	Heterogeneous nuclear ribonucleoprotein A0	Homo sapiens	11	HNRNPA0	11	1	-0.161653	0.0469795	-0.011588	0.925938	-0.149259	0.0761342	104	92.9	103.1	106.6	101.4	103.9	91.8	98.3	88.7	107.1	97.1	105
P53701	Cytochrome c-type heme lyase	Homo sapiens	9	HCCS	9	1	-0.155213	0.361175	-0.00578235	0.987346	-0.149259	0.405458	103.7	93.1	103.3	109.6	93.5	107.9	86.1	105.7	87.5	105.5	88	116.3
Q13216	DNA excision repair protein ERCC-8	Homo sapiens	5	ERCC8	5	1	-0.142417	0.0931447	0.00575927	0.969707	-0.149259	0.0969294	103.1	93.4	103.5	99.2	108.9	101.2	90.6	89.1	100.4	100.5	106.9	103.2
O94826	Mitochondrial import receptor subunit TOM70	Homo sapiens	29	TOMM70	29	1	-0.131313	0.120463	0.0186342	0.905175	-0.149259	0.097488	102.5	93.6	103.8	106.1	97.2	104.3	93.8	98.2	88.9	110.1	99.3	102.1
Q9Y4C4	Malignant fibrous histiocytoma-amplified sequence 1	Homo sapiens	10	MFHAS1	10	1	-0.07552	0.472546	0.0731347	0.63357	-0.149259	0.171148	99.9	94.9	105.2	97	95.2	107.6	92	97.2	95.4	112.8	95.3	107.4
Q66K89	Transcription factor E4F1	Homo sapiens	2	E4F1	2	1	-0.0679388	0.706962	0.0813396	0.761806	-0.149259	0.393746	99.6	95	105.4	104.4	106.7	87.6	92.5	99	93.6	120.9	107.3	87.9
Q96TC7	Regulator of microtubule dynamics protein 3	Homo sapiens	12	RMDN3	12	1	-0.0664274	0.463156	0.0827026	0.527183	-0.149259	0.115405	99.5	95	105.4	100.7	92.7	105.1	94.1	98.7	92.3	105.4	99	111.9
P98173	Protein FAM3A	Homo sapiens	3	FAM3A	3	1	-0.0262051	0.843618	0.123004	0.480822	-0.149259	0.216564	97.7	95.9	106.4	91.1	99.6	102.3	102.4	87.3	98.1	101.9	116.7	100.5
P55769	NHP2-like protein 1	Homo sapiens	7	SNU13	7	1	-0.0232698	0.909937	0.125651	0.643512	-0.149259	0.419298	97.6	96	106.5	100.7	104.3	87.7	83.4	95.9	108.6	123	94.1	102.3
Q8IXJ9	Putative Polycomb group protein ASXL1	Homo sapiens	6	ASXL1	6	1	-0.258425	0.0842182	-0.110916	0.600797	-0.147958	0.347989	108.6	90.8	100.6	113.1	99.4	113.2	87.5	99.3	85.6	105.5	85.9	110.3
Q9UNI6	Dual specificity protein phosphatase 12	Homo sapiens	11	DUSP12	11	1	-0.207561	0.0171728	-0.0603973	0.580519	-0.147958	0.0810166	106.2	91.9	101.8	105.5	101.1	112.1	90.8	92.7	92.3	101.6	96.8	107.1
Q3MHD2	Protein LSM12 homolog	Homo sapiens	5	LSM12	5	1	-0.186065	0.0219516	-0.0380063	0.723327	-0.147958	0.0678191	105.2	92.4	102.4	106.7	100.5	108.4	89.5	92.3	95.5	106.2	96.9	104.1
Q8N0X2	Sperm-associated antigen 16 protein	Homo sapiens	1	SPAG16	1	1	-0.176251	0.410992	-0.027675	0.940829	-0.147958	0.523887	104.7	92.6	102.7	113.7	120	80.4	77	97.1	103.8	102.6	106.2	99.1
P22626	Heterogeneous nuclear ribonucleoproteins A2/B1	Homo sapiens	24	HNRNPA2B1	24	1	-0.161653	0.0124772	-0.013043	0.888018	-0.147958	0.0228465	104	93	103	105.6	102.4	103.9	90.8	97	91.1	104.1	101.2	103.7
Q8IVS2	Malonyl-CoA-acyl carrier protein transacylase, mitochondrial	Homo sapiens	10	MCAT	10	1	-0.145605	0.219183	0.00288251	0.990998	-0.147958	0.235843	103.2	93.4	103.4	102.3	96.8	110.6	93	93.5	93.6	111.3	90.3	108.7
Q8NFZ0	F-box only protein 18	Homo sapiens	4	FBH1	4	1	-0.132894	0.0962832	0.015783	0.909733	-0.147958	0.0807748	102.6	93.6	103.7	101.5	103.1	103.3	90.2	90.4	100.2	106.2	97.6	107.5
Q8IYB8	ATP-dependent RNA helicase SUPV3L1, mitochondrial	Homo sapiens	21	SUPV3L1	21	1	-0.129734	0.108614	0.0186342	0.897836	-0.147958	0.087196	102.5	93.7	103.8	100.4	99.2	107.9	92	95.3	93.9	110.1	97.4	103.9
Q9NPB1	5'(3')-deoxyribonucleotidase, mitochondrial	Homo sapiens	2	NT5M	2	1	-0.0985055	0.598791	0.0496308	0.880984	-0.147958	0.440425	101.1	94.4	104.6	89.2	110	104	87.1	85.4	110.6	104.5	117.3	91.9
Q96JB1	Dynein heavy chain 8, axonemal	Homo sapiens	1	DNAH8	1	1	-0.086201	0.797082	0.0607392	0.912197	-0.147958	0.652999	100.5	94.6	104.9	75.1	94.5	131.9	82.6	88.1	113.2	115.4	85.5	113.7
Q9H8E8	Cysteine-rich protein 2-binding protein	Homo sapiens	9	KAT14	9	1	-0.0528949	0.686383	0.0949116	0.61108	-0.147958	0.253011	98.9	95.4	105.7	96.3	93	107.5	93.9	92	100.1	118.3	95.7	103.1
P36954	DNA-directed RNA polymerase II subunit RPB9	Homo sapiens	4	POLR2I	4	1	-0.0499049	0.622995	0.0976108	0.508179	-0.147958	0.154755	98.8	95.4	105.7	99.9	95.4	101.2	87.6	99	99.7	112	96.7	108.6
Q16594	Transcription initiation factor TFIID subunit 9	Homo sapiens	3	TAF9	3	1	-0.0394883	0.659694	0.108357	0.412116	-0.147958	0.103497	98.3	95.7	106	92.8	98.6	103.6	93.1	91.6	102.4	108.8	101.1	108.1
Q15427	Splicing factor 3B subunit 4	Homo sapiens	6	SF3B4	6	1	-0.00868224	0.945603	0.138814	0.384443	-0.147958	0.158664	96.9	96.3	106.8	97.7	90.9	102.1	94.2	89.7	105.1	111.5	100.7	108
Q99720	Sigma non-opioid intracellular receptor 1	Homo sapiens	2	SIGMAR1	2	1	0.0482362	0.705534	0.197865	0.322317	-0.147958	0.22328	94.3	97.6	108.1	94.1	98.4	90.5	87	100.9	104.8	117.5	99.2	107.7
Q96P63	Serpin B12	Homo sapiens	4	SERPINB12	4	1	0.100305	0.707595	0.24732	0.5097	-0.147958	0.556784	92	98.7	109.3	94.1	89.4	92.6	76.2	102.3	117.5	108.4	130.6	88.8
Q99583	Max-binding protein MNT	Homo sapiens	3	MNT	3	1	-0.362158	0.00195207	-0.21424	0.132169	-0.146655	0.121586	113.6	88.5	97.9	111.2	115.6	114.2	90.9	83.2	91.3	90.6	104.6	98.5
O60506	Heterogeneous nuclear ribonucleoprotein Q	Homo sapiens	26	SYNCRIP	26	1	-0.236164	0.00122407	-0.0892673	0.262132	-0.146655	0.0166286	107.6	91.3	101.1	108.3	109.1	105.5	93	91.2	89.7	100.7	103.1	99.5
Q2TB10	Zinc finger protein 800	Homo sapiens	13	ZNF800	13	1	-0.207561	0.0790163	-0.0603973	0.727389	-0.146655	0.232104	106.2	92	101.8	108.7	98.9	111	87.9	101.9	86.2	99	96.6	109.8
Q9Y2Z4	Tyrosine--tRNA ligase, mitochondrial	Homo sapiens	21	YARS2	21	1	-0.147202	0.0265944	0	0.996591	-0.146655	0.0336264	103.4	93.3	103.3	104.3	101.5	104.2	89.8	96.3	93.9	104	99.5	106.4
Q86W50	Methyltransferase-like protein 16	Homo sapiens	15	METTL16	15	1	-0.103147	0.114013	0.0440443	0.640666	-0.146655	0.0425222	101.3	94.3	104.4	99.8	100.9	103.1	91.6	91.1	100.3	104.7	102.3	106.2
Q9H1Z4	WD repeat-containing protein 13	Homo sapiens	5	WDR13	5	1	-0.0816138	0.776363	0.0648829	0.892413	-0.146655	0.602022	100.3	94.8	104.9	106.8	103.6	90.5	100.2	93.1	91	84.2	139.6	90.9
Q7Z6I8	UPF0461 protein C5orf24	Homo sapiens	5	C5orf24	5	1	-0.077041	0.362821	0.0703893	0.569312	-0.146655	0.100889	100.1	94.9	105.1	100.9	104.5	94.7	94	99	91.6	112.2	100.7	102.3
Q8TDR2	Serine/threonine-protein kinase 35	Homo sapiens	4	STK35	4	1	-0.0603973	0.388434	0.0854247	0.433789	-0.146655	0.0605227	99.4	95.2	105.4	95.4	96.5	106.2	96.7	97	92	107.8	104.9	103.5
Q8N122	Regulatory-associated protein of mTOR	Homo sapiens	28	RPTOR	28	1	-0.0513992	0.288091	0.0949116	0.244975	-0.146655	0.0135944	98.9	95.4	105.7	96.4	99.3	101	95.7	93.6	96.9	106.5	104.3	106.2
P82930	28S ribosomal protein S34, mitochondrial	Homo sapiens	10	MRPS34	10	1	-0.0424568	0.791557	0.104337	0.641961	-0.146655	0.336261	98.5	95.6	105.9	96.7	91.9	106.9	88.7	99.5	98.6	118.3	90.1	109.2
Q70Z53	Protein FRA10AC1	Homo sapiens	7	FRA10AC1	7	1	-0.0262051	0.762968	0.121679	0.344834	-0.146655	0.0834805	97.7	96	106.3	92.9	102.5	97.8	95.1	90.3	102.6	108.2	106.7	103.9
Q9BPX5	Actin-related protein 2/3 complex subunit 5-like protein	Homo sapiens	6	ARPC5L	6	1	-0.011588	0.900965	0.134878	0.298493	-0.146655	0.0825351	97.1	96.3	106.6	95.5	92.8	102.9	94	92.5	102.4	108.2	102.9	108.7
Q5W0Z9	Probable palmitoyltransferase ZDHHC20	Homo sapiens	3	ZDHHC20	3	1	-0.011588	0.96556	0.134878	0.684192	-0.146655	0.506313	97.1	96.3	106.6	100.9	87.6	102.8	86.1	106.1	96.6	120	81.2	118.7
Q9NVM4	Protein arginine N-methyltransferase 7	Homo sapiens	3	PRMT7	3	1	-0.852042	0.257079	-0.706041	0.524779	-0.145351	0.902032	138.4	76.7	84.9	78.8	250.3	86.1	80.6	72.6	77	84.9	85.3	84.5
Q14469	Transcription factor HES-1	Homo sapiens	4	HES1	4	1	-0.72738	0.00132296	-0.58208	0.0427401	-0.145351	0.457226	132.1	79.7	88.2	122	127.8	146.4	83.4	80.2	75.6	91.4	74	99.2
O75391	Sperm-associated antigen 7	Homo sapiens	9	SPAG7	9	1	-0.212568	0.00630592	-0.0664274	0.464476	-0.145351	0.0416168	106.4	91.9	101.7	104.8	106.6	107.9	92	89.4	94.3	105.2	96.5	103.3
P49116	Nuclear receptor subfamily 2 group C member 2	Homo sapiens	18	NR2C2	18	1	-0.184425	0.00571705	-0.0380063	0.614857	-0.145351	0.0207242	105.1	92.5	102.4	102.7	105	107.6	94.1	91.6	91.8	104.8	102.4	99.9
O75400	Pre-mRNA-processing factor 40 homolog A	Homo sapiens	34	PRPF40A	34	1	-0.0203404	0.807744	0.125651	0.325274	-0.145351	0.0804129	97.5	96.1	106.4	93.8	96.4	102.4	95.5	93.4	99.5	113.1	103.6	102.4
P03886	NADH-ubiquinone oxidoreductase chain 1	Homo sapiens	3	MT-ND1	3	1	0.424385	0.183301	0.569491	0.277017	-0.145351	0.604754	78.4	105.2	116.4	67	71.4	96.8	96.5	95.7	123.4	144.1	89.5	115.5
O14646	Chromodomain-helicase-DNA-binding protein 1	Homo sapiens	22	CHD1	22	1	-0.164884	0.0260083	-0.0203404	0.849653	-0.144046	0.0546088	104.3	93	102.8	103.9	99.5	109.4	92.5	93	93.5	106.9	99.8	101.6
P85037	Forkhead box protein K1	Homo sapiens	13	FOXK1	13	1	-0.16004	0.111933	-0.0159576	0.929982	-0.144046	0.173018	104	93.1	102.9	107.5	96.1	108.5	93.4	97.5	88.3	107.7	94.7	106.3
P48739	Phosphatidylinositol transfer protein beta isoform	Homo sapiens	19	PITPNB	19	1	-0.158429	0.116515	-0.0144996	0.935413	-0.144046	0.175289	103.9	93.2	102.9	105.9	96.2	109.7	90.4	95.9	93.2	104.9	94.2	109.6
Q9HAF1	Chromatin modification-related protein MEAF6	Homo sapiens	5	MEAF6	5	1	-0.145605	0.0384107	-0.00144342	0.991652	-0.144046	0.0492202	103.3	93.4	103.2	100.4	104.5	105.1	94	93.8	92.4	106	97.1	106.6
Q13769	THO complex subunit 5 homolog	Homo sapiens	25	THOC5	25	1	-0.145605	0.0983906	-0.00144342	0.995336	-0.144046	0.11847	103.3	93.4	103.3	103.1	97	109.9	91.5	95.8	93	106.6	96.4	106.8
Q9ULR0	Pre-mRNA-splicing factor ISY1 homolog	Homo sapiens	13	ISY1	13	1	-0.0846703	0.701923	0.0593553	0.868861	-0.144046	0.510888	100.5	94.8	104.8	93.8	113	94.6	97.2	85.7	101.5	93.6	128.6	92
Q9UKV8	Protein argonaute-2	Homo sapiens	18	AGO2	18	1	-0.0409718	0.757712	0.102994	0.566582	-0.144046	0.248235	98.5	95.7	105.8	96.5	91.7	107.2	92	98.1	97.2	113	93.5	110.8
Q9HA77	Probable cysteine--tRNA ligase, mitochondrial	Homo sapiens	11	CARS2	11	1	-0.0350469	0.779812	0.108357	0.527233	-0.144046	0.228118	98.2	95.9	105.9	98.1	91	105.6	91.5	101	95.1	115.2	95.8	106.7
A6H8Y1	Transcription factor TFIIIB component B'' homolog	Homo sapiens	2	BDP1	2	1	0.0398403	0.863401	0.183963	0.539803	-0.144046	0.473	94.8	97.4	107.7	90	83.3	111.2	101.2	77.5	113.6	109.6	104	109.6
Q13332	Receptor-type tyrosine-protein phosphatase S	Homo sapiens	4	PTPRS	4	1	0.147958	0.654289	0.292782	0.535087	-0.144046	0.644435	90	99.8	110.3	91.2	85.5	93.3	93.5	93.6	112.1	97.8	150.3	82.7
O00418	Eukaryotic elongation factor 2 kinase	Homo sapiens	24	EEF2K	24	1	-0.202572	0.00588657	-0.0603973	0.470691	-0.14274	0.0368397	106.1	92.2	101.7	102.8	107.9	107.7	92.3	91.6	92.5	106.2	99.1	99.8
Q01085	Nucleolysin TIAR	Homo sapiens	8	TIAL1	8	1	-0.164884	0.052941	-0.0232698	0.868861	-0.14274	0.104026	104.3	93	102.7	100.5	110.4	102	93.2	88.9	97	106.1	104.8	97.1
Q8WYP5	Protein ELYS	Homo sapiens	71	AHCTF1	71	1	-0.140826	0.0489194	0.00144197	0.988887	-0.14274	0.0575317	103.2	93.6	103.3	100.3	100.5	108.6	94.6	94.1	92	107.4	99.7	102.7
P98175	RNA-binding protein 10	Homo sapiens	28	RBM10	28	1	-0.114035	0.160181	0.0285692	0.828306	-0.14274	0.1013	101.9	94.2	104	98.9	99.2	107.6	92.8	95.5	94.1	110.9	97.6	103.4
Q9H5N1	Rab GTPase-binding effector protein 2	Homo sapiens	21	RABEP2	21	1	-0.107803	0.196497	0.0342157	0.794364	-0.14274	0.110754	101.6	94.3	104.1	101.1	101.9	101.8	92.9	94.1	95.9	108.9	94.2	109.2
P57081	tRNA (guanine-N(7)-)-methyltransferase non-catalytic subunit WDR4	Homo sapiens	14	WDR4	14	1	-0.093879	0.311052	0.0482362	0.745893	-0.14274	0.151249	101	94.6	104.4	97.6	106.3	99.1	95	86.6	102.2	105.5	108.1	99.5
Q9H7N4	Splicing factor, arginine/serine-rich 19	Homo sapiens	18	SCAF1	18	1	-0.0785637	0.213149	0.0635029	0.499664	-0.14274	0.0457765	100.3	94.9	104.8	102.7	100	98.1	94.9	98.1	91.8	109.2	100.8	104.3
Q9P0U4	CXXC-type zinc finger protein 1	Homo sapiens	14	CXXC1	14	1	-0.0619024	0.43333	0.0813396	0.475146	-0.14274	0.0860229	99.5	95.3	105.2	94.9	95.3	108.1	96.4	96.6	93	104.8	104.5	106.4
Q6UB99	Ankyrin repeat domain-containing protein 11	Homo sapiens	16	ANKRD11	16	1	-0.0424568	0.779819	0.100305	0.625967	-0.14274	0.314508	98.6	95.7	105.7	90	108.3	97.4	99.9	87.2	100.1	117.6	103	96.5
Q6N069	N-alpha-acetyltransferase 16, NatA auxiliary subunit	Homo sapiens	8	NAA16	8	1	0.0827026	0.733828	0.225275	0.507075	-0.14274	0.528522	92.9	98.4	108.7	91.3	93.9	93.6	98.3	92	104.9	97.2	138.3	90.5
Q96TA1	Niban-like protein 1	Homo sapiens	2	FAM129B	2	1	0.0989585	0.652708	0.24123	0.452027	-0.14274	0.492136	92.2	98.8	109	83.5	89.4	103.7	98.3	88	109.9	93.3	130.8	103
O00258	Tail-anchored protein insertion receptor WRB	Homo sapiens	4	WRB	4	1	0.107018	0.80731	0.249749	0.686894	-0.14274	0.731455	91.9	98.9	109.2	83	64.5	128	86.9	104.2	105.8	135.5	72.2	119.9
P09651	Heterogeneous nuclear ribonucleoprotein A1	Homo sapiens	9	HNRNPA1	9	1	-0.270556	0.0601897	-0.129734	0.5168	-0.141433	0.345343	109.4	90.6	100	120.3	111.2	96.7	88.3	101.5	82.1	97.8	97.6	104.5
Q5VTL8	Pre-mRNA-splicing factor 38B	Homo sapiens	12	PRPF38B	12	1	-0.212568	0.0100693	-0.0709665	0.474085	-0.141433	0.0677082	106.6	92	101.4	105.3	103	111.6	91.2	91	93.7	104.6	96.2	103.6
Q96SI1	BTB/POZ domain-containing protein KCTD15	Homo sapiens	4	KCTD15	4	1	-0.16004	0.142616	-0.018878	0.925938	-0.141433	0.218155	104.1	93.1	102.8	97.3	111.5	103.4	91.3	84.5	103.6	101.4	104.5	102.4
P41252	Isoleucine--tRNA ligase, cytoplasmic	Homo sapiens	59	IARS	59	1	-0.152003	0.00926525	-0.0101344	0.906004	-0.141433	0.0158004	103.7	93.3	103	103.8	104.9	102.4	95.1	92	92.9	103.1	104.8	101
Q96C00	Zinc finger and BTB domain-containing protein 9	Homo sapiens	3	ZBTB9	3	1	-0.14401	0.331549	-0.00288828	0.994572	-0.141433	0.363035	103.3	93.5	103.2	96.9	102.6	110.4	92	95.5	93.1	110.5	85.1	113.9
P51532	Transcription activator BRG1	Homo sapiens	37	SMARCA4	37	1	-0.118727	0.204279	0.0243197	0.882665	-0.141433	0.150225	102.1	94.1	103.8	99.5	98.5	108.3	94.3	93.2	94.8	112.8	96.1	102.6
P06454	Prothymosin alpha	Homo sapiens	3	PTMA	3	1	-0.101598	0.33357	0.0398403	0.819929	-0.141433	0.201155	101.4	94.5	104.2	100.5	91.8	111.8	95.7	90.4	97.2	105.7	98.6	108.3
Q9H9B1	Histone-lysine N-methyltransferase EHMT1	Homo sapiens	24	EHMT1	24	1	-0.0846703	0.257469	0.0565835	0.599617	-0.141433	0.0799452	100.5	94.8	104.6	96	100.5	105.1	95.8	94.3	94.4	111.3	100.3	102.3
Q15020	Squamous cell carcinoma antigen recognized by T-cells 3	Homo sapiens	41	SART3	41	1	-0.0634092	0.435664	0.0786098	0.49836	-0.141433	0.0940613	99.5	95.3	105.2	99.3	95.9	103.3	94.2	95	96.7	110.8	97.1	107.6
P28340	DNA polymerase delta catalytic subunit	Homo sapiens	48	POLD1	48	1	-0.0543923	0.395425	0.0867838	0.389006	-0.141433	0.0487002	99.2	95.5	105.3	95.8	101.6	100.2	97.9	90.5	98.1	108.1	105.2	102.7
Q92564	DCN1-like protein 4	Homo sapiens	5	DCUN1D4	5	1	-0.046921	0.688233	0.0949116	0.570984	-0.141433	0.22282	98.8	95.7	105.5	92.3	102.9	101.3	97.6	83.9	105.5	105.6	107.9	103
P50454	Serpin H1	Homo sapiens	17	SERPINH1	17	1	-0.0320936	0.668216	0.108357	0.36247	-0.141433	0.0746923	98.2	96	105.8	97.7	97.5	99.3	95.6	99.7	92.6	108.9	98.6	110
Q8WUB8	PHD finger protein 10	Homo sapiens	11	PHF10	11	1	0.045443	0.790559	0.186501	0.437568	-0.141433	0.361737	94.6	97.7	107.7	96.6	82.2	105.2	90.7	106.4	95.9	117.9	95.9	109.3
Q9UHA4	Ragulator complex protein LAMTOR3	Homo sapiens	2	LAMTOR3	2	1	0.0989585	0.71422	0.240009	0.523708	-0.141433	0.576211	92.2	98.8	109	98.9	84.8	93.1	83.1	113	100.3	125.2	80.4	121.3
Q96FJ2	Dynein light chain 2, cytoplasmic	Homo sapiens	2	DYNLL2	2	1	0.121679	0.466025	0.263034	0.325274	-0.141433	0.371499	91.2	99.2	109.5	94.7	77.2	101.9	92.4	107.1	98.2	122.3	99.4	106.8
O75446	Histone deacetylase complex subunit SAP30	Homo sapiens	5	SAP30	5	1	-0.314733	0.00203521	-0.174621	0.158091	-0.140124	0.090222	111.5	89.6	98.8	112.1	115.5	107	92.8	88.8	87.3	93.7	103.8	98.9
Q9UQN3	Charged multivesicular body protein 2b	Homo sapiens	9	CHMP2B	9	1	-0.21927	0.0954019	-0.0800879	0.683481	-0.140124	0.309112	107	91.8	101.2	100.5	99.4	121	88.8	88.7	98	102.4	94.2	107.1
P22234	Multifunctional protein ADE2	Homo sapiens	27	PAICS	27	1	-0.212568	0.00782885	-0.0724828	0.454068	-0.140124	0.0563384	106.6	92	101.4	110.9	103.8	105.1	92.4	95.8	87.8	100.7	99.7	103.9
Q15717	ELAV-like protein 1	Homo sapiens	14	ELAVL1	14	1	-0.204233	0.0287597	-0.0649175	0.599617	-0.140124	0.130543	106.3	92.2	101.6	110.8	104	103.9	89.9	96.5	90.1	107.8	93.9	103
O60449	Lymphocyte antigen 75	Homo sapiens	16	LY75	16	1	-0.192645	0.0261226	-0.0528949	0.642832	-0.140124	0.1013	105.7	92.5	101.9	104	106.2	106.8	90.2	94.2	93	108.9	94	102.7
O95801	Tetratricopeptide repeat protein 4	Homo sapiens	19	TTC4	19	1	-0.176251	0.104282	-0.0350469	0.84127	-0.140124	0.214448	104.9	92.8	102.3	100.7	113.2	100.7	98.2	87.6	92.6	100.7	110.8	95.5
Q6P161	39S ribosomal protein L54, mitochondrial	Homo sapiens	1	MRPL54	1	1	-0.169745	0.0228075	-0.0291463	0.779494	-0.140124	0.0595048	104.6	93	102.5	103	104.4	106.3	89.6	95.5	93.8	100.3	98.8	108.3
Q9NQR1	N-lysine methyltransferase SETD8	Homo sapiens	4	KMT5A	4	1	-0.153607	0.43778	-0.013043	0.971155	-0.140124	0.508309	103.8	93.3	102.9	108.9	112.3	90.2	101.9	97.3	80.9	84.7	117.9	105.9
P61962	DDB1- and CUL4-associated factor 7	Homo sapiens	9	DCAF7	9	1	-0.137648	0.0872936	0.00144197	0.993137	-0.140124	0.100431	103.1	93.7	103.2	103.9	99.4	106	89.9	92.7	98.5	107.2	96.6	105.8
Q96E11	Ribosome-recycling factor, mitochondrial	Homo sapiens	10	MRRF	10	1	-0.114035	0.226702	0.0257376	0.880627	-0.140124	0.164445	102	94.2	103.8	102.3	94.8	108.9	92	98.1	92.6	107	96.1	108.3
Q8N5G0	Small integral membrane protein 20	Homo sapiens	1	SMIM20	1	1	-0.101598	0.22439	0.0384362	0.778701	-0.140124	0.119786	101.4	94.5	104.1	100.6	100.2	103.5	91.7	96.4	95.4	94.8	110.7	106.9
Q9NU22	Midasin	Homo sapiens	143	MDN1	143	1	-0.0954196	0.136805	0.045443	0.629878	-0.140124	0.0483818	101.1	94.6	104.3	97.7	99.7	105.8	95.9	93.2	94.8	108.3	103.1	101.4
P30419	Glycylpeptide N-tetradecanoyltransferase 1	Homo sapiens	12	NMT1	12	1	-0.0923402	0.384416	0.0468403	0.784156	-0.140124	0.210754	101	94.7	104.3	98.5	93.8	110.7	92.8	92.1	99.1	106.8	96.2	110.1
O14782	Kinesin-like protein KIF3C	Homo sapiens	1	KIF3C	1	1	-0.0892673	0.283084	0.051024	0.695246	-0.140124	0.117787	100.8	94.7	104.4	96.6	101.2	104.7	92.6	92.3	99.3	104.5	97.6	111.2
Q9NVA1	Ubiquinol-cytochrome-c reductase complex assembly factor 1	Homo sapiens	7	UQCC1	7	1	-0.0558912	0.5486	0.0840643	0.546249	-0.140124	0.152656	99.3	95.5	105.3	93.2	102.9	101.8	93	91.7	101.7	112.6	99.4	103.7
Q8TB61	Adenosine 3'-phospho 5'-phosphosulfate transporter 1	Homo sapiens	7	SLC35B2	7	1	-0.018878	0.842622	0.121679	0.365543	-0.140124	0.108468	97.5	96.3	106.2	94.1	103.5	95	99.2	91.5	98.2	110.8	107.6	100
Q9P272	Putative methyltransferase KIAA1456	Homo sapiens	1	TRMT9B	1	1	-0.00868224	0.984823	0.130931	0.849302	-0.140124	0.746184	97.1	96.5	106.4	75	71.8	144.7	95.4	77.9	116.3	121.8	88.5	108.8
Q9NUS5	AP-5 complex subunit sigma-1	Homo sapiens	1	AP5S1	1	1	0.0071955	0.984823	0.147958	0.775484	-0.140124	0.67474	96.4	96.9	106.8	101.1	100.8	87.2	72.3	115.9	102.4	139.9	80.7	99.7
Q8IWF6	Protein DENND6A	Homo sapiens	6	DENND6A	6	1	0.0551957	0.700851	0.195348	0.373822	-0.140124	0.304902	94.2	97.9	107.9	87.5	97.1	98.1	89.5	92.4	111.9	115	99.4	109.3
Q9NWW7	Uncharacterized protein C2orf42	Homo sapiens	1	C2orf42	1	1	0.0989585	0.641685	0.237564	0.446554	-0.140124	0.489641	92.3	98.8	108.9	87.8	95.8	93.3	97.4	77.4	121.7	115.5	100.4	110.7
Q15836	Vesicle-associated membrane protein 3	Homo sapiens	1	VAMP3	1	1	0.335712	0.192125	0.476122	0.266891	-0.140124	0.547371	82.1	103.6	114.2	68.1	77	101.2	97.8	91.8	121.3	133.5	100	109.2
Q9NUA8	Zinc finger and BTB domain-containing protein 40	Homo sapiens	14	ZBTB40	14	1	-0.2567	0.00281823	-0.117161	0.257022	-0.138814	0.0576095	108.7	91	100.2	108.6	109.3	108.3	96	90.5	86.6	98.9	103.8	97.9
Q9Y5B6	PAX3- and PAX7-binding protein 1	Homo sapiens	22	PAXBP1	22	1	-0.217591	0.0263678	-0.0800879	0.537418	-0.138814	0.148751	106.9	91.9	101.2	108.8	101.3	110.6	91.1	96.6	88.1	103.7	93.6	106.3
P43487	Ran-specific GTPase-activating protein	Homo sapiens	11	RANBP1	11	1	-0.190997	0.0132577	-0.0513992	0.591005	-0.138814	0.0589724	105.6	92.5	101.9	110.2	102.7	103.8	97.1	88.8	91.6	100.3	103.2	102.2
Q4LE39	AT-rich interactive domain-containing protein 4B	Homo sapiens	24	ARID4B	24	1	-0.177882	0.0427143	-0.0394883	0.755417	-0.138814	0.11914	105	92.8	102.2	105.3	98.4	111.3	92.5	94.3	91.8	103.8	96.3	106.4
Q13643	Four and a half LIM domains protein 3	Homo sapiens	3	FHL3	3	1	-0.169745	0.231089	-0.0320936	0.905366	-0.138814	0.358296	104.6	93	102.4	102.1	92.4	119.4	92.8	99.9	86.3	95.4	103.7	108.1
Q92614	Unconventional myosin-XVIIIa	Homo sapiens	69	MYO18A	69	1	-0.16004	0.00620034	-0.0218044	0.761464	-0.138814	0.0153458	104.2	93.2	102.6	104.1	102.6	105.8	94.2	91.8	93.7	102.2	101.7	103.9
Q9Y5U2	Protein TSSC4	Homo sapiens	6	TSSC4	6	1	-0.145605	0.0720347	-0.00723157	0.960321	-0.138814	0.101507	103.5	93.5	103	103.9	98.2	108.4	90.8	94.8	95	105.9	96.5	106.5
Q15056	Eukaryotic translation initiation factor 4H	Homo sapiens	11	EIF4H	11	1	-0.140826	0.248996	-0.00144342	0.993767	-0.138814	0.281611	103.2	93.7	103.1	107	92.6	110.2	89.4	98.1	93.5	106.4	92.5	110.5
Q8ND04	Protein SMG8	Homo sapiens	13	SMG8	13	1	-0.123434	0.350808	0.0143553	0.954026	-0.138814	0.320572	102.5	94	103.5	104.5	92.6	110.3	87.8	103.1	91.2	104.5	93.6	112.4
O75934	Pre-mRNA-splicing factor SPF27	Homo sapiens	15	BCAS2	15	1	-0.107803	0.170216	0.0299829	0.811731	-0.138814	0.102036	101.7	94.4	103.9	97.1	99.3	108.8	92.6	91.3	99.3	106.1	100.8	104.8
Q9P013	Spliceosome-associated protein CWC15 homolog	Homo sapiens	8	CWC15	8	1	-0.0954196	0.362821	0.0440443	0.79215	-0.138814	0.202748	101.1	94.7	104.2	91.1	99.6	112.5	96.3	91.8	96	107	104.4	101.2
Q86TL2	Transmembrane protein 110	Homo sapiens	2	STIMATE	2	1	-0.0800879	0.557738	0.0593553	0.782231	-0.138814	0.315745	100.4	95	104.6	99.6	93.3	108.2	96	96.9	92	113.7	89.3	110.9
Q5MIZ7	Serine/threonine-protein phosphatase 4 regulatory subunit 3B	Homo sapiens	12	PPP4R3B	12	1	0.104337	0.406161	0.243669	0.247957	-0.138814	0.255238	92.1	99	109	85.9	85	105.3	100.7	94.4	101.8	114.7	110.8	101.4
P61966	AP-1 complex subunit sigma-1A	Homo sapiens	2	AP1S1	2	1	0.123004	0.599171	0.261832	0.452027	-0.138814	0.536532	91.2	99.4	109.4	98.3	82	93.4	88	114.3	95.8	113.5	86.2	128.5
Q6X4U4	Sclerostin domain-containing protein 1	Homo sapiens	3	SOSTDC1	3	1	-0.440263	0.01999	-0.302226	0.268153	-0.137504	0.479094	117.8	86.8	95.5	105.7	136.2	111.5	87	75.7	97.6	92.4	100	93.9
P60842	Eukaryotic initiation factor 4A-I	Homo sapiens	14	EIF4A1	14	1	-0.395929	0.0175379	-0.258425	0.274991	-0.137504	0.4079	115.6	87.8	96.6	125.8	118.9	102.1	89.7	93.7	80.1	85.3	102.4	102
P78344	Eukaryotic translation initiation factor 4 gamma 2	Homo sapiens	49	EIF4G2	49	1	-0.265345	0.000662166	-0.128156	0.132169	-0.137504	0.0232643	109.2	90.9	99.9	111	106.9	109.7	91.6	90.1	90.8	97.7	99.9	102.1
P15559	NAD(P)H dehydrogenase [quinone] 1	Homo sapiens	6	NQO1	6	1	-0.242977	0.344703	-0.104697	0.798962	-0.137504	0.634576	108.1	91.4	100.5	105	83.3	136	93.8	95.8	84.6	108.9	82.9	109.7
Q6SPF0	Atherin	Homo sapiens	11	SAMD1	11	1	-0.207561	0.0199035	-0.0694519	0.539803	-0.137504	0.11041	106.4	92.2	101.4	103.2	113.4	102.7	97.6	89.6	89.4	102.8	102.7	98.7
Q01081	Splicing factor U2AF 35 kDa subunit	Homo sapiens	9	U2AF1	9	1	-0.200913	0.00712999	-0.0634092	0.473341	-0.137504	0.0459682	106.1	92.3	101.6	107.6	109.4	101.3	91.4	91.1	94.4	101	104.1	99.6
Q14781	Chromobox protein homolog 2	Homo sapiens	13	CBX2	13	1	-0.199255	0.0174865	-0.0619024	0.566316	-0.137504	0.0872517	106	92.4	101.6	102.3	107.1	108.7	96.8	85.9	94.3	104.6	101.5	98.8
Q7Z417	Nuclear fragile X mental retardation-interacting protein 2	Homo sapiens	25	NUFIP2	25	1	-0.12658	0.0386495	0.0114956	0.907907	-0.137504	0.0339307	102.6	94	103.4	104.2	101.4	102.2	92	91.9	98.2	105.8	103.2	101.3
Q9BYN8	28S ribosomal protein S26, mitochondrial	Homo sapiens	12	MRPS26	12	1	-0.101598	0.188098	0.0370307	0.762673	-0.137504	0.0963043	101.4	94.5	104	96.9	103.9	103.5	94.5	90.1	99.1	109.8	101.2	101.1
Q9BUB4	tRNA-specific adenosine deaminase 1	Homo sapiens	4	ADAT1	4	1	-0.0985055	0.276149	0.0384362	0.795873	-0.137504	0.155869	101.3	94.6	104.1	95	101.2	107.8	95.3	95.4	93.1	110.9	96.2	105.1
Q9UGU5	HMG domain-containing protein 4	Homo sapiens	16	HMGXB4	16	1	-0.0831412	0.224231	0.0538064	0.596977	-0.137504	0.068929	100.6	95	104.4	98.8	101.8	101.2	94.1	92.2	98.5	110.8	100.5	102
Q6UX04	Peptidyl-prolyl cis-trans isomerase CWC27 homolog	Homo sapiens	15	CWC27	15	1	-0.0484122	0.665536	0.0894982	0.571591	-0.137504	0.213269	99	95.7	105.3	100	92.4	104.5	90.9	99.1	97.2	112.5	94.9	108.5
Q2NKX9	UPF0561 protein C2orf68	Homo sapiens	1	C2orf68	1	1	-0.0306192	0.835857	0.105678	0.592615	-0.137504	0.315229	98.2	96.1	105.7	96.3	103.2	95.1	86.5	90.7	111.2	99.3	105.7	112.1
P52747	Zinc finger protein 143	Homo sapiens	5	ZNF143	5	1	0.0271541	0.682646	0.164786	0.143144	-0.137504	0.04814	95.5	97.3	107.1	94	95.6	97	93.7	95.7	102.7	110.4	104.3	106.7
Q9H8M2	Bromodomain-containing protein 9	Homo sapiens	5	BRD9	5	1	0.0949116	0.454046	0.232661	0.269084	-0.137504	0.264146	92.5	98.8	108.7	82.9	92.2	102.4	96.5	95.6	104.3	115.3	98.5	112.3
Q9HA82	Ceramide synthase 4	Homo sapiens	1	CERS4	1	1	0.133564	0.2207	0.27262	0.15613	-0.137504	0.195847	90.8	99.6	109.6	101	86.2	85.1	100.8	101.7	96.4	103.3	107.8	117.7
Q99828	Calcium and integrin-binding protein 1	Homo sapiens	6	CIB1	6	1	0.141433	0.176578	0.27858	0.132169	-0.137504	0.174925	90.5	99.8	109.7	90.9	85.5	95	94.8	97	107.6	113.5	101.2	114.6
Q14353	Guanidinoacetate N-methyltransferase	Homo sapiens	6	GAMT	6	1	0.24732	0.325375	0.385155	0.342685	-0.137504	0.558999	85.9	101.9	112.2	75	80.4	102.2	96	92.6	117.3	134.6	93	109
Q8WU90	Zinc finger CCCH domain-containing protein 15	Homo sapiens	23	ZC3H15	23	1	-0.190997	0.00370403	-0.0528949	0.460552	-0.136191	0.0222936	105.6	92.6	101.8	106.9	107.4	102.6	93.4	91.3	93	100.3	102	103
Q9H7F4	Transmembrane protein 185B	Homo sapiens	3	TMEM185B	3	1	-0.177882	0.0260283	-0.0409718	0.709578	-0.136191	0.0833681	105	92.9	102.1	101.1	110.2	103.8	94.3	87.6	96.8	101.6	104.4	100.4
Q8N983	39S ribosomal protein L43, mitochondrial	Homo sapiens	4	MRPL43	4	1	-0.0985055	0.273004	0.0370307	0.799509	-0.136191	0.157368	101.4	94.6	104	103.9	97.1	103.1	92.3	97.4	94.2	113.4	96.3	102.3
Q9BZ95	Histone-lysine N-methyltransferase NSD3	Homo sapiens	22	NSD3	22	1	-0.093879	0.155222	0.0426443	0.667282	-0.136191	0.0608979	101.1	94.8	104.1	98.5	100.3	104.5	95	96.9	92.5	109.4	100.5	102.4
O60524	Nuclear export mediator factor NEMF	Homo sapiens	30	NEMF	30	1	-0.0892673	0.188235	0.0468403	0.642175	-0.136191	0.0679185	100.9	94.8	104.3	96.4	100.1	106.2	93.2	92.8	98.5	106.6	101.3	104.8
Q16635	Tafazzin	Homo sapiens	3	TAZ	3	1	-0.0816138	0.48718	0.0551957	0.77069	-0.136191	0.262637	100.6	95	104.4	97.6	96.1	107.9	91.7	99.8	93.5	111.3	92	109.9
Q9NPJ6	Mediator of RNA polymerase II transcription subunit 4	Homo sapiens	10	MED4	10	1	-0.0694519	0.669746	0.0662614	0.79082	-0.136191	0.396781	100	95.3	104.7	98.7	88.4	112.8	90.9	98.1	96.9	113	89.9	111.3
Q08AM6	Protein VAC14 homolog	Homo sapiens	14	VAC14	14	1	-0.0439433	0.509846	0.0922074	0.384443	-0.136191	0.0631464	98.8	95.9	105.3	96.2	96.4	103.9	96.6	92.2	98.7	108	101.8	106.2
Q9H0W8	Protein SMG9	Homo sapiens	8	SMG9	8	1	-0.0394883	0.812941	0.0976108	0.663738	-0.136191	0.368729	98.6	96	105.4	95.6	86.9	113.2	91.8	97.5	98.6	111.6	93.8	111
Q9H9Y4	GPN-loop GTPase 2	Homo sapiens	2	GPN2	2	1	0.0607392	0.790153	0.197865	0.527387	-0.136191	0.519587	94.1	98.1	107.8	83.2	86.5	112.4	90.8	90.8	112.7	122.1	94.2	107.2
Q9UJT0	Tubulin epsilon chain	Homo sapiens	12	TUBE1	12	1	0.0717627	0.692508	0.207893	0.433789	-0.136191	0.422578	93.6	98.3	108.1	89.8	90.2	100.8	93.3	100	101.7	126.8	90.1	107.3
P03891	NADH-ubiquinone oxidoreductase chain 2	Homo sapiens	2	MT-ND2	2	1	0.173767	0.575164	0.31034	0.497188	-0.136191	0.649858	89.1	100.5	110.5	91.3	73.9	102	94	104.9	102.6	139.1	75.6	116.6
P20929	Nebulin	Homo sapiens	1	NEB	1	1	-0.444184	0.275635	-0.311148	0.609008	-0.134878	0.798366	118.1	86.7	95.2	106.4	85	162.9	94.8	96.7	68.8	83.4	75.4	126.7
Q6PH81	UPF0547 protein C16orf87	Homo sapiens	4	C16orf87	4	1	-0.242977	0.0257564	-0.109359	0.454145	-0.134878	0.207718	108.2	91.4	100.4	108.8	100.1	115.8	88.8	99.6	85.8	99.6	99.6	101.8
Q16629	Serine/arginine-rich splicing factor 7	Homo sapiens	8	SRSF7	8	1	-0.184425	0.0058216	-0.0499049	0.510119	-0.134878	0.030526	105.4	92.8	101.8	104.8	107.4	104.1	91.6	95.4	91.4	104.1	99.1	102.3
Q92966	snRNA-activating protein complex subunit 3	Homo sapiens	2	SNAPC3	2	1	-0.172994	0.285352	-0.0380063	0.896476	-0.134878	0.439182	104.9	93	102.1	100.4	95.3	118.9	96.2	93.9	88.9	91.3	96.8	118.2
Q14241	Transcription elongation factor B polypeptide 3	Homo sapiens	18	ELOA	18	1	-0.152003	0.148604	-0.0174171	0.92658	-0.134878	0.225298	103.9	93.5	102.6	101.1	110.6	99.9	97.2	87	96.2	98	112.3	97.6
P61081	NEDD8-conjugating enzyme Ubc12	Homo sapiens	12	UBE2M	12	1	-0.14401	0.131042	-0.0101344	0.956934	-0.134878	0.181436	103.5	93.7	102.8	108	97.8	104.7	88.5	101.1	91.3	103.1	96.7	108.6
P51608	Methyl-CpG-binding protein 2	Homo sapiens	21	MECP2	21	1	-0.0800879	0.434053	0.0538064	0.736217	-0.134878	0.207861	100.5	95.1	104.4	100.3	95.8	105.5	94.1	97.1	94	112	92.9	108.3
P61964	WD repeat-containing protein 5	Homo sapiens	12	WDR5	12	1	-0.0499049	0.511027	0.0840643	0.457456	-0.134878	0.0943699	99.1	95.8	105.1	97.3	100.6	99.4	92.1	92.4	102.7	109.2	100.6	105.5
Q5HYK3	2-methoxy-6-polyprenyl-1,4-benzoquinol methylase, mitochondrial	Homo sapiens	10	COQ5	10	1	-0.0335695	0.654289	0.10165	0.379994	-0.134878	0.0837816	98.4	96.1	105.5	93.9	103.8	97.4	92.5	94.2	101.6	107.5	104.3	104.7
Q14562	ATP-dependent RNA helicase DHX8	Homo sapiens	29	DHX8	29	1	-0.0306192	0.833493	0.104337	0.589142	-0.134878	0.309744	98.2	96.2	105.6	91	94.2	109.5	94.1	92.5	102	115.2	95.6	106
O95989	Diphosphoinositol polyphosphate phosphohydrolase 1	Homo sapiens	7	NUDT3	7	1	-0.0174171	0.946462	0.117695	0.713291	-0.134878	0.526414	97.6	96.5	105.9	105.6	85.8	101.4	86.9	107.5	95	117.9	83.5	116.3
Q14166	Tubulin--tyrosine ligase-like protein 12	Homo sapiens	22	TTLL12	22	1	-0.199255	0.0267988	-0.0664274	0.580519	-0.133564	0.130183	106.1	92.5	101.4	105.6	107.5	105.3	93.6	90	93.8	106.2	92.2	105.9
Q8TF68	Zinc finger protein 384	Homo sapiens	7	ZNF384	7	1	-0.1976	0.10116	-0.0649175	0.723327	-0.133564	0.290694	106.1	92.5	101.4	111.6	114.3	92.3	90.5	98.9	88	102	99.2	103.1
P62081	40S ribosomal protein S7	Homo sapiens	14	RPS7	14	1	-0.171368	0.0530827	-0.0394883	0.765465	-0.133564	0.143465	104.9	93.1	102.1	107.7	100.6	106.4	90.5	98.2	90.5	105.4	94.4	106.4
P27695	DNA-(apurinic or apyrimidinic site) lyase	Homo sapiens	23	APEX1	23	1	-0.150401	0.018258	-0.0174171	0.857777	-0.133564	0.0373435	103.8	93.5	102.6	103.8	102.9	104.8	94.7	89.2	96.8	100.7	103.9	103.3
P60866	40S ribosomal protein S20	Homo sapiens	6	RPS20	6	1	-0.0969617	0.097326	0.0356239	0.674965	-0.133564	0.0399934	101.3	94.7	103.9	98.7	101.1	104.2	93.4	93	97.9	101.2	106.3	104.2
Q7Z5G4	Golgin subfamily A member 7	Homo sapiens	6	GOLGA7	6	1	-0.0649175	0.553536	0.0676387	0.681538	-0.133564	0.235843	99.9	95.4	104.7	101.4	98.2	99.9	90.9	97.1	98.3	107.4	92.2	114.5
Q8IXQ3	Uncharacterized protein C9orf40	Homo sapiens	5	C9orf40	5	1	-0.0634092	0.464506	0.0703893	0.576815	-0.133564	0.138128	99.8	95.5	104.7	94.8	103.3	101.1	101	88.8	96.7	107.4	107.6	99.2
O60331	Phosphatidylinositol 4-phosphate 5-kinase type-1 gamma	Homo sapiens	2	PIP5K1C	2	1	0.0200577	0.9322	0.153157	0.586341	-0.133564	0.482743	96	97.3	106.7	99.6	77.1	111.2	97.5	84.8	109.5	112.3	100	108
Q8NF37	Lysophosphatidylcholine acyltransferase 1	Homo sapiens	20	LPCAT1	20	1	0.0370307	0.845293	0.169925	0.503169	-0.133564	0.43427	95.2	97.6	107.1	94.6	79.7	111.3	95.2	104.6	93.2	113.4	95.3	112.7
Q9BTX3	Transmembrane protein 208	Homo sapiens	4	TMEM208	4	1	0.266637	0.494413	0.400538	0.487759	-0.133564	0.721143	85.1	102.4	112.4	72.9	71.2	111.2	90.2	87.2	129.9	144.2	83.8	109.3
P26358	DNA (cytosine-5)-methyltransferase 1	Homo sapiens	65	DNMT1	65	1	-0.231075	0.00273676	-0.100051	0.280623	-0.132248	0.0447997	107.7	91.7	100.5	107.7	111.6	103.9	92.2	92.7	90.3	99	103.1	99.6
Q9BV38	WD repeat-containing protein 18	Homo sapiens	8	WDR18	8	1	-0.128156	0.0913289	0.00288251	0.978446	-0.132248	0.0988583	102.9	94.1	103.1	105.5	100.2	102.8	91.5	97.9	92.9	107.8	96.4	105.1
Q86U44	N6-adenosine-methyltransferase 70 kDa subunit	Homo sapiens	20	METTL3	20	1	-0.125006	0.400249	0.0071955	0.978446	-0.132248	0.395553	102.7	94.1	103.2	103.4	90.9	113.7	92.3	98.6	91.6	113.9	89.6	106.1
Q6PJ61	F-box only protein 46	Homo sapiens	3	FBXO46	3	1	-0.0969617	0.246822	0.0356239	0.799368	-0.132248	0.141468	101.4	94.8	103.9	93.5	103	107.7	92.6	91.9	99.7	107.3	102.9	101.4
O95785	Protein Wiz	Homo sapiens	12	WIZ	12	1	-0.0908029	0.107823	0.041243	0.609478	-0.132248	0.0365363	101	94.9	104	100.6	97.6	105	95.4	94.7	94.6	106.4	101.8	103.9
Q96ST2	Protein IWS1 homolog	Homo sapiens	15	IWS1	15	1	-0.0892673	0.318135	0.0440443	0.750387	-0.132248	0.156555	101	94.9	104.1	97.9	101.9	103	96.3	91.5	97.1	113.6	97.3	101.3
P82933	28S ribosomal protein S9, mitochondrial	Homo sapiens	21	MRPS9	21	1	-0.0558912	0.597562	0.0758749	0.62616	-0.132248	0.22328	99.5	95.7	104.8	97.3	95	106.2	92	96.7	98.4	113.6	94.9	106.1
Q53H96	Pyrroline-5-carboxylate reductase 3	Homo sapiens	7	PYCR3	7	1	-0.0203404	0.793647	0.112367	0.322317	-0.132248	0.0766157	97.8	96.5	105.7	93.6	101	98.8	96.9	91.1	101.4	104.2	108	105
O95864	Fatty acid desaturase 2	Homo sapiens	13	FADS2	13	1	-0.018878	0.899829	0.112367	0.571144	-0.132248	0.331894	97.8	96.5	105.7	88.8	97.9	106.7	93.1	94.9	101.5	112.4	92.4	112.3
Q4KWH8	1-phosphatidylinositol 4,5-bisphosphate phosphodiesterase eta-1	Homo sapiens	4	PLCH1	4	1	0.00144197	0.993389	0.133564	0.494667	-0.132248	0.316932	96.8	96.9	106.2	98.6	90.3	101.6	97.6	102.2	91	113.7	91.8	113.2
Q01831	DNA repair protein complementing XP-C cells	Homo sapiens	19	XPC	19	1	0.124328	0.127687	0.255803	0.0852223	-0.132248	0.098686	91.4	99.6	109.1	90.9	86.2	96.9	94.9	102.9	100.8	111.6	104.2	111.5
O95551	Tyrosyl-DNA phosphodiesterase 2	Homo sapiens	10	TDP2	10	1	-0.356606	0.000391658	-0.226004	0.0446119	-0.130931	0.0652883	113.8	88.9	97.3	117.6	111.8	112	92.9	84.7	89	97.7	96.7	97.6
Q9HAV7	GrpE protein homolog 1, mitochondrial	Homo sapiens	17	GRPEL1	17	1	-0.202572	0.00661577	-0.0724828	0.421525	-0.130931	0.055343	106.4	92.5	101.2	105.5	103.6	110	93.5	91.9	91.9	105	97.4	101.1
Q5VWN6	Protein FAM208B	Homo sapiens	28	FAM208B	28	1	-0.172994	0.00693091	-0.0409718	0.578914	-0.130931	0.029741	104.9	93.1	102	105.2	106.6	103	93.7	95.6	90	101.3	103.2	101.4
Q14839	Chromodomain-helicase-DNA-binding protein 4	Homo sapiens	68	CHD4	68	1	-0.171368	0.00607733	-0.0409718	0.570207	-0.130931	0.0262392	104.9	93.1	102	104	105.3	105.4	95	91	93.4	104.4	101.7	99.8
Q9H6R0	Putative ATP-dependent RNA helicase DHX33	Homo sapiens	10	DHX33	10	1	-0.15682	0.0816118	-0.0247367	0.866223	-0.130931	0.159358	104.2	93.5	102.4	103.7	99.4	109.4	90.3	97.7	92.4	108.4	95.1	103.6
Q9BTT0	Acidic leucine-rich nuclear phosphoprotein 32 family member E	Homo sapiens	7	ANP32E	7	1	-0.152003	0.139433	-0.0203404	0.909668	-0.130931	0.226708	103.9	93.6	102.5	104.9	95.4	111.6	94.3	93.1	93.3	106	93.5	107.9
Q15022	Polycomb protein SUZ12	Homo sapiens	20	SUZ12	20	1	-0.145605	0.0460371	-0.0159576	0.901387	-0.130931	0.0820822	103.7	93.7	102.6	103.6	103.2	104.3	92.9	96.9	91.2	109.2	98	100.6
Q5T5Y3	Calmodulin-regulated spectrin-associated protein 1	Homo sapiens	29	CAMSAP1	29	1	-0.142417	0.0775801	-0.011588	0.936645	-0.130931	0.118245	103.5	93.8	102.7	100	99.5	111.1	95.3	92.1	93.9	104.4	97.9	105.9
P61225	Ras-related protein Rap-2b	Homo sapiens	6	RAP2B	6	1	-0.136062	0.095768	-0.00578235	0.97081	-0.130931	0.127915	103.2	93.9	102.8	102.3	100.2	107.2	89	94.8	98	100.7	98.4	109.4
P11172	Uridine 5'-monophosphate synthase	Homo sapiens	29	UMPS	29	1	-0.114035	0.0490972	0.0186342	0.83854	-0.130931	0.0344121	102.1	94.4	103.4	102.3	100.7	103.4	92.9	93.8	96.6	104.9	99.6	105.8
O96019	Actin-like protein 6A	Homo sapiens	16	ACTL6A	16	1	-0.0985055	0.3156	0.0328061	0.846193	-0.130931	0.205953	101.5	94.8	103.8	103.6	92.9	107.9	94.1	97.4	92.7	109.5	95.6	106.2
P35240	Merlin	Homo sapiens	15	NF2	15	1	-0.0694519	0.442872	0.0621217	0.6428	-0.130931	0.163658	100.1	95.4	104.5	98.4	95.5	106.4	91.8	94.4	100.1	103.3	98.7	111.5
Q9Y388	RNA-binding motif protein, X-linked 2	Homo sapiens	6	RBMX2	6	1	-0.0101344	0.936536	0.120352	0.460824	-0.130931	0.235377	97.4	96.7	105.9	91.7	107.9	92.6	96.1	92.1	101.9	107.5	111.1	99.1
Q3T906	N-acetylglucosamine-1-phosphotransferase subunits alpha/beta	Homo sapiens	7	GNPTAB	7	1	0.238787	0.550851	0.369606	0.528849	-0.130931	0.736466	86.4	102	111.6	82	88.7	88.5	102.8	102	101.1	82.8	164.5	87.7
Q13509	Tubulin beta-3 chain	Homo sapiens	2	TUBB3	2	1	-0.378944	0.169425	-0.249822	0.539868	-0.129613	0.69414	114.9	88.4	96.7	119.3	128.6	96.8	78.4	79.5	107.3	81.1	83.8	125.1
P20839	Inosine-5'-monophosphate dehydrogenase 1	Homo sapiens	16	IMPDH1	16	1	-0.24127	0.000993928	-0.110916	0.169644	-0.129613	0.0263129	108.2	91.6	100.2	109.3	107.2	108.3	93.9	90.6	90.2	98.2	100.7	101.7
Q96L58	Beta-1,3-galactosyltransferase 6	Homo sapiens	2	B3GALT6	2	1	-0.239566	0.0111677	-0.110916	0.373986	-0.129613	0.135153	108.2	91.6	100.2	105.8	107.9	110.8	92.6	95.4	86.7	93.3	101.6	105.8
Q9UKS6	Protein kinase C and casein kinase substrate in neurons protein 3	Homo sapiens	12	PACSIN3	12	1	-0.190997	0.016464	-0.0603973	0.540351	-0.129613	0.0888838	105.8	92.7	101.4	105.5	101.5	110.5	92.6	94.4	91.2	106.6	98.2	99.5
O75157	TSC22 domain family protein 2	Homo sapiens	2	TSC22D2	2	1	-0.179515	0.188535	-0.0513992	0.821177	-0.129613	0.3781	105.3	93	101.7	96.5	104.1	115.4	96.5	95.9	86.5	94.4	95.7	114.9
P41240	Tyrosine-protein kinase CSK	Homo sapiens	20	CSK	20	1	-0.176251	0.00313372	-0.0454314	0.474998	-0.129613	0.016822	105.1	93.1	101.8	106	105.1	104.3	94.6	91.8	92.8	102.2	101.5	101.8
Q9Y487	V-type proton ATPase 116 kDa subunit a isoform 2	Homo sapiens	19	ATP6V0A2	19	1	-0.15682	0.0763268	-0.027675	0.847351	-0.129613	0.157776	104.2	93.5	102.3	99.5	109.5	103.7	93	87.7	99.8	102.5	106.5	97.8
P29084	Transcription initiation factor IIE subunit beta	Homo sapiens	20	GTF2E2	20	1	-0.103147	0.444124	0.0271541	0.912197	-0.129613	0.355317	101.7	94.7	103.6	103	94	108.1	92.2	99.5	92.3	112.8	88.5	109.5
P52788	Spermine synthase	Homo sapiens	20	SMS	20	1	-0.100051	0.377134	0.0299829	0.88231	-0.129613	0.273086	101.5	94.8	103.7	102.1	91.4	111.2	93.1	96	95.2	108.3	94.5	108.3
Q8NCC5	Sugar phosphate exchanger 3	Homo sapiens	1	SLC37A3	1	1	-0.093879	0.346731	0.0356239	0.835893	-0.129613	0.220177	101.3	94.9	103.8	99.3	100.2	104.5	94.5	100	90.1	92.7	109.4	109.4
Q15696	U2 small nuclear ribonucleoprotein auxiliary factor 35 kDa subunit-related protein 2	Homo sapiens	5	ZRSR2	5	1	-0.0877334	0.194986	0.0426443	0.683481	-0.129613	0.0787801	101	95	104	98.6	104.1	100.3	96.5	97.7	90.9	105.4	107.7	98.9
O00421	C-C chemokine receptor-like 2	Homo sapiens	3	CCRL2	3	1	-0.0603973	0.703937	0.0690147	0.780995	-0.129613	0.412311	99.7	95.6	104.6	103	100.2	96.1	82.3	103.4	101.2	99.6	94.8	119.5
Q96EP5	DAZ-associated protein 1	Homo sapiens	9	DAZAP1	9	1	-0.0588937	0.542207	0.0703893	0.630168	-0.129613	0.200619	99.7	95.7	104.6	98.6	97.6	102.9	90.9	98.4	97.8	111.8	94.2	107.8
Q9BVG4	Protein PBDC1	Homo sapiens	15	PBDC1	15	1	-0.0558912	0.642805	0.0745054	0.675409	-0.129613	0.277942	99.5	95.8	104.7	99.2	93.7	105.6	92.3	95.2	99.8	114.7	93	106.5
Q9NXX6	Non-structural maintenance of chromosomes element 4 homolog A	Homo sapiens	9	NSMCE4A	9	1	-0.0262051	0.845293	0.102994	0.568784	-0.129613	0.296709	98.2	96.4	105.4	87.7	97.7	109.1	94.3	90.5	104.4	110.8	103.6	101.9
O14617	AP-3 complex subunit delta-1	Homo sapiens	38	AP3D1	38	1	-0.0101344	0.901947	0.120352	0.32105	-0.129613	0.0932161	97.4	96.7	105.9	93.6	95.6	103.1	94.8	95.1	100.3	109.8	101.3	106.5
Q9NR46	Endophilin-B2	Homo sapiens	12	SH3GLB2	12	1	0.015783	0.868598	0.144046	0.305782	-0.129613	0.14519	96.3	97.3	106.4	91.1	96.5	101.2	98.4	92.1	101.5	112.9	102.3	104
Q9UL40	Zinc finger protein 346	Homo sapiens	9	ZNF346	9	1	0.0356239	0.82861	0.166073	0.473555	-0.129613	0.402627	95.3	97.7	106.9	87	91.6	107.3	96.8	87.2	109.3	116.3	98.5	105.9
Q5VZL5	Zinc finger MYM-type protein 4	Homo sapiens	19	ZMYM4	19	1	0.0579701	0.697296	0.187768	0.396673	-0.129613	0.359247	94.3	98.2	107.4	89.9	87.9	105.2	95.3	97.5	101.8	121.5	96.6	104.1
Q8IUH3	RNA-binding protein 45	Homo sapiens	10	RBM45	10	1	0.15056	0.645366	0.279768	0.552034	-0.129613	0.6808	90.2	100.2	109.6	86.7	96.5	87.5	104.9	94.9	100.7	91.7	151.4	85.6
Q96LB3	Intraflagellar transport protein 74 homolog	Homo sapiens	13	IFT74	13	1	0.289244	0.33357	0.418999	0.376079	-0.129613	0.643173	84.3	103	112.7	79	84.4	89.5	107.8	96.1	105.1	93.6	151	93.5
P28370	Probable global transcription activator SNF2L1	Homo sapiens	11	SMARCA1	11	1	-0.405451	0.00403178	-0.277534	0.135631	-0.128293	0.294312	116.3	87.8	96	121.2	105.6	122	86.4	91.1	85.8	95.9	88.6	103.3
Q9UQ49	Sialidase-3	Homo sapiens	5	NEU3	5	1	-0.367732	0.00241946	-0.237864	0.122996	-0.128293	0.198568	114.4	88.7	96.9	113.7	110.9	118.5	89.5	81.3	95.3	100.3	91.2	99.2
Q969Z0	Protein TBRG4	Homo sapiens	21	TBRG4	21	1	-0.229382	0.0120055	-0.101598	0.390137	-0.128293	0.130936	107.7	91.9	100.4	111.4	104.4	107.4	90.1	95.1	90.4	105.8	93.3	102.1
Q9BW85	Coiled-coil domain-containing protein 94	Homo sapiens	14	CCDC94	14	1	-0.21927	0.0172921	-0.0908029	0.445639	-0.128293	0.145548	107.2	92.1	100.7	106.1	111.4	104.3	96.6	86.3	93.4	97.6	106.7	97.6
P62841	40S ribosomal protein S15	Homo sapiens	5	RPS15	5	1	-0.192645	0.108614	-0.0649175	0.722032	-0.128293	0.31201	106	92.7	101.3	112.1	103.6	102.2	94.5	99.2	84.4	91.7	100.9	111.3
P62851	40S ribosomal protein S25	Homo sapiens	5	RPS25	5	1	-0.15682	0.0135605	-0.0291463	0.734729	-0.128293	0.0392222	104.3	93.5	102.2	104.1	102	106.7	95.7	90.2	94.6	104.1	100.6	102
P30837	Aldehyde dehydrogenase X, mitochondrial	Homo sapiens	21	ALDH1B1	21	1	-0.107803	0.0763482	0.0214797	0.826689	-0.128293	0.050209	101.9	94.6	103.5	101.5	101.6	102.8	92.3	97.1	94.5	106.5	98.6	105.3
Q9H1E3	Nuclear ubiquitous casein and cyclin-dependent kinase substrate 1	Homo sapiens	8	NUCKS1	8	1	-0.0724828	0.492175	0.0565835	0.731297	-0.128293	0.236461	100.3	95.4	104.3	94.3	102.3	104.3	98.7	84.2	103.3	101.2	105.1	106.6
Q12824	SWI/SNF-related matrix-associated actin-dependent regulator of chromatin subfamily B member 1	Homo sapiens	13	SMARCB1	13	1	-0.0232698	0.894005	0.104337	0.639776	-0.128293	0.400959	98	96.5	105.4	97.5	87.5	109.1	94.6	98.1	96.8	116.6	90.6	109.1
P49589	Cysteine--tRNA ligase, cytoplasmic	Homo sapiens	39	CARS	39	1	-0.0218044	0.732354	0.107018	0.275843	-0.128293	0.0484865	98	96.5	105.5	97.7	99.8	96.4	96.5	93.8	99.3	102.6	109.8	104.1
Q9H6R6	Palmitoyltransferase ZDHHC6	Homo sapiens	7	ZDHHC6	7	1	0.0129262	0.946059	0.140124	0.546249	-0.128293	0.419906	96.4	97.3	106.3	92.7	102.7	93.8	106.1	83.4	102.3	98.1	120.6	100.2
P67870	Casein kinase II subunit beta	Homo sapiens	9	CSNK2B	9	1	0.0551957	0.630051	0.183963	0.323756	-0.128293	0.260608	94.5	98.2	107.3	87.4	89.7	106.3	95.2	94.7	104.8	111.3	102.3	108.3
P47974	Zinc finger protein 36, C3H1 type-like 2	Homo sapiens	2	ZFP36L2	2	1	-0.424688	0.139241	-0.298673	0.479967	-0.126973	0.716559	117.3	87.3	95.4	104.7	102.4	144.8	99.6	81.7	80.7	119.9	93.6	72.6
Q9Y4R8	Telomere length regulation protein TEL2 homolog	Homo sapiens	21	TELO2	21	1	-0.14401	0.18371	-0.0174171	0.931348	-0.126973	0.26704	103.7	93.8	102.5	102.2	95.9	113	92.7	95.8	93	106.9	92.8	107.8
Q9BSJ6	Protein FAM64A	Homo sapiens	3	PIMREG	3	1	-0.0800879	0.327718	0.0468403	0.715233	-0.126973	0.145326	100.7	95.3	104	100.8	96.1	105.3	99.6	97.7	88.5	99.4	105.1	107.6
P15531	Nucleoside diphosphate kinase A	Homo sapiens	6	NME1	6	1	-0.0679388	0.427097	0.0579701	0.654173	-0.126973	0.162399	100.2	95.5	104.3	100	99.3	101.2	89.4	94.2	102.9	105.6	97.7	109.6
Q5T1V6	Probable ATP-dependent RNA helicase DDX59	Homo sapiens	11	DDX59	11	1	-0.0454314	0.454714	0.0827026	0.392685	-0.126973	0.0582159	99.1	96	104.9	94.9	102.2	100.2	97.6	93.6	96.8	107.6	105.7	101.3
Q9UBV8	Peflin	Homo sapiens	8	PEF1	8	1	-0.0247367	0.925391	0.102994	0.773716	-0.126973	0.580274	98.1	96.5	105.4	92.5	81.6	120.3	90.8	103.1	95.5	108.2	88.2	119.7
Q9Y617	Phosphoserine aminotransferase	Homo sapiens	19	PSAT1	19	1	0.0129262	0.839602	0.140124	0.163286	-0.126973	0.0438257	96.4	97.3	106.3	95.6	93.7	100	100.3	98	93.6	105.8	107.1	106
Q7Z7L9	Zinc finger and SCAN domain-containing protein 2	Homo sapiens	1	ZSCAN2	1	1	-0.510457	0.00310888	-0.384584	0.0948759	-0.125651	0.412083	121.6	85.3	93.1	118.3	122.7	123.7	72.7	99.3	84.1	91.1	88	100.1
O43824	Putative GTP-binding protein 6	Homo sapiens	10	GTPBP6	10	1	-0.364013	0.00376092	-0.237864	0.144172	-0.125651	0.242859	114.3	88.8	96.9	117.6	109.2	116.1	86.9	95.4	84.2	101.2	88.3	101.1
Q9Y266	Nuclear migration protein nudC	Homo sapiens	28	NUDC	28	1	-0.184425	0.0172651	-0.0588937	0.551401	-0.125651	0.089664	105.6	92.9	101.4	107.4	108.7	100.8	95.9	89.5	93.4	99.7	105.5	99.1
P11049	Leukocyte antigen CD37	Homo sapiens	1	CD37	1	1	-0.179515	0.108975	-0.0543923	0.757472	-0.125651	0.284301	105.4	93.1	101.5	101	115.3	99.9	89.7	92.8	96.8	93.9	100.6	110.2
Q96JM3	Chromosome alignment-maintaining phosphoprotein 1	Homo sapiens	28	CHAMP1	28	1	-0.137648	0.04879	-0.011588	0.920061	-0.125651	0.0806655	103.4	94	102.6	102.6	100	107.6	95.3	96.9	89.9	105	99.4	103.3
Q96IL0	Apoptogenic protein 1, mitochondrial	Homo sapiens	4	APOPT1	4	1	-0.128156	0.188953	-0.00288828	0.990874	-0.125651	0.223257	103	94.2	102.8	94.8	108.6	105.5	101.9	88.5	92.4	107	100.8	100.6
Q9NZE8	39S ribosomal protein L35, mitochondrial	Homo sapiens	3	MRPL35	3	1	-0.0985055	0.597574	0.0257376	0.940513	-0.125651	0.525146	101.6	94.9	103.5	109.3	88.7	107	88.2	109.5	87	114.4	87.8	108.2
Q8NAB2	Kelch repeat and BTB domain-containing protein 3	Homo sapiens	1	KBTBD3	1	1	-0.0816138	0.564316	0.0426443	0.858957	-0.125651	0.393452	100.9	95.3	103.9	94.1	92.9	115.5	85.8	96.2	103.7	101.1	100.6	110
P36915	Guanine nucleotide-binding protein-like 1	Homo sapiens	20	GNL1	20	1	-0.0694519	0.366924	0.0579701	0.612174	-0.125651	0.120273	100.2	95.5	104.3	101.2	98.4	101	92.4	91.9	102.3	109.4	99.8	103.6
Q3B726	DNA-directed RNA polymerase I subunit RPA43	Homo sapiens	6	TWISTNB	6	1	-0.0380063	0.779819	0.0881416	0.637663	-0.125651	0.32457	98.8	96.2	105	98.2	94.8	103.3	88.3	100.7	99.7	115.7	92.7	106.5
Q13505	Metaxin-1	Homo sapiens	7	MTX1	7	1	-0.00868224	0.945731	0.117695	0.429194	-0.125651	0.204105	97.4	96.9	105.7	95.5	94.8	102	89.5	101.9	99.3	108.1	97.7	111.2
P52298	Nuclear cap-binding protein subunit 2	Homo sapiens	9	NCBP2	9	1	0.0299829	0.871835	0.155749	0.524685	-0.125651	0.447152	95.7	97.7	106.6	88.4	92.4	106.3	88.9	93.3	110.9	118.8	94.9	106.1
O00746	Nucleoside diphosphate kinase, mitochondrial	Homo sapiens	3	NME4	3	1	0.146655	0.302899	0.271426	0.259996	-0.125651	0.359536	90.5	100.2	109.3	84.9	87.8	98.9	99.1	88.4	113.1	117	103.7	107.1
Q1MSJ5	Centrosome and spindle pole-associated protein 1	Homo sapiens	7	CSPP1	7	1	0.157044	0.331386	0.283329	0.288799	-0.125651	0.416646	90	100.4	109.6	85.4	93.4	91.3	95.7	102.1	103.4	102.5	129.4	96.8
Q7Z5L9	Interferon regulatory factor 2-binding protein 2	Homo sapiens	11	IRF2BP2	11	1	-0.341903	0.0253476	-0.217591	0.323756	-0.124328	0.418966	113.2	89.4	97.4	113.3	123	103.4	92.8	91.8	83.5	87	109.9	95.3
Q15459	Splicing factor 3A subunit 1	Homo sapiens	36	SF3A1	36	1	-0.236164	0.0113929	-0.110916	0.367357	-0.124328	0.148682	108.1	91.8	100.1	111.8	109.4	103.2	95.5	93.4	86.6	96.6	105.5	98.1
Q14498	RNA-binding protein 39	Homo sapiens	16	RBM39	16	1	-0.209228	0.0439065	-0.086201	0.547845	-0.124328	0.233682	106.9	92.4	100.7	105	115.5	100.1	95.9	89.1	92.2	99.1	107.7	95.4
Q2T9J0	Peroxisomal leader peptide-processing protease	Homo sapiens	7	TYSND1	7	1	-0.194295	0.0548109	-0.0709665	0.618925	-0.124328	0.227148	106.1	92.8	101.1	100.6	105.7	112.1	92.2	95.5	90.5	95.7	96.8	110.8
Q8NHQ9	ATP-dependent RNA helicase DDX55	Homo sapiens	19	DDX55	19	1	-0.189351	0.00327826	-0.0649175	0.38265	-0.124328	0.0291887	105.9	92.9	101.2	106.8	105.9	105	93.7	92.8	92	98.5	103.7	101.5
O75570	Peptide chain release factor 1, mitochondrial	Homo sapiens	6	MTRF1	6	1	-0.172994	0.0205784	-0.0499049	0.610965	-0.124328	0.0882439	105.2	93.2	101.6	102.5	101.5	111.5	93.4	91.9	94.4	102.4	98.8	103.7
Q9BRS2	Serine/threonine-protein kinase RIO1	Homo sapiens	15	RIOK1	15	1	-0.136062	0.0500751	-0.011588	0.919968	-0.124328	0.0828442	103.4	94.1	102.5	100.8	104.5	104.8	91.5	91	99.8	105.4	100.3	101.9
Q9BQ39	ATP-dependent RNA helicase DDX50	Homo sapiens	24	DDX50	24	1	-0.134477	0.105472	-0.0101344	0.947574	-0.124328	0.15308	103.3	94.1	102.6	104.1	102.6	103.2	96	96.8	89.5	111.2	97.9	98.7
Q9UNX3	60S ribosomal protein L26-like 1	Homo sapiens	1	RPL26L1	1	1	-0.12658	0.145881	-0.00288828	0.989509	-0.124328	0.176311	102.9	94.3	102.8	105.4	100.6	102.8	93.7	92	97.1	112.6	97.6	98.1
O14745	Na(+)/H(+) exchange regulatory cofactor NHE-RF1	Homo sapiens	21	SLC9A3R1	21	1	-0.112475	0.0818646	0.0129262	0.909961	-0.124328	0.0698901	102.2	94.6	103.1	102.6	100	104.1	92	95.4	96.4	104.4	98	107
Q6NZY4	Zinc finger CCHC domain-containing protein 8	Homo sapiens	24	ZCCHC8	24	1	-0.107803	0.0692847	0.0172093	0.863342	-0.124328	0.0510418	102.1	94.7	103.2	103	102.3	100.9	97.1	94.9	92	104.9	106	98.9
O43829	Zinc finger and BTB domain-containing protein 14	Homo sapiens	8	ZBTB14	8	1	-0.0800879	0.577431	0.045443	0.85749	-0.124328	0.399903	100.8	95.3	103.9	99.8	90.2	112.4	90.8	98.6	96.6	113.3	91	107.5
Q8WUU5	GATA zinc finger domain-containing protein 1	Homo sapiens	6	GATAD1	6	1	-0.0588937	0.520847	0.0662614	0.6198	-0.124328	0.185386	99.7	95.8	104.5	103.1	97.8	98.3	98.6	98.1	90.7	112.6	96.4	104.3
P82932	28S ribosomal protein S6, mitochondrial	Homo sapiens	5	MRPS6	5	1	-0.0454314	0.670667	0.0786098	0.606704	-0.124328	0.241571	99.2	96.1	104.7	97.7	93.9	105.9	90.5	95	102.8	110.3	96.5	107.4
Q5SZL2	Centrosomal protein of 85 kDa-like	Homo sapiens	13	CEP85L	13	1	-0.00723157	0.966728	0.116365	0.583726	-0.124328	0.389452	97.4	96.9	105.6	97.1	87.6	107.6	88.6	102.2	99.9	104.8	95.2	117
Q9UHY7	Enolase-phosphatase E1	Homo sapiens	8	ENOPH1	8	1	-0.00578235	0.967529	0.119024	0.470691	-0.124328	0.262545	97.3	97	105.7	95.5	88.9	107.7	94.9	93	103	109.5	99.6	108
Q9HC62	Sentrin-specific protease 2	Homo sapiens	5	SENP2	5	1	0	1	0.124328	0.380839	-0.124328	0.175395	97.1	97.1	105.8	93.9	92.2	105.1	94.4	95.9	100.9	112.1	101.6	103.8
Q9Y5S1	Transient receptor potential cation channel subfamily V member 2	Homo sapiens	9	TRPV2	9	1	0.0200577	0.785466	0.144046	0.215941	-0.124328	0.0805666	96.2	97.5	106.3	93.1	96.1	99.3	96	96.5	100	110.9	100.8	107.2
Q9Y2D9	Zinc finger protein 652	Homo sapiens	4	ZNF652	4	1	0.0745054	0.538297	0.199123	0.314515	-0.124328	0.295755	93.7	98.7	107.6	83.7	96.3	101.2	96.8	93.8	105.5	116.4	101.4	104.9
P32519	ETS-related transcription factor Elf-1	Homo sapiens	15	ELF1	15	1	0.0949116	0.161831	0.219091	0.0825538	-0.124328	0.0727713	92.8	99.1	108.1	89.4	91.8	97.3	98.8	100.1	98.5	112	103	109.3
Q8NFW8	N-acylneuraminate cytidylyltransferase	Homo sapiens	22	CMAS	22	1	0.0962619	0.415468	0.22033	0.267507	-0.124328	0.285131	92.7	99.2	108.1	90.9	91.7	95.6	98	99.9	99.6	105.3	122.1	96.8
Q02413	Desmoglein-1	Homo sapiens	7	DSG1	7	1	0.166073	0.610203	0.290424	0.540121	-0.124328	0.695601	89.7	100.6	109.7	84.3	88	96.7	73	105.5	123.4	104	138.5	86.6
P03928	ATP synthase protein 8	Homo sapiens	2	MT-ATP8	2	1	0.27739	0.189894	0.40163	0.258628	-0.124328	0.522673	84.9	102.9	112.2	85.9	88.6	80.2	90.9	101.6	116.1	131.1	91.7	113.8
O00571	ATP-dependent RNA helicase DDX3X	Homo sapiens	33	DDX3X	33	1	-0.422752	0.000192217	-0.300448	0.0136432	-0.123004	0.0950782	117.3	87.4	95.3	119.1	120.4	112.4	88.3	86.2	87.9	91.2	97.8	96.7
Q6PJ69	Tripartite motif-containing protein 65	Homo sapiens	9	TRIM65	9	1	-0.254978	0.00423549	-0.131313	0.244832	-0.123004	0.106095	109.1	91.4	99.5	113.5	111	102.7	92.3	88.4	93.4	98.6	101.9	98.1
Q9BVL4	Selenoprotein O	Homo sapiens	4	SELENOO	4	1	-0.212568	0.148279	-0.0892673	0.691826	-0.123004	0.436353	107	92.4	100.6	105.2	104.5	111.3	81.4	103.9	91.8	97.2	90.3	114.3
Q8IYB3	Serine/arginine repetitive matrix protein 1	Homo sapiens	15	SRRM1	15	1	-0.16004	0.0216166	-0.0365259	0.694629	-0.123004	0.0730779	104.5	93.6	101.9	103.9	102.6	107.1	98.7	92.8	89.2	100.5	102.3	102.9
Q9H4A6	Golgi phosphoprotein 3	Homo sapiens	10	GOLPH3	10	1	-0.14401	0.0527701	-0.0218044	0.849486	-0.123004	0.110037	103.8	93.9	102.2	101.8	106.6	103.1	93.4	89	99.4	104.8	98	103.9
O60306	Intron-binding protein aquarius	Homo sapiens	49	AQR	49	1	-0.134477	0.0792467	-0.0101344	0.938428	-0.123004	0.119817	103.3	94.1	102.6	100.2	102.2	107.5	94.9	92.5	95	109.5	97.7	100.5
Q9NQ29	Putative RNA-binding protein Luc7-like 1	Homo sapiens	9	LUC7L	9	1	-0.086201	0.276819	0.0370307	0.76943	-0.123004	0.144949	101.1	95.2	103.7	98	101.8	103.4	96.2	92.1	97.4	99.9	112	99.2
Q76I76	Protein phosphatase Slingshot homolog 2	Homo sapiens	13	SSH2	13	1	-0.086201	0.331958	0.0370307	0.796761	-0.123004	0.187404	101.1	95.2	103.7	98.1	97.4	107.7	91	95.1	99.5	107.6	96.4	107.1
O95363	Phenylalanine--tRNA ligase, mitochondrial	Homo sapiens	12	FARS2	12	1	-0.046921	0.576149	0.0758749	0.539803	-0.123004	0.157928	99.3	96.1	104.6	93.2	102.7	101.9	97.4	90.2	100.7	107.4	106.7	99.7
Q9NQZ5	StAR-related lipid transfer protein 7, mitochondrial	Homo sapiens	8	STARD7	8	1	-0.027675	0.842462	0.0949116	0.61108	-0.123004	0.337965	98.4	96.5	105.1	90.4	94.4	110.4	92.8	90	106.8	108	105.8	101.5
Q9NS18	Glutaredoxin-2, mitochondrial	Homo sapiens	4	GLRX2	4	1	-0.0232698	0.863346	0.0989585	0.588854	-0.123004	0.32728	98.2	96.6	105.2	94.3	95.9	104.4	88.1	95.9	105.8	105.3	95.8	114.5
Q5BKY9	Protein FAM133B	Homo sapiens	3	FAM133B	3	1	0.0593553	0.814391	0.182692	0.597764	-0.123004	0.600705	94.4	98.4	107.2	79.4	98.3	105.5	94	82.9	118.3	124.9	98.4	98.2
Q9GZM5	Protein YIPF3	Homo sapiens	5	YIPF3	5	1	0.155749	0.538465	0.27858	0.464476	-0.123004	0.621032	90.2	100.4	109.4	84.7	74.5	111.2	94.5	108.3	98.6	122.8	84.8	120.6
Q9Y651	Transcription factor SOX-21	Homo sapiens	1	SOX21	1	1	-0.248108	0.109156	-0.12658	0.577603	-0.121679	0.463928	108.8	91.6	99.7	113.6	110.6	102	95.6	98.8	80.4	93.2	90.4	115.5
Q9BTM9	Ubiquitin-related modifier 1	Homo sapiens	2	URM1	2	1	-0.222633	0.0686328	-0.101598	0.555741	-0.121679	0.339269	107.6	92.2	100.2	104	98.3	120.4	95.4	94.4	86.7	98.2	96.6	105.9
Q6ZRS2	Helicase SRCAP	Homo sapiens	20	SRCAP	20	1	-0.164884	0.0307809	-0.0439433	0.686444	-0.121679	0.106668	104.8	93.5	101.7	104.8	101	108.5	92.7	96.2	91.6	100.8	97.3	107.1
P09471	Guanine nucleotide-binding protein G(o) subunit alpha	Homo sapiens	4	GNAO1	4	1	-0.161653	0.252593	-0.0394883	0.873636	-0.121679	0.420161	104.6	93.6	101.8	104.2	94.5	115.2	83.6	102.6	94.4	102.7	92.6	110.1
O15355	Protein phosphatase 1G	Homo sapiens	21	PPM1G	21	1	-0.137648	0.0132409	-0.0159576	0.838505	-0.121679	0.0282214	103.5	94.1	102.4	103.5	101.5	105.5	95.8	92.9	93.6	101.9	102.1	103.1
Q9UBT2	SUMO-activating enzyme subunit 2	Homo sapiens	21	UBA2	21	1	-0.131313	0.153326	-0.0101344	0.95851	-0.121679	0.209681	103.2	94.2	102.6	106.1	98.3	105.3	92.5	97.5	92.6	109.2	92.9	105.6
Q9H9Q2	COP9 signalosome complex subunit 7b	Homo sapiens	10	COPS7B	10	1	-0.104697	0.216668	0.0172093	0.912197	-0.121679	0.176005	102	94.8	103.2	96.9	100.3	108.7	96.3	93	95.2	106.4	95.8	107.3
Q96B26	Exosome complex component RRP43	Homo sapiens	10	EXOSC8	10	1	-0.0877334	0.124667	0.0328061	0.712955	-0.121679	0.0570895	101.2	95.2	103.6	99.5	99.3	104.9	93.7	96.5	95.4	102.9	100.7	107
O43156	TELO2-interacting protein 1 homolog	Homo sapiens	20	TTI1	20	1	-0.07552	0.343718	0.0468403	0.706505	-0.121679	0.148751	100.6	95.5	103.9	96.8	98.6	106.4	93.7	94.3	98.4	107.8	97	106.9
O95402	Mediator of RNA polymerase II transcription subunit 26	Homo sapiens	7	MED26	7	1	-0.0724828	0.295688	0.0496308	0.639664	-0.121679	0.103731	100.5	95.5	104	96.3	100.2	105	92.6	94	100.1	104.8	100.3	106.8
Q8N2M8	CLK4-associating serine/arginine rich protein	Homo sapiens	11	CLASRP	11	1	-0.0588937	0.663033	0.0635029	0.757472	-0.121679	0.361404	99.8	95.8	104.3	93.2	110.9	95.4	97.8	87.3	102.5	104.3	112.6	96.1
Q8IXH7	Negative elongation factor C/D	Homo sapiens	16	NELFCD	16	1	-0.0394883	0.567524	0.0813396	0.440754	-0.121679	0.0977856	99	96.3	104.8	95.5	98.4	103	94.9	94.8	99.1	110.3	100.8	103.2
Q9BSW2	EF-hand calcium-binding domain-containing protein 4B	Homo sapiens	7	CRACR2A	7	1	-0.0365259	0.761234	0.0854247	0.610965	-0.121679	0.289718	98.8	96.3	104.8	98.6	91.1	106.8	96.2	100.2	92.7	109.5	94.4	110.6
O60907	F-box-like/WD repeat-containing protein TBL1X	Homo sapiens	4	TBL1X	4	1	-0.0159576	0.88924	0.105678	0.496949	-0.121679	0.250047	97.9	96.8	105.3	99.4	90.4	103.9	96.4	97.8	96.2	108.9	95	112
C9JLW8	Protein FAM195B	Homo sapiens	5	MCRIP1	5	1	0.0342157	0.871835	0.155749	0.583726	-0.121679	0.529863	95.6	97.9	106.5	93.5	86.5	106.8	88.7	107.9	97.1	117.5	86.7	115.2
Q9BT30	Alpha-ketoglutarate-dependent dioxygenase alkB homolog 7, mitochondrial	Homo sapiens	1	ALKBH7	1	1	0.217851	0.350433	0.339137	0.367558	-0.121679	0.583626	87.5	101.8	110.7	79.7	74.9	108	95.9	99.5	109.9	126.3	115.6	90.3
P12268	Inosine-5'-monophosphate dehydrogenase 2	Homo sapiens	27	IMPDH2	27	1	-0.177882	0.00664625	-0.0588937	0.453996	-0.120352	0.0469961	105.5	93.2	101.3	107.2	105.8	103.4	93.4	94.3	91.9	99.1	99.9	104.8
P04908	Histone H2A type 1-B/E	Homo sapiens	5	HIST1H2AB	5	1	-0.163268	0.159917	-0.0424568	0.821593	-0.120352	0.330555	104.8	93.5	101.7	107.5	99.9	106.9	93.4	95.6	91.6	108.1	87.4	109.5
P62280	40S ribosomal protein S11	Homo sapiens	13	RPS11	13	1	-0.145605	0.0181807	-0.0262051	0.756672	-0.120352	0.0501008	103.9	94	102.1	103.7	106.5	101.7	94.7	91.9	95.3	100.7	105.3	100.3
Q9H9Y6	DNA-directed RNA polymerase I subunit RPA2	Homo sapiens	21	POLR1B	21	1	-0.132894	0.0352788	-0.011588	0.909789	-0.120352	0.0613718	103.3	94.2	102.5	100.8	104	105.1	94	91.3	97.5	104.6	103.6	99.2
O43299	AP-5 complex subunit zeta-1	Homo sapiens	6	AP5Z1	6	1	-0.112475	0.508598	0.0071955	0.980911	-0.120352	0.504276	102.4	94.7	102.9	101.2	87.1	118.8	91.8	101.3	91	108.2	90.6	110
O75956	Cyclin-dependent kinase 2-associated protein 2	Homo sapiens	2	CDK2AP2	2	1	-0.106249	0.264659	0.0143553	0.935413	-0.120352	0.232129	102.1	94.9	103.1	105.3	99.4	101.5	87.8	98.4	98.4	107.6	94	107.6
Q9UJA5	tRNA (adenine(58)-N(1))-methyltransferase non-catalytic subunit TRM6	Homo sapiens	21	TRMT6	21	1	-0.0969617	0.200282	0.0229004	0.860153	-0.120352	0.138128	101.7	95	103.3	96.4	100.4	108.2	96.1	90.5	98.5	105.7	100.5	103.7
Q9UKZ1	CCR4-NOT transcription complex subunit 11	Homo sapiens	12	CNOT11	12	1	-0.0923402	0.108715	0.0285692	0.748834	-0.120352	0.0559531	101.4	95.2	103.4	98.1	102.3	103.9	96.9	92.7	96	100.7	105.9	103.7
Q969E2	Secretory carrier-associated membrane protein 4	Homo sapiens	3	SCAMP4	3	1	-0.0800879	0.41353	0.0398403	0.806841	-0.120352	0.243261	100.9	95.4	103.7	99.6	95.2	107.9	97.1	96.4	92.7	105.2	94.6	111.3
Q14197	Peptidyl-tRNA hydrolase ICT1, mitochondrial	Homo sapiens	8	MRPL58	8	1	-0.077041	0.1661	0.0440443	0.607059	-0.120352	0.0541128	100.7	95.5	103.8	100	97.4	104.9	94.1	94.9	97.4	105.9	103.1	102.4
Q6V1X1	Dipeptidyl peptidase 8	Homo sapiens	5	DPP8	5	1	-0.0679388	0.484895	0.0524159	0.727177	-0.120352	0.230791	100.3	95.7	104	101	96.1	103.8	90.4	102.2	94.5	104.8	95.9	111.4
P62857	40S ribosomal protein S28	Homo sapiens	3	RPS28	3	1	-0.0664274	0.472544	0.0538064	0.708664	-0.120352	0.213087	100.2	95.7	104.1	95.9	98.8	106	91.6	92.3	103.2	104.3	98.3	109.5
Q8NB15	Zinc finger protein 511	Homo sapiens	3	ZNF511	3	1	-0.0439433	0.830553	0.077243	0.79993	-0.120352	0.534621	99.2	96.2	104.6	104.8	102.4	90.3	93.4	77.8	117.3	100.3	102.2	111.3
Q9Y4P8	WD repeat domain phosphoinositide-interacting protein 2	Homo sapiens	7	WIPI2	7	1	-0.0218044	0.860721	0.0989585	0.549754	-0.120352	0.287285	98.2	96.7	105.1	99.1	90.9	104.5	92	98.8	99.3	111.9	94.3	109.1
P20936	Ras GTPase-activating protein 1	Homo sapiens	21	RASA1	21	1	0.0313952	0.85175	0.151859	0.506847	-0.120352	0.43427	95.8	97.9	106.4	94.3	83	109.9	94.8	100	98.8	111.7	93.7	113.7
Q9Y6M9	NADH dehydrogenase [ubiquinone] 1 beta subcomplex subunit 9	Homo sapiens	7	NDUFB9	7	1	0.10165	0.564318	0.222805	0.411613	-0.120352	0.482826	92.6	99.4	108	93.2	91.6	93.1	88.4	109.1	100.6	123.3	89.5	111.2
P32321	Deoxycytidylate deaminase	Homo sapiens	8	DCTD	8	1	0.1137	0.273056	0.233888	0.192806	-0.120352	0.235697	92.1	99.6	108.3	88.8	90.3	97.2	96.4	94.2	108.3	110.1	114.2	100.6
Q49A88	Coiled-coil domain-containing protein 14	Homo sapiens	3	CCDC14	3	1	-0.265345	0.503383	-0.145605	0.824825	-0.119024	0.800876	109.7	91.3	99.1	130.2	71.4	127.4	79.9	122.1	71.7	105.9	73.2	118.2
Q13952	Nuclear transcription factor Y subunit gamma	Homo sapiens	8	NFYC	8	1	-0.231075	0.0958081	-0.110916	0.575349	-0.119024	0.418404	108	92	100	116.9	103.7	103.4	89.8	105.5	80.9	96.6	96.8	106.5
O15014	Zinc finger protein 609	Homo sapiens	12	ZNF609	12	1	-0.21424	0.0172	-0.0954196	0.425421	-0.119024	0.160046	107.2	92.4	100.4	108.1	112.9	100.6	94.4	93.5	89.3	96.7	105.1	99.4
Q9NRK6	ATP-binding cassette sub-family B member 10, mitochondrial	Homo sapiens	24	ABCB10	24	1	-0.202572	0.00831788	-0.0846703	0.385872	-0.119024	0.0879915	106.7	92.7	100.6	105.4	111.8	102.8	95.1	91.3	91.6	101.1	102.8	98
P62753	40S ribosomal protein S6	Homo sapiens	19	RPS6	19	1	-0.182786	0.0251102	-0.0634092	0.547367	-0.119024	0.135653	105.7	93.2	101.1	110.5	106.1	100.6	93.3	95.3	90.9	95.6	104.2	103.6
Q9BQ48	39S ribosomal protein L34, mitochondrial	Homo sapiens	2	MRPL34	2	1	-0.147202	0.170605	-0.027675	0.884472	-0.119024	0.295043	104.1	93.9	102	103.6	103	105.5	88.4	101.1	92.3	111.3	91.3	103.5
Q96SZ6	CDK5 regulatory subunit-associated protein 1	Homo sapiens	17	CDK5RAP1	17	1	-0.134477	0.042786	-0.0159576	0.888395	-0.119024	0.0799452	103.4	94.2	102.3	100.1	103.4	106.8	91.9	93.7	97.1	105.2	98.5	103.3
O43681	ATPase ASNA1	Homo sapiens	12	ASNA1	12	1	-0.117161	0.241077	0.00288251	0.991185	-0.119024	0.25789	102.6	94.6	102.8	99	110.4	98.4	98.3	87.9	97.7	103.6	108.8	95.9
Q13242	Serine/arginine-rich splicing factor 9	Homo sapiens	13	SRSF9	13	1	-0.0923402	0.257192	0.0257376	0.851223	-0.119024	0.171148	101.5	95.2	103.3	103.3	98.4	102.8	92.1	99.1	94.3	109.3	95.1	105.7
Q8N9R8	Protein SCAI	Homo sapiens	10	SCAI	10	1	-0.0877334	0.397508	0.0313952	0.859875	-0.119024	0.270975	101.2	95.3	103.5	96	102.7	105	92.6	96.1	97.1	100.1	115	95.3
O14828	Secretory carrier-associated membrane protein 3	Homo sapiens	11	SCAMP3	11	1	-0.086201	0.502705	0.0328061	0.886353	-0.119024	0.37153	101.2	95.3	103.5	104.5	94.6	104.4	89.4	104.3	92.3	107.7	91.1	111.7
Q9UIF7	A/G-specific adenine DNA glycosylase	Homo sapiens	2	MUTYH	2	1	-0.0394883	0.808393	0.0799754	0.738452	-0.119024	0.440797	99	96.3	104.7	96	105.8	95.3	108.2	91.7	89.1	91.4	117	105.5
P17174	Aspartate aminotransferase, cytoplasmic	Homo sapiens	22	GOT1	22	1	-0.0306192	0.649674	0.0881416	0.391314	-0.119024	0.0895411	98.6	96.5	104.8	97.7	96.6	101.5	94.3	96.1	99.2	107.4	99.1	107.9
Q96BW1	Uracil phosphoribosyltransferase homolog	Homo sapiens	3	UPRT	3	1	-0.00578235	0.971759	0.1137	0.470691	-0.119024	0.265275	97.5	97.1	105.4	88.1	96.7	107.5	94.1	95.5	101.7	110.2	100.6	105.5
P48382	DNA-binding protein RFX5	Homo sapiens	23	RFX5	23	1	0.0071955	0.91505	0.125651	0.167823	-0.119024	0.0396635	96.9	97.4	105.7	94.6	95.6	100.6	96.9	98.2	97	107.7	105.1	104.4
Q13330	Metastasis-associated protein MTA1	Homo sapiens	27	MTA1	27	1	0.00863031	0.91822	0.128293	0.277747	-0.119024	0.105455	96.8	97.4	105.8	96.9	99.6	94	99.4	97.1	95.7	112.3	104.2	100.8
Q2TAC2	Coiled-coil domain-containing protein 57	Homo sapiens	1	CCDC57	1	1	0.334568	0.228992	0.453122	0.318455	-0.119024	0.641722	82.7	104.2	113.2	85.7	77.3	84.9	88.4	90	134.1	132.3	98.7	108.5
Q9BT92	Trichoplein keratin filament-binding protein	Homo sapiens	4	TCHP	4	1	-0.56918	0.00935549	-0.452057	0.147206	-0.117695	0.599768	124.7	84.1	91.2	141.7	116.7	115.8	93.9	90.5	67.8	82.2	97.8	93.6
P62888	60S ribosomal protein L30	Homo sapiens	9	RPL30	9	1	-0.318326	0.0776934	-0.200913	0.446183	-0.117695	0.554195	112.2	90.1	97.7	125.1	117.3	94.3	90.7	96.8	82.7	84.7	104.6	103.7
Q8NHY2	E3 ubiquitin-protein ligase RFWD2	Homo sapiens	3	COP1	3	1	-0.260152	0.0406778	-0.142417	0.42889	-0.117695	0.358893	109.4	91.4	99.2	122.8	104	101.5	90.4	93.3	90.4	96.4	94.4	106.7
Q6P2P2	Putative protein arginine N-methyltransferase 9	Homo sapiens	15	PRMT9	15	1	-0.190997	0.00810989	-0.0724828	0.417585	-0.117695	0.0717097	106.1	93	100.9	104.8	103.9	109.6	93.2	93.1	92.7	103.1	96.5	103.2
Q9BTV5	Fibronectin type III and SPRY domain-containing protein 1	Homo sapiens	4	FSD1	4	1	-0.161653	0.259535	-0.0439433	0.858943	-0.117695	0.444714	104.8	93.7	101.6	90.6	103.6	120	86.3	92.6	102.1	99.9	102.6	102.3
O43395	U4/U6 small nuclear ribonucleoprotein Prp3	Homo sapiens	34	PRPF3	34	1	-0.139236	0.0213271	-0.0203404	0.811876	-0.117695	0.0501498	103.7	94.2	102.2	102.8	102.4	105.8	92.7	93	96.7	105.2	99.7	101.7
Q8NI27	THO complex subunit 2	Homo sapiens	55	THOC2	55	1	-0.131313	0.0582212	-0.013043	0.911668	-0.117695	0.098686	103.3	94.4	102.4	102.7	98.4	108.8	94.2	96.8	92	103.8	99.9	103.4
Q14157	Ubiquitin-associated protein 2-like	Homo sapiens	24	UBAP2L	24	1	-0.123434	0.113729	-0.00578235	0.965257	-0.117695	0.155194	103	94.5	102.5	106.7	98.8	103.4	95.6	97.1	90.8	109.3	98.2	100
Q9Y4A5	Transformation/transcription domain-associated protein	Homo sapiens	101	TRRAP	101	1	-0.118727	0.047786	-0.00144342	0.990085	-0.117695	0.0610408	102.7	94.6	102.6	99	103	106.2	95.7	92.7	95.5	105.1	101.6	101.2
P16401	Histone H1.5	Homo sapiens	16	HIST1H1B	16	1	-0.0954196	0.134711	0.0229004	0.829864	-0.117695	0.0865193	101.6	95.1	103.2	100.6	102.3	102	100.5	95.3	89.6	104.9	101.7	103.1
Q7Z7K6	Centromere protein V	Homo sapiens	11	CENPV	11	1	-0.0679388	0.299352	0.0496308	0.616288	-0.117695	0.0978883	100.4	95.7	103.9	101.8	99.5	99.9	94.7	101.8	90.7	105.5	101	105.2
Q5T440	Putative transferase CAF17, mitochondrial	Homo sapiens	8	IBA57	8	1	-0.0262051	0.755149	0.0908534	0.447758	-0.117695	0.152245	98.5	96.7	104.9	101.1	94.6	99.7	92	101.2	96.9	110.3	99.1	105.2
O15360	Fanconi anemia group A protein	Homo sapiens	4	FANCA	4	1	-0.0159576	0.885111	0.100305	0.509899	-0.117695	0.263135	98	96.9	105.1	95.7	94.7	103.6	91.6	108.3	90.7	107.8	104.9	102.6
Q96C57	Uncharacterized protein C12orf43	Homo sapiens	11	C12orf43	11	1	0.0496308	0.576933	0.167358	0.260402	-0.117695	0.182435	95	98.3	106.7	90.5	92.2	102.2	98.1	93.2	103.6	111.7	103.8	104.6
Q9Y619	Mitochondrial ornithine transporter 1	Homo sapiens	5	SLC25A15	5	1	0.0881416	0.614017	0.206643	0.436729	-0.117695	0.489539	93.2	99.2	107.6	83.6	87.5	108.7	94.1	94.3	109.1	118.3	95.1	109.4
Q9NQ34	Transmembrane protein 9B	Homo sapiens	2	TMEM9B	2	1	0.271426	0.125395	0.389567	0.196308	-0.117695	0.464868	85.3	103	111.7	80.1	96.1	79.7	87.6	108.7	112.6	112.2	100.8	122.2
Q9HC56	Protocadherin-9	Homo sapiens	2	PCDH9	2	1	-0.766112	0.0241027	-0.648372	0.209884	-0.116365	0.784771	134.7	79.3	86	140	111.1	153.1	70.9	64.6	102.4	69.7	74.5	113.7
O15294	UDP-N-acetylglucosamine--peptide N-acetylglucosaminyltransferase 110 kDa subunit	Homo sapiens	35	OGT	35	1	-0.496142	0.0012404	-0.378944	0.0490669	-0.116365	0.337007	121.1	85.8	93.1	126.5	124.7	112	86.1	86.2	85.2	84.3	93.3	101.6
O95872	G patch domain and ankyrin repeat-containing protein 1	Homo sapiens	4	GPANK1	4	1	-0.39973	0.016243	-0.28279	0.238775	-0.116365	0.483421	116.3	88.2	95.6	122.9	115.7	110.2	89.8	96.5	78.3	81.7	106.7	98.3
Q6PID8	Kelch domain-containing protein 10	Homo sapiens	3	KLHDC10	3	1	-0.22095	0.417758	-0.103147	0.819296	-0.116365	0.708076	107.6	92.3	100.1	86.2	113.7	122.8	92.8	79.6	104.6	77	98.3	125
P51858	Hepatoma-derived growth factor	Homo sapiens	19	HDGF	19	1	-0.21424	0.0454439	-0.0985055	0.507938	-0.116365	0.27931	107.3	92.5	100.2	111.8	100.3	109.8	93.1	97.4	86.9	98.1	94	108.7
Q7Z3K3	Pogo transposable element with ZNF domain	Homo sapiens	32	POGZ	32	1	-0.153607	0.0174708	-0.0365259	0.667471	-0.116365	0.0624972	104.4	93.9	101.8	104	104.8	104.3	94.6	96.1	91	104.4	97.7	103.3
Q9Y3F4	Serine-threonine kinase receptor-associated protein	Homo sapiens	16	STRAP	16	1	-0.139236	0.0456318	-0.0218044	0.84127	-0.116365	0.0968717	103.7	94.2	102.1	107.6	99.2	104.2	93.5	95.5	93.5	106.6	98.6	101.2
Q12905	Interleukin enhancer-binding factor 2	Homo sapiens	22	ILF2	22	1	-0.110916	0.066357	0.00575927	0.955206	-0.116365	0.0673661	102.4	94.8	102.8	100.4	105.6	101.1	97.8	92	94.7	104.9	103.5	100
O14776	Transcription elongation regulator 1	Homo sapiens	37	TCERG1	37	1	-0.106249	0.0762838	0.0100637	0.924981	-0.116365	0.068929	102.2	94.9	102.9	102.2	105.7	98.6	94.2	92.2	98.4	103.5	102.9	102.2
Q96BW9	Phosphatidate cytidylyltransferase, mitochondrial	Homo sapiens	10	TAMM41	10	1	-0.0985055	0.311469	0.0172093	0.920061	-0.116365	0.256444	101.8	95.1	103.1	100.1	97.4	108	96.7	96.4	92.1	110.1	93	106.2
Q9ULA0	Aspartyl aminopeptidase	Homo sapiens	17	DNPEP	17	1	-0.0800879	0.249373	0.0370307	0.736623	-0.116365	0.117041	100.9	95.5	103.5	103.8	95	104	94.6	95.4	96.6	106	98.7	105.9
O60508	Pre-mRNA-processing factor 17	Homo sapiens	22	CDC40	22	1	-0.0694519	0.453459	0.0468403	0.738452	-0.116365	0.221149	100.4	95.8	103.8	96.7	100.4	104.2	99.4	89.1	98.8	104	110.8	96.7
Q13427	Peptidyl-prolyl cis-trans isomerase G	Homo sapiens	23	PPIG	23	1	-0.0350469	0.538025	0.0813396	0.373986	-0.116365	0.0626004	98.9	96.5	104.6	96.6	102.8	97.3	94.5	96.2	98.8	105.9	106.3	101.7
Q9BU61	NADH dehydrogenase [ubiquinone] 1 alpha subcomplex assembly factor 3	Homo sapiens	5	NDUFAF3	5	1	-0.027675	0.868853	0.0894982	0.701587	-0.116365	0.446374	98.5	96.7	104.8	95.3	93.1	107.2	89.9	97.2	102.9	118.1	89.9	106.4
P16402	Histone H1.3	Homo sapiens	15	HIST1H1D	15	1	-0.0203404	0.808507	0.0949116	0.443233	-0.116365	0.163842	98.2	96.8	104.9	96.3	99.5	99	104.4	92.4	93.7	110	104.1	100.7
Q9Y673	Dolichyl-phosphate beta-glucosyltransferase	Homo sapiens	13	ALG5	13	1	0.0200577	0.886188	0.136191	0.461948	-0.116365	0.343358	96.4	97.7	105.9	94.2	89.9	105	95.2	97.1	100.8	114.4	93.4	110
Q8IV32	Coiled-coil domain-containing protein 71	Homo sapiens	2	CCDC71	2	1	0.157044	0.157644	0.273814	0.158409	-0.116365	0.274247	90.2	100.6	109.1	86.6	90.4	93.7	99.9	107.2	94.9	101.9	120.2	105.3
Q9NWW5	Ceroid-lipofuscinosis neuronal protein 6	Homo sapiens	1	CLN6	1	1	0.286881	0.0527701	0.402722	0.107881	-0.116365	0.352618	84.7	103.3	112	77.9	81.1	95	95.3	103.5	111	118.1	101.4	116.6
P07203	Glutathione peroxidase 1	Homo sapiens	2	GPX1	2	1	-0.362158	0.00356333	-0.248108	0.132169	-0.115033	0.277398	114.5	89.1	96.4	109.5	111.4	122.6	87.1	92.6	87.5	89.1	102.6	97.6
O14524	Transmembrane protein 194A	Homo sapiens	6	NEMP1	6	1	-0.227692	0.0321793	-0.114035	0.444733	-0.115033	0.27322	108	92.2	99.8	110.8	114.3	98.9	92.2	92.3	92	92.1	106	101.5
Q13347	Eukaryotic translation initiation factor 3 subunit I	Homo sapiens	16	EIF3I	16	1	-0.209228	0.0371174	-0.0954196	0.488676	-0.115033	0.251674	107.1	92.6	100.3	109.9	109.7	101.8	88.7	96.9	92.3	91.2	103.6	106.1
P84103	Serine/arginine-rich splicing factor 3	Homo sapiens	10	SRSF3	10	1	-0.171368	0.0302388	-0.0573917	0.591768	-0.115033	0.140793	105.3	93.5	101.2	104.1	111.4	100.4	92	92.5	95.9	99.3	105.7	98.7
Q00610	Clathrin heavy chain 1	Homo sapiens	87	CLTC	87	1	-0.148801	0.0181626	-0.0335695	0.690782	-0.115033	0.061059	104.2	94	101.8	105.3	107	100.2	95.1	92.9	94	104.2	101	100.2
Q9UKJ3	G patch domain-containing protein 8	Homo sapiens	29	GPATCH8	29	1	-0.121863	0.0731142	-0.00723157	0.95926	-0.115033	0.103564	102.9	94.6	102.5	102.2	99.2	107.4	94.6	92.4	96.7	105.2	97.9	104.3
P52435	DNA-directed RNA polymerase II subunit RPB11-a	Homo sapiens	5	POLR2J	5	1	-0.07552	0.423284	0.0398403	0.796761	-0.115033	0.242859	100.8	95.6	103.6	99.9	99	103.4	91.7	95.2	99.9	107.2	93.1	110.4
P53567	CCAAT/enhancer-binding protein gamma	Homo sapiens	3	CEBPG	3	1	-0.0454314	0.422504	0.0703893	0.422471	-0.115033	0.0628163	99.4	96.3	104.3	97.1	97.7	103.4	95.4	96.6	97	107.1	104.6	101.3
Q5T200	Zinc finger CCCH domain-containing protein 13	Homo sapiens	34	ZC3H13	34	1	-0.027675	0.671196	0.0881416	0.373822	-0.115033	0.0823947	98.6	96.7	104.7	95	98.5	102.1	97	93.3	99.8	107.8	103.1	103.3
Q8IYQ7	Threonine synthase-like 1	Homo sapiens	22	THNSL1	22	1	-0.0232698	0.77737	0.0922074	0.428949	-0.115033	0.143794	98.3	96.8	104.9	94.6	95.6	104.8	97.1	95.4	97.8	110.2	100.1	104.3
[truncated: 5,775 more rows]

## Sheet: Viral particles (Fig. 2)
Accession	Description	Species	Gene name	# Rows for this gene	# Unique Peptides	Log2 (WT/ Empty)	q-value WT/ Empty	Log2 (Y47A, D52A, W54R/ Empty)	Log2 (W54R/ Empty)	Log2 (Q65R/ Empty)	Log2 (S79A / Empty)	Log2 (E24R, R36P/Empty)	Average Empty	Average WT	Y47A, D52A, W54R	W54R	Q65R	S79A	E24R, R36P	Empty 1	Empty 2	Empty 3	WT 1	WT 2	WT 3	Scaled_47	Scaled_A	Scaled_B	Scaled_D	Scaled_H
Q14865	AT-rich interactive domain-containing protein 5B	Homo sapiens	ARID5B	1	9	-2.66	7.50051e-05	-0.47	-1.81	-0.1	-1.74	-2.01	184.6	29.1	133.2	52.8	171.9	55.1	45.8	206.7	187.7	159.3	29.4	31.2	26.7	133.2	52.8	171.9	55.1	45.8
Q56NI9	N-acetyltransferase ESCO2	Homo sapiens	ESCO2	1	9	-2.31	3.69887e-05	-1.35	-2.24	0.07	-1.78	-1.86	189	38.2	74	39.9	197.8	54.9	52	180.8	189.3	196.7	39.7	39.8	35	74	39.9	197.8	54.9	52
P52737	Zinc finger protein 136	Homo sapiens	ZNF136	1	1	-2.22	0.000129734	-1.65	-2.01	0.16	-1.9	-2.69	191.4	41.2	60.9	47.4	213.2	51.1	29.7	197.7	165.6	210.8	42.7	44.8	36.1	60.9	47.4	213.2	51.1	29.7
Q16637	Survival motor neuron protein	Homo sapiens	SMN1	1	5	-1.97	8.2035e-05	-0.06	-1.03	-0.09	-0.53	-1.05	149.9	38.4	144.1	73.6	141.1	104	72.3	151.4	134.6	163.9	37.9	40.6	36.7	144.1	73.6	141.1	104	72.3
Q8WY36	HMG box transcription factor BBX	Homo sapiens	BBX	1	13	-1.95	3.69887e-05	-1.25	-1.95	-0.03	-1.27	-1.69	178.5	46.3	75.2	46	174.8	74.2	55.3	186.4	181.4	167.6	44.8	47.9	46.3	75.2	46	174.8	74.2	55.3
Q14527	Helicase-like transcription factor	Homo sapiens	HLTF	1	41	-1.92	3.69887e-05	-0.1	-0.58	0.02	-1.39	-0.69	148.5	39.3	138.5	99	150.6	56.5	92.2	155.5	145.3	144.6	40.1	40	37.6	138.5	99	150.6	56.5	92.2
Q9UKM9	RNA-binding protein Raly	Homo sapiens	RALY	1	16	-1.88	9.39592e-05	-0.59	-1.06	-0.05	-1.73	-1.95	169.9	46.1	112.6	81.2	163.6	51.1	43.8	155.6	167.7	186.2	48.3	47.9	42	112.6	81.2	163.6	51.1	43.8
A6NFI3	Zinc finger protein 316	Homo sapiens	ZNF316	1	8	-1.86	7.24517e-05	-0.76	-1.52	0.08	-1.03	-1.38	164.2	45.2	97.2	57.4	173.1	80.5	63.3	178.8	163.5	150.4	46.6	45.6	43.6	97.2	57.4	173.1	64.5	66.9
Q6P4F7	Rho GTPase-activating protein 11A	Homo sapiens	ARHGAP11A	1	3	-1.86	3.69887e-05	-0.49	-1.74	0.13	-1.34	-1.29	163.1	45	116.4	49	178.7	64.5	66.9	164.3	164.6	160.5	47.4	44.3	43.5	116.4	49	178.7	80.5	63.3
Q86Y91	Kinesin-like protein KIF18B	Homo sapiens	KIF18B	1	5	-1.84	9.62241e-05	-0.7	-1.31	0.16	-0.89	-1.57	160.5	44.7	99	64.9	179.8	86.4	54.2	169.2	157.5	154.8	41.3	50.4	42.5	99	64.9	179.8	86.4	54.2
Q9Y4B6	Protein VPRBP	Homo sapiens	DCAF1	1	37	-1.53	0.000115518	-0.16	-0.77	0.1	-1.28	-1.26	148.2	51.3	132.6	87.1	158.8	60.9	62	151.2	143	150.3	53.2	54.9	45.9	132.6	87.1	158.8	60.9	62
Q96H86	Zinc finger protein 764	Homo sapiens	ZNF764	1	1	-1.51	6.62011e-05	-0.09	-1	0.05	-0.51	-1.15	143.2	50.2	134.5	71.4	148.6	100.6	64.6	149.1	143.1	137.5	49.6	48.9	52.1	134.5	71.4	148.6	100.6	64.6
Q15573	TATA box-binding protein-associated factor RNA polymerase I subunit A	Homo sapiens	TAF1A	1	1	-1.47	0.00031249	-0.44	-1.29	-0.03	-1.19	-0.95	153.4	55.3	113.4	62.8	150.7	67.5	79.6	173.6	147.9	138.7	56.9	49.5	59.4	113.4	62.8	150.7	67.5	79.6
Q7L590	Protein MCM10 homolog	Homo sapiens	MCM10	1	2	-1.46	7.24517e-05	-0.87	-1.54	-0.17	-0.55	-1.08	156.7	56.9	85.6	53.9	139	106.7	73.9	161.4	163.3	145.4	57	57.3	56.5	85.6	53.9	139	106.7	73.9
O75155	Cullin-associated NEDD8-dissociated protein 2	Homo sapiens	CAND2	1	1	-1.46	0.000115518	-0.16	-0.59	0.01	-1.33	-1.02	145.7	53.1	130.4	96.9	146.8	57.9	71.6	161.5	140.8	135	52.3	53.5	53.4	130.4	96.9	146.8	57.9	71.6
Q9NXE8	Pre-mRNA-splicing factor CWC25 homolog	Homo sapiens	CWC25	1	6	-1.44	8.81689e-05	-0.52	-0.94	-0.07	-0.51	-0.89	146.2	54	101.7	76.4	139.5	102.6	79.2	159.8	140.8	138.1	53.9	52.8	55.2	101.7	76.4	139.5	112.5	47.8
Q96FF9	Sororin	Homo sapiens	CDCA5	1	4	-1.44	0.00680024	-0.43	-1.27	-0.14	-0.44	-1.67	152.3	56	113	63.1	138.5	112.5	47.8	108.8	138.1	210	58.6	61.9	47.6	113	63.1	138.5	102.6	79.2
Q8TAU3	Zinc finger protein 417	Homo sapiens	ZNF417	1	2	-1.37	7.50051e-05	-1.39	-1.39	0.14	-1.46	-1.71	164.3	63.6	62.6	62.8	180.8	59.8	50.3	167.2	158.5	167.1	60.9	62.1	67.8	62.6	62.8	180.8	59.8	50.3
O75319	RNA/RNP complex-1-interacting phosphatase	Homo sapiens	DUSP11	1	4	-1.33	0.000302775	-0.43	-1.14	-0.14	-0.42	-1.61	149.2	59.4	110.4	67.7	135.6	111.7	48.9	145.7	168.9	132.9	61.2	56.2	60.8	110.4	67.7	135.6	111.7	48.9
Q6PK04	Coiled-coil domain-containing protein 137	Homo sapiens	CCDC137	1	3	-1.31	0.00311356	-0.72	-1.36	-0.11	-1.75	-1.24	160.5	64.7	97.7	62.7	148.5	47.7	67.9	204.5	149.9	127.1	61.3	59.5	73.3	97.7	62.7	148.5	47.7	67.9
Q96IR2	Zinc finger protein 845	Homo sapiens	ZNF845	1	2	-1.3	0.000131935	-0.69	-1.2	-0.03	-0.78	-0.74	148.1	59.9	91.6	64.7	145.1	85.9	88.6	161	144.9	138.3	59	63.1	57.7	91.6	64.7	145.1	85.9	88.6
Q92664	Transcription factor IIIA	Homo sapiens	GTF3A	1	3	-1.3	0.000313364	-0.32	-1	0.17	-0.24	-0.64	135.3	54.8	108.7	67.4	151.9	114.6	87.1	132.5	131.4	142	57.8	59.3	47.3	108.7	67.4	151.9	114.6	87.1
Q14980	Nuclear mitotic apparatus protein 1	Homo sapiens	NUMA1	1	120	-1.28	0.00145107	0.03	-0.65	0.24	-0.08	-1.57	131.6	54.3	134.7	83.6	155	124.5	44.4	123	148.9	123	62.6	56.5	43.8	134.7	83.6	155	124.5	44.4
E9PAU2	Ribonucleoprotein PTB-binding 1	Homo sapiens	RAVER1	2	8	-1.27	0.0153062	0.11	-0.71	-0.31	-1.2	-1.95	147.9	61.3	160.2	90.4	119	64.3	38.3	93.6	156.9	193.4	65.7	65.4	52.9	160.2	90.4	119	64.3	38.3
Q99684	Zinc finger protein Gfi-1	Homo sapiens	GFI1	1	2	-1.27	0.00122479	-0.4	-1.14	-0.08	-0.57	-0.91	144.5	59.8	109.8	65.8	136.9	97.6	77	156.1	155.5	121.9	57.2	52.6	69.6	109.8	65.8	136.9	97.6	77
Q6ZWK4	Uncharacterized protein C1orf186	Homo sapiens	RHEX	1	3	-1.26	0.000135255	-0.02	-0.67	-0.21	-0.86	-0.42	137	57.1	134.8	86.1	118.8	75.4	102.6	140.7	145.2	124.9	54.7	57.6	59.1	134.8	86.1	118.8	75.4	102.6
Q96NY9	Crossover junction endonuclease MUS81	Homo sapiens	MUS81	1	4	-1.26	7.24517e-05	-0.49	-1.01	0.16	-0.98	-0.91	144.4	60.2	103	71.6	161.6	73.1	76.6	150.2	137.9	145.2	60.1	61	59.5	103	71.6	161.6	61.7	63.8
O95243	Methyl-CpG-binding domain protein 4	Homo sapiens	MBD4	1	4	-1.26	7.50051e-05	-0.35	-1.28	0.13	-0.97	-0.74	143.8	59.9	113	59.3	157	73.4	86.1	149.7	136.6	145.1	58.3	62.1	59.5	113	59.3	157	73.1	76.6
Q9H9L3	Interferon-stimulated 20 kDa exonuclease-like 2	Homo sapiens	ISG20L2	1	10	-1.26	7.24517e-05	-0.35	-0.87	0.04	-1.26	-1.21	147.5	61.4	115.5	80.7	151.6	61.7	63.8	143.4	148.6	150.4	62.1	63.7	58.5	115.5	80.7	151.6	88.2	84.8
Q9H8H2	Probable ATP-dependent RNA helicase DDX31	Homo sapiens	DDX31	1	22	-1.26	8.2035e-05	-0.74	-1.2	0.12	-0.72	-0.78	145.6	60.6	87.1	63.6	157.8	88.2	84.8	153.2	137.6	145.9	60.8	62.2	58.8	87.1	63.6	157.8	73.4	86.1
Q8NCN4	E3 ubiquitin-protein ligase RNF169	Homo sapiens	RNF169	1	16	-1.25	0.000110287	-0.2	-0.79	-0.04	-0.25	-1.26	138.4	58.4	120.1	80.3	134.9	116.3	57.9	146.7	133.8	134.7	59.5	60.7	55	120.1	80.3	134.9	105	79.3
Q8IY67	Ribonucleoprotein PTB-binding 1	Homo sapiens	RAVER1	2	12	-1.25	0.0132985	0.03	-0.87	-0.31	-1.16	-1.8	149.3	62.7	152.4	81.7	120.2	66.9	42.9	99.8	144.9	203.2	63.2	69.3	55.5	152.4	81.7	120.2	116.3	57.9
Q96SL8	Flt3-interacting zinc finger protein 1	Homo sapiens	FIZ1	1	2	-1.25	0.000115518	-0.48	-0.8	0.02	-0.41	-0.81	139.4	58.5	100.3	80.1	141.2	105	79.3	150	132.6	135.8	56	60.2	59.5	100.3	80.1	141.2	71.1	84.9
Q9UIG0	Tyrosine-protein kinase BAZ1B	Homo sapiens	BAZ1B	1	71	-1.25	9.39501e-05	-0.35	-0.84	0.1	-0.99	-0.74	141.3	59.5	111.2	79.2	151.1	71.1	84.9	144.1	142.5	137.4	61.2	62.1	55.2	111.2	79.2	151.1	66.9	42.9
Q8IX21	SMC5-SMC6 complex localization factor protein 2	Homo sapiens	SLF2	1	2	-1.23	0.000386274	-0.84	-2.02	0.04	-1.03	-0.89	154	65.5	86	37.9	158.5	75.6	83.4	175	151	136	68.8	63.1	64.7	86	37.9	158.5	75.6	83.4
Q8N5A5	Zinc finger CCCH-type with G patch domain-containing protein	Homo sapiens	ZGPAT	2	17	-1.22	7.40333e-05	-0.54	-0.54	0.02	-0.7	-0.41	136.7	58.5	94.2	94.2	138.8	84.2	103	142.6	135.6	131.8	58.2	60.5	56.9	94.2	94.2	138.8	84.2	103
Q8N3Z6	Zinc finger CCHC domain-containing protein 7	Homo sapiens	ZCCHC7	1	7	-1.22	0.000145682	-0.46	-1.03	0.17	-1.04	-1.1	145	62.4	105.5	71.2	163	70.5	67.7	157.7	134.8	142.4	62.4	64.6	60.2	105.5	71.2	163	70.5	67.7
Q9NP50	Protein FAM60A	Homo sapiens	SINHCAF	1	2	-1.19	0.000789074	-0.52	-1.1	-0.34	-0.79	-0.39	144.5	63.4	101	67.2	114.3	83.4	110.4	163.5	147.7	122.4	65.2	58.8	66.1	101	67.2	114.3	83.4	110.4
Q9BVI4	Nucleolar complex protein 4 homolog	Homo sapiens	NOC4L	1	23	-1.18	0.000847821	-0.22	-0.45	0.32	-1.19	-0.73	134.1	59.3	115.1	98.1	167.1	58.9	80.7	115.7	130.1	156.4	58.3	63.1	56.5	115.1	98.1	167.1	58.9	80.7
Q9BVJ6	U3 small nucleolar RNA-associated protein 14 homolog A	Homo sapiens	UTP14A	1	43	-1.14	8.2035e-05	-0.18	-0.57	0.05	-1.1	-0.51	135.4	61.5	119.5	91.4	140.5	63.1	94.9	141.3	131.4	133.6	63.4	61.6	59.4	119.5	91.4	140.5	63.1	94.9
Q96BK5	PIN2/TERF1-interacting telomerase inhibitor 1	Homo sapiens	PINX1	1	11	-1.12	0.000242669	-0.17	-1.12	0.06	-0.29	-1.02	136	62.7	121	62.6	141.8	111.2	67.1	127	136.1	145	63.5	66.9	57.8	121	62.6	141.8	111.2	67.1
Q69YH5	Cell division cycle-associated protein 2	Homo sapiens	CDCA2	1	19	-1.12	8.20986e-05	-0.7	-0.96	0.09	0.23	-0.68	131.4	60.3	80.7	67.6	140.2	154.5	82.1	133.5	133.6	127	61.2	62.2	57.4	80.7	67.6	140.2	154.5	82.1
O94788	Retinal dehydrogenase 2	Homo sapiens	ALDH1A2	1	4	-1.12	0.000786432	-0.4	-0.95	-0.13	-0.97	-0.49	141.1	65.1	107.1	73	129.1	72	100.4	142.9	158.8	121.5	61.2	64.5	69.5	107.1	73	129.1	72	100.4
Q96KM6	Zinc finger protein 512B	Homo sapiens	ZNF512B	1	6	-1.11	9.62241e-05	-0.46	-0.97	0	-1.16	-1.46	148.1	68.4	107.3	75.6	147.8	66.1	53.8	157.8	144.8	141.6	67.7	68.4	69.1	107.3	75.6	147.8	66.1	53.8
Q8NDD1	Uncharacterized protein C1orf131	Homo sapiens	C1orf131	1	7	-1.1	0.00526825	-0.17	-0.73	-0.04	-1.16	-1.45	143.5	66.7	127.6	86.2	139.1	64	52.6	110	137.8	182.6	66.4	69.5	64.3	127.6	86.2	139.1	64	52.6
[truncated: 7,755 more rows]

## Sheet: RNAi  DCAF1 (Fig. S1)
Accession	Description	Gene name	# Rows for this gene	# Unique Peptides	Ctrl_0h	Ctrl_6h	Ctrl_24h	shDCAF1_0h	shDCAF1_6h	shDCAF1_24h
[truncated: 8,122 more rows]

[truncated: 6 more sheets: Pulsed SILAC 6h (Fig. 4), Pulsed SILAC 24h (Fig. 4), IP-MS (Fig. 3), Vpr&Vpx varients (Fig. 6), HIV-2 7312a Vpr&Vpx (Fig. 7), Gene name and accessions]
